# Supplementary material for: Immunological Features and Potential Biomarkers of Systemic Sclerosis–Associated Interstitial Lung Disease and Idiopathic Pulmonary Fibrosis
Source: Clin Respir J. 2025 Mar 31;19(4):e70072. doi: 10.1111/crj.70072 (PMC11959098; doi:10.1111/crj.70072)
Supplement: Supplementary file 1 — Supplementary Files 1 1. CD4+ T cell and CD8 T cell count among IPF single‐cell Seurat project; 2.CD4+ T cell and CD8 T cell count among SSc‐ILD lung Seurat project; 3. Shapiro–Wilk test results of continuous variables in Table 1; 4. Shapiro–Wilk test results of cell proportions from IPF PBMC single‐cell dataset on disease level (control and IPF); 5. Shapiro–Wilk test for cell proportions from IPF PBMC single‐cell dataset on condition level (control, Stable IPF, progressive IPF); 6. Shapiro–Wilk test for cell proportions from SSc ILD lung single‐cell dataset on disease level (health and SSc ILD); 7. Multivariable analysis for CD4/CD8 T cell ratio. [file CRJ-19-e70072-s001.xlsx]

## Sheet: IPF
CD4	CD8	CD4toCD8	Disease_X_Condition	IPF
1202	655	1.83511	0	0
1003	760	1.31974	0	0
493	141	3.49645	0	0
1137	1185	0.959494	0	0
1255	640	1.96094	0	0
1423	650	2.18923	0	0
1270	1201	1.05745	0	0
1297	1229	1.05447	0	0
1053	400	2.6325	0	0
313	253	1.23715	0	0
101	238	0.42437	0	0
1271	418	3.04067	0	0
219	220	0.995974	0	0
822	399	2.06015	1	1
149	13	11.4615	1	1
175	205	0.853659	1	1
1112	686	1.62099	1	1
675	492	1.37195	1	1
2018	236	8.55085	1	1
574	1762	0.325766	1	1
895	209	4.2823	1	1
548	1694	0.323495	1	1
393	164	2.39634	1	1
1048	742	1.4124	1	1
557	1664	0.334736	1	1
714	449	1.5902	1	1
1296	266	4.87218	2	1
550	163	3.37423	2	1
228	117	1.94872	2	1
680	79	8.60759	2	1
997	655	1.52214	2	1
1482	503	2.94632	2	1
909	215	4.22791	2	1
1151	947	1.21414	2	1
1221	1406	3.42331	2	1
590	494	1.19433	2	1
1340	191	7.01571	2	1
570	293	1.94539	2	1

## Sheet: SSc-ILD
GROUPS	CD4	CD8	CD4/CD8
SSC_ILD	109	75	1.45333
SSC_ILD	299	450	0.664444
SSC_ILD	221	57	3.87719
SSC_ILD	409	156	2.62179
Control	289	136	2.125
Control	400	206	1.94175
Control	339	953	0.355719
SSC_ILD	184	210	0.87619
SSC_ILD	76	124	0.612903
Control	248	252	0.984127
SSC_ILD	76	90	0.844444
SSC_ILD	101	87	1.16092
Control	558	392	1.42347
Control	151	197	0.766497
SSC_ILD	27	10	2.7
SSC_ILD	43	20	2.15

## Sheet: Shapiro-Wilk test for Table 1
Shapiro-Wilk test
Variables	ILD = 1 (P value)	ILD = 0 (P value)
DLCOcSB	<0.001	0.294
DLCOcSB (% pred)	0.002	0.025
FEV1	0.002	0.219
FEV1 (% pred)	<0.001	0.566
FVC	0.002	0.007
FVC (% pred)	<0.001	0.062
ALT	<0.001	<0.001
Prealbumin	0.417	<0.001
AST/ALT	<0.001	<0.001
AST	<0.001	<0.001
Albumin/globulin	0.086	<0.001
TSH	<0.001	0.015
FT3	0.346	0.002
FT4	0.004	0.064
C3	0.922	0.006
C4	<0.001	0.038
CD3+CD4+/CD3+CD8+	<0.001	<0.001
IgA	0.154	0.002
IgG	<0.001	0.004
IgM	<0.001	0.002
CRP	<0.001	<0.001
Leukocyte	<0.001	<0.001
Neutrophil count	<0.001	0.004
Lymphocyte count	0.21	0.012
Monocytes count	<0.001	<0.001
NLR	<0.001	0.02
LMR	<0.001	0.064
CLR	<0.001	<0.001
AGE	0.796	0.173
LOS	<0.001	0.001

## Sheet: Shapiro-Wilk test for IPF data
Shapiro-Wilk test
Cell Type	Control (P value)	IPF (P value)
Atypical_B	0.417	<0.001
CD14_Mono	<0.001	<0.001
CD16_Mono	<0.001	<0.001
CD56Bbright_NK	0.002	0.025
cDC	0.002	0.219
Mature_CD4T	<0.001	0.566
Mature_CD8T	0.002	0.007
Memory_B	<0.001	0.062
Naive_B	<0.001	<0.001
Naive_CD4T	0.417	<0.001
Naive_CD8T	<0.001	<0.001
NK	0.002	0.025
pDC	0.002	0.219
Plasmablast	<0.001	0.566
Treg	0.002	0.007
γδT	<0.001	0.062

## Sheet: Shapiro-Wilk test for IPF data2
Shapiro-Wilk test for IPF data
Cell Type	StableIPF (P value)	ProgressiveIPF (P value)	Control (P value)
Atypical_B	<0.001	<0.001	0.417
CD14_Mono	<0.001	<0.001	<0.001
CD16_Mono	<0.001	<0.001	<0.001
CD56Bbright_NK	0.002	0.025	0.002
cDC	0.002	0.219	0.002
Mature_CD4T	<0.001	0.566	<0.001
Mature_CD8T	0.002	0.007	0.002
Memory_B	<0.001	0.062	<0.001
Naive_B	<0.001	<0.001	<0.001
Naive_CD4T	<0.001	<0.001	0.417
Naive_CD8T	<0.001	<0.001	<0.001
NK	0.002	0.025	0.002
pDC	0.002	0.219	0.002
Plasmablast	<0.001	0.566	<0.001
Treg	0.002	0.007	0.002
γδT	<0.001	0.062	<0.001

## Sheet: Shapiro-Wilk test for SSCILD
Shapiro-Wilk test
Cell Type	SSc_ILD (P value)	Control (P value)
Active_NK	<0.001	0.002
Adaptive_NK	0.002	0.025
Bcells	<0.001	0.219
CD4_Naive	<0.001	0.566
CD4_TRM	0.002	0.007
GZMH_CD8T	<0.001	0.062
GZMK_CD8T	<0.001	<0.001
Plasmablasts	0.002	0.025
Proliferating_cells	<0.001	0.219
Treg	<0.001	0.566

## Sheet: Multivariable Analysis
Variables	OR (95% CI)	P adjvalue
CD3+CD4+/CD3+CD8+	6.79 (4.09–9.49)	<0.001
Age	1.01 (0.95–1.07)	0.738
Male (Male)	0.80 (0.11–5.99)	0.824
Smoking	0.92 (0.13–6.60)	0.933
Diabetes	0.58 (0.06–5.34)	0.649
Hypertension	5.53 (0.33–93.31)	0.235
