# Supplementary material for: Immunological Features and Potential Biomarkers of Systemic Sclerosis–Associated Interstitial Lung Disease and Idiopathic Pulmonary Fibrosis
Source: Clin Respir J. 2025 Mar 31;19(4):e70072. doi: 10.1111/crj.70072 (PMC11959098; doi:10.1111/crj.70072)
Supplement: Supplementary file 3 — Supplementary Files 3 Deferential gene expression of PBMC among SSc patients and controls. [file CRJ-19-e70072-s005.csv]

id	logFC	pvalue
CXCR6	-2.1123992	0.00908
PDGFD	-2.0796591	0.037931
SYTL2	-1.9300701	0.002628
SNORD59A	-1.7159283	0.074899
CASP8	-1.6884777	0.015529
CLEC2D	-1.615751	0.031737
LOC389816	-1.5690479	0.002776
GATA2	-1.5687452	0.101573
GNLY	-1.559345	0.024608
RHOBTB3	-1.5373017	0.011341
LOC100008589	-1.5200354	0.291244
SNORD57	-1.5099857	0.088375
SERPINB9	-1.496258	0.100828
CASP8	-1.4747759	0.021116
KLRC1	-1.4717091	0.011834
EIF3CL	-1.4660483	0.236469
ERV3	-1.4650075	0.214331
FEZ1	-1.4455834	0.003301
FCRL6	-1.4261608	0.009913
PPP2R5C	-1.4253111	0.00724
JAKMIP2	-1.4247654	0.026042
NR2C2	-1.4134427	0.020995
SPRYD5	-1.4124679	0.032158
ABLIM1	-1.4070852	0.014762
DYRK1A	-1.4053466	0.025986
KLRC1	-1.3938418	0.014844
MAGED1	-1.3881703	0.01914
MATR3	-1.3879816	0.023079
C1orf21	-1.3798611	0.006825
FAM108B1	-1.3685425	0.011733
KLRC3	-1.3670381	0.001317
ROCK1	-1.3573213	0.115882
EIF4G2	-1.3535583	0.048401
C20orf197	-1.3524508	0.181625
ZNF365	-1.351928	0.011391
JAK1	-1.3469058	0.03488
MIA3	-1.3326757	0.027391
FCRL3	-1.3295664	0.003301
LOC728643	-1.3197624	0.072722
FAM3C	-1.3067657	0.053115
ABCB1	-1.3026089	0.003079
TARP	-1.3016768	0.006825
ABLIM1	-1.2977616	0.01169
UBE2I	-1.2971444	0.140904
CLK1	-1.2949241	0.054297
CEP120	-1.2898885	0.026567
MS4A2	-1.2768241	0.052535
CEP70	-1.2758281	0.031672
YWHAZ	-1.2732023	0.022834
MDFIC	-1.271746	0.012183
CDK8	-1.2714063	0.046079
ZNF345	-1.2650072	0.069029
GNLY	-1.26121	0.011623
GPHN	-1.2587051	0.022536
F2R	-1.2567675	0.003116
CDC42SE2	-1.2542276	0.030721
IL12RB1	-1.2541389	0.041393
PDE4D	-1.2419004	0.041393
FBXO32	-1.2342326	0.010411
KIR2DS1	-1.2302922	0.00903
ADARB1	-1.2264097	0.16113
OGT	-1.2131242	0.079097
ZBTB38	-1.2116312	0.03587
AGMAT	-1.2102498	0.081777
KLRC1	-1.2081668	0.023146
ZMAT3	-1.2043637	0.036808
CD8A	-1.203409	0.032009
CAMK2N1	-1.2027306	0.00188
FYN	-1.2005973	0.042703
SON	-1.1993645	0.104072
TXK	-1.1965721	0.003301
MRFAP1L1	-1.1924392	0.01017
ZMYM2	-1.1872944	0.00908
EHHADH	-1.1833038	0.248627
ARID4B	-1.1812221	0.03514
RNF38	-1.1763463	0.08435
ZNF836	-1.1754027	0.050627
MBP	-1.1750506	0.047015
LOC100233209	-1.1600112	0.062271
SNAP23	-1.1594267	0.011391
FCRL3	-1.1565693	0.001784
XPOT	-1.1535129	0.019515
SIGLECP3	-1.1532196	0.010864
HNRNPA1L2	-1.1501093	0.145907
SAMD3	-1.1463238	0.000964
SAMD3	-1.1462501	0.00188
SLC4A4	-1.1461761	0.026999
HNRNPK	-1.1376088	0.153826
KIT	-1.1361444	0.011623
SYNE2	-1.1312029	0.00724
BAIAP2L2	-1.129186	0.027391
ITGB1	-1.1274179	0.050735
TSNAX	-1.1239484	0.060059
IP6K2	-1.123197	0.132628
TRIM23	-1.123174	0.011611
GCC2	-1.1127301	0.044815
SYTL2	-1.110421	0.00908
PRSS23	-1.1095775	0.013462
BEND2	-1.1085412	0.073919
GPR89A	-1.1064199	0.005294
C1orf150	-1.1042713	0.092256
RYK	-1.1037125	0.013898
KLRK1	-1.099256	0.024822
USP14	-1.0958498	0.024311
ZNF30	-1.0921557	0.015529
ITGB1	-1.0903589	0.062779
CD160	-1.0901471	0.003039
CACYBP	-1.0889819	0.142362
RBM3	-1.0742269	0.040233
LOC400464	-1.0703741	0.016229
ILF3	-1.0655813	0.091513
TCEANC	-1.0599236	0.034846
TNFRSF21	-1.0585012	0.013898
CENTG2	-1.0550391	0.015293
INADL	-1.0550202	0.026999
KIR2DL5A	-1.0495321	0.024311
KLRD1	-1.0427344	0.003301
ABCB1	-1.0408714	0.001139
HNRNPA1	-1.0390785	0.019666
ERP44	-1.0284506	0.042703
FCER1A	-1.0257974	0.095559
KRT73	-1.0255236	0.120759
HNRNPH1	-1.023157	0.048959
DCAF16	-1.0229577	0.015904
ENPP5	-1.0223188	0.013688
GALNT12	-1.0185444	0.001647
MYST4	-1.0182684	0.022284
FAM21A	-1.0178746	0.044933
TNIK	-1.0141423	0.037051
GSTM3	-1.0085656	0.198436
PHF17	-1.0031815	0.115829
LY9	-1.0000388	0.181083
C20orf103	-0.9990896	0.036432
SRPK2	-0.9981922	0.030287
PTGDR	-0.997282	0.017925
G3BP2	-0.9963278	0.048628
CCNC	-0.9952324	0.059887
HNRPH1	-0.9950598	0.109762
PASK	-0.9909679	0.01914
NMT2	-0.9905595	0.014762
ZBTB16	-0.9883333	0.006863
RAD17	-0.9876433	0.0386
NGRN	-0.9865939	0.121711
TRIM5	-0.9823247	0.297902
PRKDC	-0.9798267	0.163449
HERC3	-0.9796791	0.060677
LCK	-0.9771943	0.037698
PIK3C2A	-0.9766598	0.02817
CSTF1	-0.9746374	0.044802
LOC399940	-0.9719424	0.038624
LRRC40	-0.9700957	0.114787
MDM4	-0.9696524	0.059068
PTPRC	-0.968111	0.06145
PFN2	-0.9669809	0.050218
LEPR	-0.965731	0.379547
ZXDB	-0.960857	0.055941
RPL32	-0.9606029	0.158761
FBXO11	-0.9535413	0.110202
CYP2E1	-0.9525587	0.037931
KIR2DL3	-0.9518662	0.03058
ACSL6	-0.9510548	0.014762
SLC7A6	-0.9500782	0.028998
NR3C1	-0.9481298	0.023146
AMACR	-0.9475182	0.024639
FXR1	-0.9457055	0.084636
SYTL2	-0.9395634	0.007629
POTEE	-0.9385595	0.149034
EEF1G	-0.9375736	0.158761
SEC63	-0.937325	0.473162
KLRG1	-0.9356605	0.003951
LOC100130872	-0.9356111	0.176605
MIR1228	-0.9329424	0.04352
RORC	-0.932882	0.111273
TCEA1	-0.9320062	0.090379
RBL1	-0.9288663	0.021124
DDX17	-0.9286974	0.075414
B3GAT1	-0.9286617	0.13314
IPW	-0.9272556	0.071003
EPB41	-0.9263547	0.103503
LBH	-0.9246311	0.081311
PACSIN1	-0.9242738	0.012403
PDE7A	-0.9241483	0.024608
ERBB2IP	-0.9237809	0.019049
SIGIRR	-0.9236522	0.094424
VPS13C	-0.9223994	0.0287
ADAT2	-0.9212467	0.237486
NFATC3	-0.9208183	0.021116
AGPAT5	-0.9202126	0.03536
TCEA1	-0.9179772	0.039257
HNRPA1L-2	-0.9173942	0.004853
HIST1H2AC	-0.9157474	0.164854
PPP2R2B	-0.9154938	0.032362
KLRF1	-0.9154052	0.003079
CSGALNACT2	-0.9115195	0.182548
KLF12	-0.9108417	0.001317
B3GNT2	-0.9098095	0.138493
FBXO3	-0.9093742	0.004959
ZNF573	-0.9090056	0.057127
WDR45L	-0.9082183	0.261081
SRPK2	-0.9044448	0.052231
LOC100190986	-0.9034637	0.106761
NCALD	-0.9023445	0.000964
RAB7L1	-0.902115	0.078495
C6orf59	-0.9009709	0.055398
PTGDR	-0.9007564	0.024247
KIAA1407	-0.9006881	0.084621
PNMA3	-0.9002695	0.054997
MLL3	-0.8986774	0.065882
MXRA7	-0.8975299	0.044609
C21orf66	-0.8972242	0.167315
PPHLN1	-0.8948314	0.104961
BP75	-0.8931351	0.154442
HNRPDL	-0.8923855	0.006235
KRR1	-0.8923104	0.059781
ATL2	-0.8918841	0.071187
PRPF4B	-0.8908924	0.041669
CERKL	-0.8907382	0.213958
NSUN5C	-0.8897845	0.257505
C14orf126	-0.8891878	0.011391
ATP6V1G2	-0.8875532	0.145272
IL7R	-0.8871528	0.009253
SHPRH	-0.8860511	0.083306
WTAP	-0.88462	0.081311
ZNF230	-0.8841971	0.119891
PYHIN1	-0.883669	0.003079
HPS4	-0.8814407	0.29057
VHL	-0.8800696	0.065094
ZFX	-0.8792583	0.049097
B3GNT6	-0.8789894	0.06856
CRY1	-0.8784787	0.011204
YPEL1	-0.8783858	0.011204
FLJ11795	-0.874343	0.049258
CAND2	-0.8735151	0.058979
PYHIN1	-0.8727201	0.003079
CCT6A	-0.8696418	0.051328
CTBP1	-0.8688261	0.038037
PDIA6	-0.8676516	0.225639
ZNF514	-0.8673145	0.123277
CD44	-0.8670521	0.109511
IMAA	-0.8667015	0.123042
APOBEC3G	-0.8660885	0.166243
CA11	-0.8649779	0.233964
UBAP2	-0.8641609	0.126665
OTUD4	-0.8635998	0.086499
NR2C1	-0.8632223	0.040117
GOLGA8A	-0.8630247	0.067464
C9orf45	-0.8598031	0.040437
APOL6	-0.8595531	0.258103
SH3KBP1	-0.8581527	0.0287
ADAM10	-0.8570502	0.157073
HERPUD2	-0.8545273	0.113118
SOS1	-0.8533757	0.142085
MYBL1	-0.8520595	0.034645
ZFP82	-0.8515202	0.040117
HPGD	-0.8506549	0.052621
DYRK2	-0.8503234	0.00908
PRNP	-0.8502934	0.103503
TLR10	-0.8499813	0.08733
SPTBN1	-0.8487212	0.016378
TDP1	-0.8455915	0.07228
YTHDC1	-0.8455343	0.157243
EDAR	-0.8442476	0.07726
AZIN1	-0.84307	0.099293
MUTYH	-0.841749	0.264291
ANKHD1	-0.8411597	0.070301
CASC4	-0.8407019	0.137367
TSHZ2	-0.8401521	0.036747
KRT72	-0.839614	0.231709
KIR2DL1	-0.839086	0.272587
GABPA	-0.8388605	0.061023
COLQ	-0.8376022	0.007629
TCF7	-0.8373991	0.026212
TROVE2	-0.8358326	0.058512
AUTS2	-0.8348038	0.005118
PDGFD	-0.8347989	0.017054
SMAP1	-0.8343036	0.040702
RAP1GDS1	-0.8337219	0.030135
MEI1	-0.8334488	0.057171
DNAJB6	-0.8325955	0.105836
ANKRD55	-0.8324469	0.095738
TMEM168	-0.8319663	0.045937
TAF1L	-0.8315908	0.125617
PHF20L1	-0.8310958	0.223202
PPP1R8	-0.8296546	0.076257
BPTF	-0.82697	0.093509
LOC728448	-0.8260293	0.068966
PTPN22	-0.8254873	0.043945
TMEM117	-0.8237532	0.165912
KIAA2026	-0.8222306	0.046201
VAMP1	-0.82183	0.06769
ERAP2	-0.8215146	0.168332
SLC1A7	-0.8198948	0.162756
TGFBR3	-0.8190556	0.006581
KIAA1429	-0.8189301	0.046909
ANKRD20A1	-0.8187522	0.081242
TASP1	-0.8177731	0.037051
CCNDBP1	-0.8173772	0.227941
AP1G1	-0.8162125	0.059974
ATPGD1	-0.8160329	0.014762
CD96	-0.8157102	0.010299
SATB1	-0.8135752	0.022179
TBL1XR1	-0.8128717	0.050345
HOXC4	-0.8128586	0.021051
KIR3DL3	-0.8125476	0.069584
ZBTB16	-0.8116969	0.002776
UHRF2	-0.8096228	0.094033
PDPR	-0.8088567	0.058662
AGAP6	-0.808698	0.251915
TSR1	-0.8083123	0.298664
ARID4A	-0.8063987	0.22674
DENND5B	-0.806037	0.183776
ERGIC1	-0.8053415	0.239104
CXorf56	-0.8047618	0.039548
DCAF6	-0.8044337	0.053764
S1PR5	-0.8033728	0.011689
CCR3	-0.8023314	0.295914
SLC4A8	-0.8014734	0.218068
NMUR1	-0.8004148	0.075779
CNBP	-0.8000927	0.2009
VPS16	-0.7998835	0.181165
AKIRIN1	-0.7986697	0.041669
FCGBP	-0.7986589	0.411273
PDE3B	-0.7985672	0.071187
ZNF286C	-0.7978809	0.174857
TUBA1C	-0.7972836	0.282171
IL32	-0.7961945	0.117744
TCERG1	-0.7960741	0.025633
SLFN13	-0.795845	0.014472
ERO1LB	-0.7937977	0.024311
PARP15	-0.7925192	0.030135
SNORA76	-0.7924929	0.043986
ZNF571	-0.789942	0.054297
STK35	-0.7898653	0.144891
MS4A1	-0.7870026	0.208553
MTP18	-0.7862655	0.260279
SNX25	-0.7845429	0.040346
SKAP1	-0.7844796	0.011204
NBPF14	-0.7839112	0.122698
GNG2	-0.7838651	0.030135
LBH	-0.782913	0.153282
UFM1	-0.7807055	0.04545
CEP68	-0.7795375	0.12266
ACADSB	-0.7791532	0.03208
HEMGN	-0.7791258	0.398437
LILRA3	-0.7785962	0.362083
FAM190B	-0.7781378	0.003301
TFG	-0.7766869	0.103536
CD96	-0.7759251	0.004663
SLC35E2	-0.7756527	0.133093
CLIP4	-0.775325	0.026729
ARL5A	-0.775242	0.113681
ADD3	-0.7751585	0.049574
ZNF831	-0.7747447	0.002834
ZC3H14	-0.7746955	0.083143
BACE2	-0.7731723	0.181247
CD79A	-0.7726649	0.326301
B3GAT1	-0.7725182	0.20004
CAMK4	-0.7723591	0.025363
ENKUR	-0.7721736	0.068337
FLJ35801	-0.7713648	0.227317
GK5	-0.7710028	0.014514
SNRPD3	-0.7703255	0.010864
KIR3DL2	-0.7702041	0.068718
FBXO7	-0.769587	0.149779
RPL32P3	-0.7695148	0.052535
NCALD	-0.7691552	0.00417
INPP5B	-0.7690017	0.16034
IP6K2	-0.7689977	0.126167
MATK	-0.7684692	0.03739
BTBD1	-0.7673564	0.074895
CEP78	-0.7649153	0.005294
ENPP4	-0.7644526	0.021864
PPP2R2B	-0.7640884	0.00908
TNC	-0.7630774	0.038305
KLRF1	-0.7626135	0.007409
CD200R1	-0.7616343	0.250331
ATHL1	-0.7612547	0.157861
DSP	-0.7610254	0.438037
HIST1H2AG	-0.7599701	0.23342
MRI1	-0.7598805	0.048959
DPP7	-0.759314	0.302391
SESN1	-0.7590386	0.005562
COL24A1	-0.7589505	0.105129
KIAA0261	-0.7587435	0.184123
TOX	-0.757976	0.087896
LETMD1	-0.7572489	0.04983
C3orf63	-0.7569414	0.023001
PARG	-0.7566061	0.036809
RASA2	-0.7551251	0.034548
BCL11B	-0.7546716	0.006825
PLCG1	-0.7539208	0.089059
ZFP36L2	-0.7538784	0.065703
RYK	-0.7531908	0.025363
TNFRSF13B	-0.7529659	0.153282
TMEM67	-0.7528541	0.039232
SLFN5	-0.7513075	0.0657
NUP35	-0.7503841	0.090379
ZNF654	-0.7493651	0.027857
HS6ST1	-0.7493432	0.026623
HLA-F	-0.7488371	0.120302
NELL2	-0.748647	0.074611
SAMD3	-0.7477603	0.007747
NCR3	-0.7477307	0.016116
COG3	-0.7465889	0.179124
PHLPP2	-0.7465373	0.037698
AMMECR1	-0.7465147	0.043986
FAM108B1	-0.7446669	0.068315
TRAF5	-0.7438659	0.299475
RORA	-0.7435658	0.046201
CD8B	-0.7423328	0.204847
GZMK	-0.740424	0.008596
GLCCI1	-0.7400668	0.037661
SLC14A1	-0.7398773	0.01832
KIR2DS5	-0.7393255	0.084116
TES	-0.7392243	0.024295
DVL3	-0.739224	0.237514
ZNF827	-0.7390922	0.012532
SNRPN	-0.7389333	0.089607
PRDX2	-0.7384223	0.22825
IQCK	-0.738362	0.228452
LIMS1	-0.7370112	0.153282
EXOC4	-0.7366792	0.059597
RPL6	-0.7362585	0.379834
PLEKHF2	-0.735972	0.070411
B4GALT4	-0.7358615	0.230203
WDR35	-0.7348336	0.02376
CXorf65	-0.7345871	0.029633
POLR1E	-0.7343475	0.009429
TRMT2B	-0.7343081	0.074392
KLHL3	-0.7341704	0.022289
MC1R	-0.7334954	0.094998
LBR	-0.7330533	0.067386
HOPX	-0.7328499	0.011204
AES	-0.7318828	0.091016
MRPL27	-0.7318046	0.173225
CRLF3	-0.7312359	0.059591
DDX47	-0.730542	0.089935
RAB11FIP5	-0.7304765	0.035926
ARHGAP30	-0.7301331	0.212376
KLRB1	-0.7300329	0.005318
TRIM24	-0.729173	0.154238
EOMES	-0.7277887	0.019049
MECP2	-0.7263573	0.011623
CMTM7	-0.7256005	0.280004
LAX1	-0.7251133	0.038994
C14orf43	-0.7250022	0.185597
C14orf138	-0.7247252	0.070512
CRYBB2	-0.7241155	0.213755
CASD1	-0.7237911	0.016468
FGFBP2	-0.7237425	0.036145
GPR174	-0.7225162	0.055497
SH2D1B	-0.7221282	0.034645
ZNF91	-0.7219117	0.151413
UBE2A	-0.721867	0.200497
ZNF565	-0.721577	0.204589
PITPNC1	-0.7210102	0.031124
ZNF683	-0.7205583	0.228533
APPBP2	-0.7202554	0.100889
ADAM28	-0.719303	0.138438
PYHIN1	-0.719262	0.004059
RPS2	-0.7192234	0.255689
FASLG	-0.7178133	0.172171
NBPF11	-0.7176498	0.106089
PPM1A	-0.7174904	0.047225
IKZF2	-0.7173651	0.269442
FBXO32	-0.7169219	0.004965
GTDC1	-0.7167103	0.195094
LRRN3	-0.7165045	0.25633
CCNC	-0.7163762	0.100776
KIT	-0.7163692	0.084621
TIGIT	-0.7163271	0.031124
SAMD3	-0.7152602	0.00908
ACSF3	-0.7152212	0.515239
ARL4C	-0.7145679	0.003301
GNLY	-0.7141509	0.054083
ZNF451	-0.7138681	0.050633
FBXO3	-0.7138342	0.03536
OXCT1	-0.713778	0.047365
KIR3DL1	-0.7135458	0.098909
CEP78	-0.7125629	0.004965
ACOT2	-0.7124991	0.035646
TSPAN3	-0.7120815	0.090955
SIM2	-0.712007	0.059177
FAM10A7	-0.7112732	0.031019
CDKAL1	-0.711095	0.023227
PLEKHB2	-0.7108947	0.04114
KRIT1	-0.7108815	0.064376
IL28RA	-0.7105579	0.181462
RIMS3	-0.7104649	0.044944
AGFG1	-0.7095373	0.107188
NEDD1	-0.708901	0.07093
ARSK	-0.7080028	0.054595
MYOM2	-0.7077113	0.595378
NFATC3	-0.7064608	0.037698
LRRC26	-0.7063153	0.07093
ARHGAP25	-0.7061332	0.105316
LRRC37A4	-0.705752	0.074194
VCL	-0.705663	0.093093
RASD1	-0.7055302	0.234671
SBDSP	-0.7044617	0.069666
TPM3	-0.7035009	0.043809
EIF4B	-0.7028949	0.007629
MIR586	-0.7026986	0.21211
DLG5	-0.7024702	0.285456
UBE2E3	-0.6998475	0.050218
THADA	-0.6996526	0.053791
CADM1	-0.6985777	0.086014
CLDND2	-0.69804	0.016229
ASB3	-0.6979954	0.087862
PASK	-0.6976637	0.032371
HIST1H3H	-0.6962779	0.163867
SMA4	-0.6955325	0.060384
CXorf57	-0.6952431	0.048408
ZNF83	-0.695032	0.131402
IPMK	-0.693798	0.352597
ZNF551	-0.6937023	0.229668
AKAP10	-0.6936262	0.138108
KIAA1333	-0.693611	0.313678
SMC1A	-0.692642	0.102232
CNBP	-0.6924846	0.158168
VPS13A	-0.6919614	0.014762
D4S234E	-0.6917635	0.025986
LOC100130557	-0.6910016	0.077322
MED15	-0.6908692	0.211161
FMNL3	-0.6904076	0.011623
VPS13D	-0.6889426	0.159598
ITPRIPL1	-0.6888363	0.005318
SNORD31	-0.688684	0.019169
CDC14A	-0.688671	0.179835
SOX13	-0.6886042	0.003567
GSTO2	-0.6885306	0.179987
KIR2DL4	-0.6884201	0.135602
LGMN	-0.6883211	0.02817
VPRBP	-0.687823	0.176875
NR1D2	-0.6865302	0.07219
NLRC3	-0.6862239	0.007498
PDZD4	-0.6860252	0.0657
CACNA2D2	-0.6844377	0.04545
CD2	-0.6842748	0.003079
RUNX3	-0.6837018	0.002776
ZNF24	-0.6834656	0.079181
TMF1	-0.6833307	0.093296
FYN	-0.6832931	0.011204
DGKA	-0.6822959	0.088568
MPP6	-0.6820194	0.041793
ZNF417	-0.6818344	0.04983
STT3B	-0.6813343	0.031893
UBE2CBP	-0.6809587	0.01399
DRD4	-0.6806003	0.151186
PDE6B	-0.6805775	0.291525
EEF1B2	-0.6804099	0.111275
HPS3	-0.6801637	0.143665
GFM2	-0.6799372	0.207938
APOBEC3G	-0.6795635	0.120671
BCL2L1	-0.6793601	0.26567
MCOLN2	-0.6793426	0.026567
TC2N	-0.6790689	0.138438
LSP1	-0.6785618	0.260309
CAPN7	-0.6784625	0.037123
NAPEPLD	-0.6783237	0.092419
NIPBL	-0.6771858	0.172598
LRRN3	-0.6759397	0.298613
FCGBP	-0.6759086	0.126626
C1orf109	-0.6758246	0.054563
CSNK1G3	-0.6754221	0.036463
MIR1267	-0.6748717	0.132413
SPON2	-0.6747573	0.1247
PJA1	-0.6746586	0.005739
UMPS	-0.6743922	0.444108
C18orf19	-0.6742062	0.10348
CRK	-0.6740615	0.233718
PAFAH2	-0.6737605	0.008648
NUAK1	-0.6736894	0.144626
TLR10	-0.6721678	0.12266
EDEM1	-0.6716244	0.072341
MED27	-0.6713816	0.321857
TNFAIP8	-0.6709067	0.119917
YME1L1	-0.6697164	0.137087
UGCGL1	-0.669654	0.250074
C11orf61	-0.6692168	0.041543
CAPN12	-0.6690129	0.044344
PPIE	-0.6685394	0.299644
CD1C	-0.668132	0.026729
ZFAND6	-0.6680296	0.102038
APITD1	-0.6679329	0.325754
P2RY10	-0.6678217	0.039332
LOC100008588	-0.6668665	0.15148
C21orf51	-0.6667086	0.111866
ST6GAL1	-0.6665761	0.120557
SCAND1	-0.6663687	0.569386
GNL3	-0.6659674	0.041075
RAD17	-0.6657389	0.011909
QKI	-0.6640538	0.137509
LRCH3	-0.6640234	0.087896
NMT2	-0.6640185	0.014534
PLEKHA1	-0.6634696	0.014762
PRKCH	-0.6633495	0.003092
MRE11A	-0.6629423	0.016229
FAM18B	-0.6624912	0.046278
VPS13A	-0.6608638	0.103503
SNX1	-0.6606951	0.05468
PPP1R13B	-0.6604	0.040117
Septin 6	-0.6602234	0.03357
PRDM1	-0.6599824	0.053553
GOLGA8B	-0.6597906	0.085758
RAB11FIP4	-0.6597003	0.097731
C21orf7	-0.6589161	0.051309
EEF1A1	-0.6586456	0.246616
SSR2	-0.6580178	0.205178
BANP	-0.6574931	0.155739
PRF1	-0.6573133	0.021067
TTC9	-0.6571667	0.064219
PARP8	-0.6565153	0.003092
SORL1	-0.6563733	0.077192
SLC23A1	-0.655727	0.305851
IL18RAP	-0.6556793	0.031572
ARRDC3	-0.6556177	0.276704
RAB37	-0.6552993	0.221561
NR3C2	-0.655183	0.0287
ADAM10	-0.6546661	0.066871
LPHN1	-0.6545983	0.026077
LOC440396	-0.6545836	0.091882
GUCY1B3	-0.6542993	0.347075
KIAA1128	-0.6542956	0.005294
SLAMF6	-0.6539455	0.052499
TSEN15	-0.6538184	0.036127
C20orf177	-0.6537878	0.058466
PRKACB	-0.6537616	0.047083
MMP23B	-0.6530346	0.050218
RPS23	-0.6527471	0.004137
UBA3	-0.652736	0.174126
SLTM	-0.6515895	0.18177
NR3C2	-0.6510489	0.070677
DPY19L4	-0.6510385	0.383546
ZNF567	-0.6508823	0.064342
ZNF415	-0.6508483	0.275542
CENPK	-0.6508023	0.147778
DGKA	-0.64954	0.164998
ZNF224	-0.6493748	0.087896
RPL8	-0.6493015	0.340792
EPC1	-0.6490242	0.161057
NRCAM	-0.6484332	0.337972
Septin 13	-0.6482418	0.075779
PARG	-0.6468488	0.029806
TSC22D2	-0.646584	0.105836
MGC15763	-0.6461513	0.046278
CXCR4	-0.646117	0.228747
TTC13	-0.6461058	0.003079
SEC23A	-0.6458405	0.067376
CROCCL2	-0.6457085	0.181462
VAV1	-0.6453315	0.151413
MAD1L1	-0.6452094	0.332511
PPP1R3B	-0.6450377	0.401052
PLEKHA1	-0.6445688	0.014577
GART	-0.644469	0.074611
SLCO4C1	-0.6441593	0.070411
RPS6KA3	-0.6441092	0.04114
MAK10	-0.6437305	0.470301
GALNT4	-0.6431357	0.131675
SNORD96A	-0.6429715	0.113506
PDE7A	-0.6425223	0.042941
PRMT2	-0.6422491	0.036808
RASSF5	-0.6420302	0.097949
MAGEF1	-0.6410582	0.250159
SUV420H1	-0.6404074	0.012183
C3orf75	-0.6395582	0.110213
PLCH2	-0.6395273	0.046435
FNTA	-0.6390984	0.099913
PLEKHF1	-0.6389604	0.158761
SPG21	-0.6389391	0.237747
EFHC2	-0.6389188	0.153826
ATP2A2	-0.6380645	0.221266
ANKRD44	-0.6379908	0.257248
LIN7C	-0.6378426	0.192513
PTRH2	-0.6376111	0.043684
NCAM1	-0.6374957	0.025363
GFM2	-0.6370085	0.048376
NUP43	-0.6365909	0.123277
SYNE2	-0.6365039	0.051328
AP1G1	-0.6359041	0.152554
ATM	-0.6348769	0.03208
MIR599	-0.6348142	0.071459
SDK2	-0.634794	0.207476
CTAGE5	-0.6345887	0.311617
TCP1	-0.6336953	0.088489
ZBTB20	-0.6335466	0.031067
CRY1	-0.633501	0.07564
DPH2	-0.6332848	0.110202
ETS1	-0.6331723	0.008114
OVGP1	-0.6327305	0.014762
CHIC1	-0.6326713	0.165902
PRDM1	-0.6320754	0.152885
CHN2	-0.6319399	0.094835
SLC38A1	-0.6318081	0.009504
USP47	-0.6311366	0.16384
PCMTD2	-0.6308726	0.008626
PIK3IP1	-0.6307769	0.031125
CCR7	-0.6305404	0.117165
FBXO21	-0.6305329	0.019874
CTNNB1	-0.6304296	0.091223
IL18R1	-0.6303077	0.048798
RFESD	-0.629857	0.239337
ZNF248	-0.62951	0.040251
CDRT4	-0.6294501	0.092611
PIK3R1	-0.6285795	0.025487
GSTA4	-0.6282678	0.221363
MGC52282	-0.6279145	0.237486
DDB1	-0.6278506	0.155944
45360	-0.6273897	0.258346
TIA1	-0.6268326	0.035646
THOC3	-0.6267848	0.29576
PRDM10	-0.6262608	0.136837
CDKN2AIP	-0.626057	0.022284
UTRN	-0.625861	0.031765
ATL1	-0.6257718	0.303131
CDK5RAP2	-0.6248052	0.027888
NAP1L3	-0.6246674	0.111275
PID1	-0.6244725	0.177487
UBA2	-0.6243629	0.081849
ADHFE1	-0.6238654	0.005742
EPN2	-0.6236941	0.09039
USP13	-0.6234607	0.433651
GPR56	-0.6232673	0.041798
STOM	-0.6232565	0.058917
SPTLC1	-0.6230986	0.07722
TSC22D1	-0.6228189	0.198506
GTF3C1	-0.6226942	0.034846
LOC100132247	-0.6226406	0.130476
STAT4	-0.6220837	0.013819
SLAMF6	-0.6217952	0.009214
KIAA0776	-0.6212052	0.079077
HSF2	-0.6210729	0.023639
CCL5	-0.6206233	0.019729
TNPO1	-0.6205266	0.103509
C6orf85	-0.6205146	0.194375
FZD3	-0.6202357	0.027391
FBXW11	-0.6195183	0.215742
LOC729402	-0.618738	0.341468
ZNF470	-0.6186931	0.088568
PER3	-0.6186321	0.030135
ZDHHC11	-0.6174083	0.160935
SLITRK1	-0.6171535	0.429029
ZFP64	-0.6167757	0.266739
SKIP	-0.6167132	0.079181
RPL17	-0.6163842	0.091513
C10orf118	-0.6163501	0.047083
PSMC4	-0.6162838	0.2009
C5orf24	-0.6155112	0.037698
PCGF6	-0.6146311	0.445651
SELI	-0.6146032	0.119681
RBM15B	-0.614563	0.022994
CYTH3	-0.61393	0.066107
SFRS2IP	-0.6130472	0.032079
SEC24B	-0.6127154	0.074611
RBL2	-0.612711	0.031757
TRIM37	-0.6121898	0.090383
CAMK2G	-0.611994	0.20811
C1orf56	-0.6118467	0.057697
CCR6	-0.6116691	0.125517
CUGBP2	-0.611234	0.007629
UCP3	-0.6108443	0.059539
TTC16	-0.6104611	0.038624
SDCCAG1	-0.6102882	0.067175
ZNF585A	-0.6101166	0.120028
SIDT1	-0.6097328	0.019467
TIMM44	-0.6094656	0.230098
IKZF3	-0.6093538	0.037051
KIF21A	-0.6089973	0.008155
PIGW	-0.6083267	0.040012
AXIN2	-0.6079832	0.065337
CDK5RAP2	-0.6076409	0.384983
SUPT3H	-0.6075815	0.181462
SYNJ2	-0.6064944	0.163008
PIK3R1	-0.6061483	0.189386
UBXN8	-0.6061182	0.265386
BZRAP1	-0.6060486	0.111723
SNRNP70	-0.6058261	0.231742
CRIPAK	-0.6053574	0.053858
KIAA1370	-0.6034725	0.00724
OSGEPL1	-0.6034285	0.030721
ARF4	-0.6027314	0.347075
NKTR	-0.6019575	0.048541
OSGEPL1	-0.6019146	0.137546
P2RY8	-0.6017772	0.011909
FYN	-0.6017664	0.035188
DIABLO	-0.6014507	0.44222
MTRR	-0.6012503	0.064219
FAM84B	-0.601194	0.154634
MTSS1	-0.6010206	0.135512
EPHA4	-0.6007566	0.070076
RUNX2	-0.6001325	0.058512
HSZFP36	-0.599968	0.312161
ACSL4	-0.5992208	0.014821
SIRT5	-0.5991167	0.176914
ATP1B3	-0.5984618	0.216325
SLC25A26	-0.5981406	0.192974
DFNB31	-0.5979144	0.386062
LOC729905	-0.5977269	0.143011
SETD6	-0.5974115	0.157677
SNORA70B	-0.5973147	0.061606
COLQ	-0.5970992	0.062779
MADD	-0.5970407	0.34899
USP14	-0.5970332	0.226221
DTX3	-0.5965057	0.164398
RAB3IP	-0.5961365	0.014266
TLR10	-0.5957559	0.190612
METTL14	-0.5954572	0.022284
NCL	-0.5949931	0.064342
SPOCK2	-0.59483	0.011204
SERINC5	-0.5945646	0.155739
ARMC8	-0.59422	0.023067
PPWD1	-0.5941941	0.015293
MEGF6	-0.5938615	0.078243
C14orf101	-0.5933824	0.227276
HERPUD1	-0.5932719	0.122634
ABCF2	-0.5931418	0.176444
C19orf2	-0.5927567	0.012183
TRMT11	-0.592512	0.031737
ZNF789	-0.5923753	0.053041
IL6R	-0.5921837	0.21211
ZNF274	-0.591447	0.068394
NOLC1	-0.591408	0.081311
THSD1P	-0.5912959	0.068053
SNORD56	-0.5910547	0.030721
LY9	-0.5909841	0.026567
ADD3	-0.5908155	0.058477
RPL10A	-0.5905274	0.120705
PPP1CA	-0.5902879	0.299475
ZNF549	-0.5900771	0.157243
ZNF439	-0.5900632	0.050047
HABP4	-0.5891599	0.034635
USP34	-0.5878845	0.061883
SH2D1A	-0.5877563	0.015293
HSDL1	-0.5874377	0.247281
ADK	-0.5871455	0.08575
CROP	-0.5871086	0.193977
CDC42SE1	-0.5870633	0.177162
RETSAT	-0.5869857	0.486909
TOP1MT	-0.5869428	0.167063
CDC42SE1	-0.5868148	0.096126
GALNT10	-0.5861926	0.084116
MPHOSPH8	-0.5860211	0.014211
LOC400986	-0.5855195	0.161909
RIPK5	-0.5855043	0.11352
MIR155HG	-0.5854975	0.211678
GPR68	-0.5848369	0.165243
RNF165	-0.5844739	0.105701
EDG1	-0.5844523	0.075414
ARAP2	-0.5839289	0.041239
MCM8	-0.5838501	0.123523
NPAT	-0.5837553	0.170344
SFMBT1	-0.5836723	0.068717
MKNK2	-0.5835564	0.38087
PLD3	-0.5831966	0.406038
ZNF572	-0.5831367	0.242039
SMARCC2	-0.5825161	0.251859
DIDO1	-0.5822658	0.06856
NIN	-0.5818488	0.263189
CHCHD7	-0.5815481	0.036747
C16orf67	-0.5814985	0.064219
C10orf4	-0.5811633	0.368287
BCL11A	-0.5810812	0.352894
CRIP2	-0.5810804	0.266957
NR2C1	-0.5807195	0.048294
KCMF1	-0.5806106	0.031085
ZNF260	-0.579266	0.262119
KIAA0319L	-0.5791155	0.281242
NEDD9	-0.5789803	0.25437
BCL2	-0.5788863	0.018187
HEMGN	-0.5787926	0.204023
GPR56	-0.5781207	0.087896
KIAA1715	-0.5776611	0.04983
RNFT1	-0.5773983	0.132628
TXNL4A	-0.5769986	0.054135
CLK3	-0.575782	0.069177
LGR6	-0.5756686	0.185336
OSBPL10	-0.5753489	0.154238
LPIN1	-0.5750005	0.00908
ADD1	-0.574941	0.200935
SPTY2D1	-0.5749308	0.078194
WDR67	-0.5742527	0.010634
LRRC8C	-0.5741867	0.090174
HABP4	-0.5724686	0.051081
DUSP14	-0.5724229	0.065006
PION	-0.5721842	0.030721
CDC42EP3	-0.5716561	0.217748
BCLAF1	-0.5716115	0.069457
ATM	-0.5714324	0.056864
GAMT	-0.5705205	0.08139
CAPN5	-0.5704842	0.192885
LOC440353	-0.5702298	0.093457
OSTC	-0.5701653	0.171311
SIRT5	-0.5701162	0.156003
SNORA63	-0.5700347	0.123042
MACF1	-0.5693722	0.006235
CCDC138	-0.5692929	0.019169
FXN	-0.5691702	0.10348
CRK	-0.5687406	0.224893
HEATR5A	-0.5687013	0.125716
NPC1	-0.568338	0.023366
SLA	-0.5673692	0.151186
CCDC99	-0.5673189	0.140284
SENP7	-0.5672577	0.173139
ZSCAN2	-0.5670432	0.101094
GNPTAB	-0.5664652	0.015267
AMD1	-0.5660919	0.087896
CREB1	-0.5658965	0.064071
IL16	-0.5656888	0.241683
CC2D1B	-0.5654893	0.106471
CRYGS	-0.5654638	0.105129
NFATC3	-0.5653894	0.070853
RRP1B	-0.5653565	0.068371
ITK	-0.5652912	0.010168
LOC100131187	-0.565079	0.120642
SIGMAR1	-0.5650603	0.240241
IL2RB	-0.564721	0.023146
C20orf191	-0.564206	0.069666
UBB	-0.5640055	0.267652
CCNL2	-0.5637488	0.075123
ANKRD28	-0.5636301	0.103047
MAD2L1BP	-0.5632946	0.402789
FBXO44	-0.5631417	0.17991
XRN2	-0.5630812	0.161505
CBLB	-0.5624973	0.003079
PARP6	-0.5619737	0.050218
TKTL1	-0.5619252	0.115109
PDCD4	-0.5617971	0.012183
NARG1L	-0.5614803	0.151413
PERP	-0.561232	0.390261
GTF2I	-0.5612243	0.050345
MMACHC	-0.561086	0.513747
SEC31A	-0.5607723	0.056076
DCK	-0.559605	0.064964
CCDC55	-0.5594001	0.198698
RNF144A	-0.5593648	0.036395
CPA3	-0.5587122	0.375889
KIAA1147	-0.5580129	0.009504
CLIC3	-0.5576441	0.084636
GPR114	-0.557603	0.048786
ASMTL	-0.5575951	0.26521
TMEM41A	-0.5574573	0.040569
USP46	-0.5572424	0.206966
PRAGMIN	-0.5570155	0.163223
IRAK4	-0.5568316	0.03942
TRIML1	-0.5563299	0.273562
RSL1D1	-0.5562269	0.01959
WFS1	-0.5561609	0.188668
TEF	-0.5557923	0.188652
SLC10A7	-0.555186	0.049184
SFRS14	-0.5546781	0.251148
LOC90624	-0.5545111	0.094853
WDR89	-0.5543531	0.267146
GLS	-0.5543151	0.021232
GOSR2	-0.5541618	0.302077
ATXN7L1	-0.5541069	0.279849
HSPD1	-0.5540547	0.090955
SNORA77	-0.5539849	0.162157
CXorf45	-0.5538003	0.074738
BACH2	-0.5535336	0.1955
CROT	-0.5533942	0.074755
ZNF805	-0.5532341	0.280454
LYPD2	-0.5528966	0.485881
HAT1	-0.55288	0.213918
ING3	-0.552449	0.104717
PI4KA	-0.5524074	0.162157
MBD2	-0.5514075	0.359914
ITGA4	-0.5513948	0.079059
AAK1	-0.5513438	0.10935
ABCA2	-0.5505616	0.086025
LYAR	-0.5503776	0.003079
TBC1D24	-0.5498368	0.484684
SYT11	-0.5496698	0.014128
KLF6	-0.5494099	0.310292
UBE1DC1	-0.5493795	0.069666
PTCD2	-0.5492471	0.181111
PDE4B	-0.5492228	0.375334
AFF1	-0.5491055	0.136935
PHLDA1	-0.5490955	0.278686
CSNK1E	-0.5487458	0.033285
KIAA0368	-0.548556	0.157986
OCM2	-0.5478486	0.23355
RORA	-0.5474299	0.266713
INADL	-0.5472864	0.279839
KBTBD4	-0.5470007	0.332048
TSC1	-0.5466771	0.204589
RBBP4	-0.5463924	0.00908
TMEM192	-0.5460796	0.131402
GCC2	-0.5458324	0.222067
IRF5	-0.5457266	0.33996
TGFBR1	-0.5447895	0.364314
SLC7A6	-0.5447376	0.011689
TYW3	-0.5446968	0.077192
ATP2B4	-0.5446602	0.132176
ABLIM1	-0.5444477	0.012183
RAP2A	-0.5440423	0.016229
S1PR1	-0.5438982	0.15603
ZMYM5	-0.543821	0.028998
ZNF84	-0.5436131	0.076257
HKR1	-0.5432577	0.414065
ZNF831	-0.5431535	0.076639
KIFAP3	-0.5427843	0.007715
ADHFE1	-0.542725	0.046845
ELA1	-0.5420075	0.373265
LOC344405	-0.5418484	0.221638
BIN1	-0.5416602	0.032212
CCNT2	-0.5416043	0.069992
TRAT1	-0.5415959	0.121711
UST	-0.5407443	0.147424
FUT11	-0.539984	0.016229
SNX5	-0.5398667	0.260309
MTX3	-0.5397298	0.03189
RNF144	-0.5391697	0.04842
CCDC76	-0.5390902	0.091421
RCHY1	-0.5390849	0.066706
ACP1	-0.5387284	0.117744
CRK	-0.5385845	0.163708
ZAP70	-0.5383134	0.053748
TRAF5	-0.5379935	0.034745
PRKCQ	-0.5375911	0.015206
TBC1D4	-0.5372548	0.08088
KIF5B	-0.5371373	0.17724
SLC35F2	-0.5370446	0.216621
SUMO4	-0.5367704	0.226221
FBXO15	-0.5358501	0.21334
C1orf156	-0.5357185	0.245027
FAM126B	-0.535705	0.103536
SLC25A40	-0.5352814	0.144626
C5orf53	-0.5350455	0.164047
ATP2B4	-0.53483	0.011689
DIS3	-0.534583	0.221615
KIF5C	-0.5339491	0.109722
C19orf60	-0.5333996	0.376508
LEF1	-0.5332519	0.069584
GIT2	-0.5331639	0.198506
DHFR	-0.533098	0.180966
ZCCHC14	-0.5330171	0.058903
CD302	-0.5326578	0.421649
WEE1	-0.5324496	0.022756
SLC39A6	-0.5323767	0.060166
ACAD11	-0.5322597	0.035834
BAT2L	-0.5318935	0.060384
AMOT	-0.5312597	0.022871
P2RY10	-0.5300386	0.263928
COBLL1	-0.5299764	0.09635
EXOSC10	-0.529542	0.162157
BAT2	-0.5293722	0.479115
FAM179A	-0.5292199	0.068309
ESM1	-0.5289379	0.174056
MORF4L2	-0.5282429	0.178576
CYFIP2	-0.5279498	0.006784
IRF2BP2	-0.5279437	0.375889
Septin 2	-0.5274982	0.32596
CD79B	-0.5274467	0.491971
SCARNA3	-0.5270397	0.249354
EVL	-0.5270074	0.021702
LOC642636	-0.5265729	0.550484
SPTBN4	-0.5258502	0.182519
SNORA61	-0.5254038	0.014892
ZNF654	-0.5245141	0.476482
HECTD2	-0.5244099	0.151116
EEF1D	-0.5244032	0.102325
LEF1	-0.5242275	0.09291
CAMK1D	-0.5241621	0.079853
ECHDC2	-0.5239641	0.017054
CHD2	-0.523576	0.239195
ALS2CR4	-0.5228156	0.207625
LOC100190939	-0.5224599	0.07612
NOP2	-0.5221972	0.05844
ZNF256	-0.5221508	0.201339
SP140L	-0.5220342	0.132045
DYRK1A	-0.5217512	0.041194
LOC400657	-0.5217166	0.034745
CNNM4	-0.5216361	0.327074
TRIM37	-0.5212922	0.064339
POLG	-0.5209913	0.12266
FAM134B	-0.520183	0.17991
LOC100188949	-0.5201532	0.034808
NPIP	-0.5195004	0.159078
DMWD	-0.5192456	0.176914
GNB5	-0.5191863	0.098909
GSTM2	-0.5190802	0.29221
AK5	-0.5186884	0.156363
GSDMB	-0.5186779	0.068612
DLEC1	-0.5185794	0.313678
GEMIN5	-0.5185466	0.129471
MAP4K5	-0.5180726	0.126566
CD34	-0.517948	0.243633
BCKDHB	-0.5176566	0.041798
PAFAH1B1	-0.5170354	0.024984
HP1BP3	-0.5169637	0.207625
KIAA1407	-0.5169167	0.075129
QTRT1	-0.5167261	0.113476
CSNK2A1	-0.5165444	0.327529
ATF7IP2	-0.5164431	0.08435
SNORA8	-0.5158648	0.113506
THAP1	-0.515322	0.132628
LOC728855	-0.5152867	0.006235
ZCCHC11	-0.5148979	0.0657
SFRS5	-0.5148925	0.100889
LOC440145	-0.513853	0.567109
ZNF426	-0.5136526	0.251615
AFF4	-0.5136057	0.200497
CDKN1B	-0.5135761	0.03813
DNAJB1	-0.5135753	0.090379
FAM102A	-0.5134119	0.1634
EI24	-0.5133583	0.400871
ZC3HAV1	-0.5132365	0.003301
TDRKH	-0.513108	0.115474
FNBP4	-0.5130925	0.030721
SNORD103A	-0.5129138	0.278418
RPL22	-0.5128054	0.006647
CD40LG	-0.5124613	0.231709
LEPREL1	-0.512183	0.114787
CAPRIN1	-0.5120709	0.08575
RDH10	-0.5118083	0.337203
COL18A1	-0.5114116	0.383485
RNF125	-0.5113613	0.119493
C18orf1	-0.5106393	0.32259
SEL1L3	-0.5105154	0.048628
CREB3L4	-0.5104613	0.634152
MBP	-0.5101056	0.006825
HEATR5B	-0.5100633	0.00417
PBX4	-0.5098108	0.008155
BTBD7	-0.5093344	0.181902
RRAS2	-0.5091407	0.073152
MYO5C	-0.5087811	0.05554
POGZ	-0.5087789	0.332124
RNF170	-0.5086902	0.198537
CLK4	-0.5085017	0.22187
LOC400455	-0.5083864	0.006235
TGFB3	-0.508328	0.22578
EBI2	-0.5080454	0.161461
PPP3CC	-0.5079159	0.011204
CLEC2B	-0.5076968	0.105836
PRKX	-0.50768	0.198522
ACP1	-0.5068569	0.010486
TCHP	-0.506575	0.077262
MAPKAP1	-0.5064824	0.222694
SLC41A1	-0.5064461	0.188373
Septin 1	-0.5063075	0.135614
PRMT1	-0.5060125	0.462085
IFFO2	-0.5058124	0.121875
TRNAU1AP	-0.5057207	0.090379
CDR2	-0.5054559	0.040569
TRIM58	-0.5053918	0.37656
INSIG1	-0.5050563	0.539332
LRBA	-0.5046289	0.008155
AMACR	-0.5042152	0.094158
MGC5139	-0.5039384	0.235495
BIN1	-0.5038661	0.032362
ZBTB16	-0.5037175	0.322012
CCDC136	-0.5036433	0.2009
HTRA2	-0.5034447	0.179407
SH3YL1	-0.5029391	0.242912
UBE2CBP	-0.5022287	0.290913
SKAP1	-0.5021023	0.011069
CHD6	-0.502081	0.040006
OSBPL3	-0.5020283	0.056864
TTC39B	-0.5019567	0.048123
CTSW	-0.5018883	0.111525
USP7	-0.5017519	0.058917
CCDC84	-0.5014873	0.052231
CCDC104	-0.5013661	0.066498
CSNK1E	-0.5009931	0.025365
ACSL3	-0.5007444	0.188729
CMAH	-0.5004477	0.02498
SACS	-0.5004269	0.408776
FBLN2	-0.5003842	0.231709
G3BP2	-0.5003572	0.068718
PPM1K	-0.5001828	0.5086
GRHL1	-0.5001641	0.113681
OPN3	-0.5000401	0.261081
DSN1	-0.5000211	0.181462
TBCE	-0.5000147	0.161036
BANK1	-0.500011	0.272086
PABPC4	-0.4991213	0.002135
LOC440348	-0.499007	0.067376
PPHLN1	-0.4988265	0.50013
MCPH1	-0.4985713	0.070555
FAM122A	-0.4982706	0.031124
TMEM55B	-0.4980952	0.462555
CPNE5	-0.4980491	0.53232
FAM172A	-0.4978564	0.132628
MED16	-0.4976678	0.569386
TM2D3	-0.4975065	0.369313
CEND1	-0.4970211	0.040346
RCN2	-0.4966793	0.015904
RFXANK	-0.4965303	0.506647
MLL5	-0.49631	0.14144
CCDC146	-0.4962594	0.110986
ODF2L	-0.4957068	0.056864
ITPR2	-0.4954663	0.165699
45354	-0.4953144	0.060384
ZAP70	-0.4941757	0.201072
CNOT6L	-0.4937539	0.087802
ACP6	-0.4930649	0.374802
RBM33	-0.4929067	0.046201
RPL12	-0.4927806	0.246845
EBI2	-0.492777	0.090819
OGG1	-0.4925864	0.338827
C6orf1	-0.492488	0.50013
RECQL	-0.4922603	0.409677
CCDC65	-0.4918031	0.09884
LEAP2	-0.4917293	0.127572
COQ7	-0.4913673	0.043166
ZNF643	-0.4912674	0.274174
C4orf29	-0.4910246	0.220637
NAT1	-0.4905565	0.346529
SNORD55	-0.4899185	0.492884
POLR2J2	-0.4898972	0.076557
CYP2R1	-0.4894013	0.025363
PKIA	-0.4893975	0.296133
OXNAD1	-0.4891794	0.177041
LBH	-0.4891189	0.037698
TARBP2	-0.4890818	0.520172
GPAA1	-0.4890683	0.414676
ZNF17	-0.4889991	0.207243
BTN3A2	-0.4888712	0.067084
TJP3	-0.4880748	0.322169
CSTF3	-0.4880481	0.312178
ID2	-0.487776	0.126509
RASA3	-0.4873499	0.009501
ZXDA	-0.4873261	0.564507
ARL3	-0.4869103	0.232273
ZNF136	-0.4868545	0.05468
DGKA	-0.4867308	0.083306
HNRNPA2B1	-0.4866665	0.103834
SMG1	-0.4863827	0.132628
LOC400506	-0.4861677	0.269442
YPEL2	-0.485734	0.216325
DDX31	-0.4856957	0.081242
IARS	-0.4853779	0.023502
RPL4	-0.4851789	0.00908
ZNF514	-0.4844742	0.093509
BTRC	-0.4844585	0.181942
MARS2	-0.4843274	0.015924
IKZF1	-0.4841388	0.165152
CS	-0.4838531	0.151413
WASF2	-0.4837655	0.311932
C5orf44	-0.4835491	0.264291
C21orf63	-0.4833942	0.045785
C4orf39	-0.4828489	0.165152
HNRNPM	-0.4827487	0.067376
PREI3	-0.4824734	0.17562
IL11RA	-0.4824292	0.050426
CYCS	-0.4823187	0.096863
ZNF682	-0.4822693	0.133803
CFH	-0.4822584	0.259445
LOC791120	-0.482062	0.105389
PDPK1	-0.4820343	0.076378
WWOX	-0.4818899	0.327042
TGIF1	-0.4815387	0.054297
CD247	-0.4815265	0.023146
GPAM	-0.481241	0.41236
LRIG1	-0.4811983	0.074194
EPM2AIP1	-0.4811114	0.087896
ARID2	-0.4806726	0.030591
P2RY12	-0.480479	0.353615
GATA3	-0.4802175	0.069666
CAPN12	-0.4801219	0.015204
CSNK1G3	-0.4800444	0.16488
ALG2	-0.4793591	0.214641
PALLD	-0.4790711	0.161771
LOC646531	-0.4786763	0.122698
LOXHD1	-0.4786239	0.29221
DYRK2	-0.4785019	0.102307
MRFAP1L1	-0.4782345	0.014108
CD247	-0.47803	0.027673
C10orf59	-0.4779439	0.346529
TRA2A	-0.4778955	0.14101
CHST12	-0.4775362	0.070271
ITPR3	-0.4773919	0.027247
PSMA1	-0.4773362	0.230098
ZNF137	-0.4770705	0.142392
ERCC8	-0.4766877	0.069584
TANC2	-0.4759645	0.022174
CTLA4	-0.4757224	0.327074
FCF1	-0.4755444	0.327074
BTN3A3	-0.4752793	0.044751
RNF8	-0.4750927	0.22572
CYLD	-0.4749094	0.093237
RNF160	-0.4748829	0.24626
LOC286367	-0.4748349	0.25203
PHF20L1	-0.4740905	0.268681
TXNDC12	-0.4739488	0.009599
RBM26	-0.4739376	0.07974
SFRS5	-0.4737966	0.054297
TMEM64	-0.4737516	0.295718
LOC25845	-0.4733321	0.049687
ZNF266	-0.4732769	0.013195
MYO9A	-0.4729868	0.026999
SLC29A2	-0.4729024	0.321857
MGC3020	-0.472843	0.068309
SHPRH	-0.4725409	0.25524
ADCY7	-0.4723804	0.124647
PHF20	-0.4720825	0.025986
ALS2CR16	-0.4719004	0.331546
DYRK1A	-0.4717417	0.075414
MEF2D	-0.4706047	0.052231
SMC2	-0.470463	0.325012
PYROXD1	-0.4702946	0.489055
CTCF	-0.4702728	0.041669
ERP27	-0.4702086	0.023146
SEC31B	-0.4700013	0.327074
ROCK2	-0.4699478	0.081311
FCRL2	-0.4695904	0.299617
TSEN54	-0.4695077	0.093767
TMEM93	-0.4691721	0.530728
C4orf41	-0.4691551	0.152923
SFRS18	-0.4690258	0.092256
LIN52	-0.468804	0.115273
NET1	-0.4687904	0.242093
SF3B1	-0.4685306	0.159078
IKBIP	-0.4682203	0.295663
GUCA1B	-0.468017	0.244634
MRE11A	-0.4677952	0.078495
FAIM3	-0.4676712	0.033285
ATF2	-0.4676241	0.149622
SEMA4F	-0.4674169	0.044815
WDR53	-0.4672963	0.265848
BTF3	-0.4670208	0.050995
BBS10	-0.4664476	0.270544
CHD3	-0.4663619	0.311458
APOBEC3F	-0.4659129	0.269995
TSPAN13	-0.4655948	0.266739
SOCS2	-0.4655915	0.059052
ANKRA2	-0.4655862	0.036463
TRAF1	-0.4653329	0.160041
USF2	-0.4650646	0.483122
GPA33	-0.4649882	0.075471
UQCRB	-0.4645998	0.131624
JMJD1C	-0.464318	0.132045
LAG3	-0.4642516	0.18435
VPS41	-0.4640513	0.240143
C1orf59	-0.4640178	0.005118
ALG1	-0.4639738	0.241868
PITPNC1	-0.4637859	0.006647
CLUAP1	-0.46346	0.123894
TBC1D19	-0.4631824	0.156905
APEX1	-0.4631683	0.064219
GSTM1	-0.4631094	0.328002
TRIM13	-0.463026	0.290528
FGFR1OP	-0.4622138	0.3729
EID3	-0.4621435	0.20901
NSUN6	-0.461772	0.038118
ST3GAL1	-0.4612535	0.174584
KTN1	-0.4611722	0.283371
SLC45A3	-0.4610302	0.419142
NEK1	-0.4601027	0.512658
NBPF10	-0.4600976	0.197548
TNFSF8	-0.4600324	0.247914
WDR47	-0.4600203	0.126566
BLOC1S2	-0.4597092	0.26665
Septin 11	-0.459704	0.329778
SLC16A2	-0.4596728	0.611282
IRF5	-0.4596253	0.407722
PPP2R5C	-0.4595979	0.030752
BLK	-0.4594854	0.337972
UPF3B	-0.4593651	0.044751
ZNF680	-0.4593248	0.444563
CNIH	-0.459208	0.223177
CENPL	-0.4586117	0.062203
CLEC9A	-0.4584988	0.490429
CLCF1	-0.4582548	0.274295
ZC3HAV1	-0.4582539	0.322061
NGDN	-0.4579188	0.260309
CYFIP2	-0.4578024	0.004261
EIF5	-0.4577812	0.202931
SMAD7	-0.4575342	0.048032
WDR82	-0.4571326	0.009356
PDLIM5	-0.4568566	0.170811
TUBGCP4	-0.4564467	0.083306
BCL2	-0.4562251	0.029572
SPN	-0.4560859	0.138791
TUBG2	-0.4560279	0.025607
SNORD25	-0.4559429	0.3729
UBE2G1	-0.4557332	0.086047
LAIR1	-0.4557156	0.32826
CASK	-0.4555846	0.194858
DONSON	-0.4554761	0.265004
AIFM1	-0.4553424	0.104103
PTGDS	-0.4552884	0.369533
STIM2	-0.455273	0.069218
PHF12	-0.4551139	0.105836
LYZ	-0.455108	0.419528
TIA1	-0.4545502	0.08139
SLC39A6	-0.4545193	0.416036
BEX4	-0.4544889	0.142149
RREB1	-0.4543601	0.298049
CLYBL	-0.4540515	0.050514
C9orf40	-0.4540017	0.485787
ZNF841	-0.4536466	0.159078
NDUFB1	-0.4536077	0.347281
QRSL1	-0.4534698	0.362857
ARHGAP10	-0.4534464	0.154461
WAC	-0.4533984	0.26174
ZNF397	-0.4530345	0.320894
RFTN1	-0.4529178	0.006235
SACS	-0.4528972	0.64516
LUC7L2	-0.4527371	0.268494
TNRC6B	-0.4525978	0.117886
ZMYND8	-0.4524555	0.172171
SPAG9	-0.4523857	0.152554
CHCHD6	-0.4521162	0.32422
GATAD1	-0.4520353	0.454796
ZNF416	-0.4513608	0.386834
SDCCAG3	-0.4505506	0.01914
TAF2	-0.4505428	0.087896
PUS1	-0.4504232	0.173723
C21orf33	-0.4502699	0.121822
SLC2A4RG	-0.4500068	0.069666
SUMO2	-0.4499882	0.152064
ATP2B4	-0.4493105	0.030591
CREBZF	-0.449124	0.09635
STMN3	-0.4489438	0.185892
RDH14	-0.4487438	0.029351
PIP4K2A	-0.4487001	0.031124
BACH1	-0.4486978	0.415144
METTL6	-0.4484215	0.551673
IFT122	-0.4481782	0.291244
FTO	-0.4481731	0.203692
TRIM52	-0.4481687	0.07228
TPM2	-0.4480683	0.193815
C1orf222	-0.4479871	0.574103
ZNF165	-0.4476115	0.265302
MAGED2	-0.4475621	0.158761
ARL6IP4	-0.4472663	0.228747
C12orf65	-0.4471282	0.084636
FAM168B	-0.447126	0.026077
HIST1H3F	-0.4463756	0.255689
CARD11	-0.4462492	0.060166
TSPAN2	-0.4462458	0.39806
PLCG1	-0.4458423	0.048628
NF1	-0.4458106	0.059052
ZNF626	-0.4457621	0.201457
EPHX2	-0.4450189	0.210261
TPM2	-0.4449267	0.430697
SEC24B	-0.4448695	0.096137
CIRBP	-0.44479	0.034745
TPP2	-0.4447865	0.078666
TPD52	-0.4446575	0.204805
RHEBL1	-0.4445575	0.48454
CMAH	-0.4444977	0.092256
IL5RA	-0.4443907	0.2009
ZNF548	-0.4441598	0.038702
TBC1D3B	-0.4438127	0.216863
CLK1	-0.4437502	0.09251
MSL3	-0.4436069	0.20462
CTPS2	-0.4433313	0.362591
RECK	-0.4432062	0.07564
NLGN2	-0.4430808	0.066871
GEMIN8	-0.4429526	0.214661
SFRS14	-0.4424604	0.075779
CD44	-0.4423823	0.368366
ANKRD12	-0.4422607	0.044751
ACSL5	-0.4422234	0.08435
VAPA	-0.4421772	0.322361
JMJD2C	-0.4421094	0.166243
CACNA2D4	-0.4417969	0.283772
C4orf16	-0.4417562	0.516969
LOC100129637	-0.4416576	0.164683
SCGB1C1	-0.4415988	0.593428
AP1GBP1	-0.4415824	0.05684
ZNF134	-0.4413844	0.180032
ADSS	-0.441295	0.223202
WRN	-0.4412678	0.201354
GABPB1	-0.4404512	0.16026
GAL3ST4	-0.4400243	0.304375
RCL1	-0.4399984	0.193815
KRIT1	-0.4399632	0.168084
CREBBP	-0.4396612	0.279839
ZNF626	-0.4394938	0.115806
FBLN5	-0.4392454	0.339755
TTC3	-0.439096	0.041989
GLUL	-0.439095	0.325012
RELA	-0.438996	0.402003
ADRB2	-0.438211	0.145918
SCARNA17	-0.4380878	0.32259
LAMB2L	-0.4380274	0.138438
SNX1	-0.4380116	0.132628
KLHL20	-0.4378399	0.332124
PTPN2	-0.4378132	0.122262
C19orf6	-0.4376204	0.352894
PTPN4	-0.4374404	0.023624
C10orf58	-0.4374041	0.136602
SLC7A5	-0.4373965	0.295101
GAR1	-0.4373723	0.552964
GZMH	-0.4369636	0.195729
ZADH2	-0.4368042	0.210787
ARHGAP30	-0.436704	0.328369
MGC70863	-0.4365048	0.458966
SNORA25	-0.4363928	0.42336
MAML1	-0.4362938	0.133017
ZNF558	-0.4360914	0.302658
ZNF544	-0.4359564	0.038624
TIGD1	-0.435836	0.190018
CUL4A	-0.4355129	0.022174
C3orf18	-0.4354534	0.309484
ETS1	-0.4353337	0.137521
SORBS3	-0.4351803	0.133382
C10orf78	-0.435152	0.186976
ZNF507	-0.4348345	0.169039
C10orf61	-0.4347162	0.329719
ATP8B2	-0.4345728	0.103503
FAM165B	-0.4343062	0.267779
ZNF197	-0.4342981	0.075414
FAM102A	-0.4341723	0.165152
BBS4	-0.4341418	0.083296
SNHG1	-0.4340712	0.028387
BAALC	-0.4340129	0.266876
CR1	-0.4339188	0.658416
DYNC2LI1	-0.4338512	0.182604
CCL3	-0.4338253	0.719339
CBWD3	-0.4338016	0.263174
DHRS3	-0.4334733	0.100724
MGC18216	-0.433439	0.06654
ERCC5	-0.4332745	0.026729
MRPL35	-0.4331654	0.302514
GNL3	-0.4325929	0.020995
ZNF792	-0.4321345	0.031124
HLA-DQA1	-0.4319955	0.394457
WDR20	-0.4319241	0.136022
RNASEH1	-0.4317416	0.024639
ZNF193	-0.4314108	0.207243
AACS	-0.4313766	0.230098
C6orf204	-0.4311449	0.354229
TMEM63A	-0.4309594	0.422311
SNORD87	-0.4307998	0.513003
ALDH5A1	-0.430746	0.102137
C1orf83	-0.4306598	0.07417
FLJ20850	-0.4304476	0.173225
MAMLD1	-0.4301351	0.445333
ATPBD4	-0.4300461	0.240143
ASB1	-0.4300017	0.049258
ZNF33B	-0.4299903	0.068309
GUCA1B	-0.4298225	0.345493
OPA1	-0.42962	0.200851
TARDBP	-0.4296175	0.226221
TJP2	-0.4295661	0.484998
DZIP3	-0.4291976	0.224949
GHRL	-0.4291225	0.348205
FAM76B	-0.4290471	0.086499
RNF11	-0.4290092	0.134974
CD6	-0.428901	0.061292
RASSF1	-0.4287927	0.143776
C21orf49	-0.4285401	0.338828
ZNF493	-0.428253	0.224949
C5orf33	-0.4281955	0.156927
SNORA6	-0.4281586	0.203479
RFXAP	-0.4281473	0.087896
AGL	-0.4278072	0.180032
SERPINI1	-0.4275315	0.07093
BCL7C	-0.4275148	0.407379
DDIT4	-0.4273564	0.403515
SCARNA13	-0.4273269	0.038805
IL8RB	-0.4273081	0.568762
LRRC1	-0.4270174	0.144626
RSRC1	-0.4269477	0.415797
KLHDC10	-0.4267299	0.311617
AP2B1	-0.4265587	0.540002
CENPJ	-0.4265195	0.244656
UBR1	-0.4264099	0.313194
KCTD18	-0.4261148	0.236993
ABCF2	-0.4260071	0.194325
CD7	-0.4259528	0.119891
BCKDHB	-0.4257308	0.113716
ORAOV1	-0.4256581	0.124221
GIMAP7	-0.4253504	0.104472
C7orf28A	-0.4252648	0.165912
FLJ40504	-0.4249776	0.586359
ARMCX1	-0.4249178	0.221561
GTF2H3	-0.4247524	0.153454
NEDD4L	-0.4246955	0.513967
PLEKHB1	-0.4244538	0.285633
COCH	-0.4244369	0.291414
SCNN1D	-0.4244272	0.188222
GNAL	-0.4242097	0.433413
ACADM	-0.4241499	0.122698
GRAMD3	-0.4241156	0.09251
C6orf111	-0.4238983	0.11105
AASS	-0.4237359	0.403775
DYNC2H1	-0.4235772	0.202931
C1orf107	-0.4234157	0.031236
ATP5F1	-0.4231664	0.268492
ADCY9	-0.4230432	0.173257
LEO1	-0.4229463	0.1107
SNORA62	-0.4229124	0.264291
SBK1	-0.4228545	0.062546
C2orf89	-0.4228481	0.22825
NGDN	-0.422637	0.231379
DPH5	-0.4226155	0.038624
NAE1	-0.4226097	0.010523
RIOK3	-0.422603	0.125845
MBLAC2	-0.422151	0.245594
SFRS2B	-0.4221262	0.024247
CBR4	-0.4219632	0.174429
WDR27	-0.4215622	0.151186
C19orf2	-0.421264	0.004089
C1orf159	-0.4212	0.408764
ITGB3	-0.4210407	0.485911
MICAL2	-0.4209103	0.332124
ATRX	-0.4208323	0.179373
RFXDC2	-0.4207389	0.495914
CYTH3	-0.4207237	0.18024
BACE2	-0.4204839	0.204805
BRMS1L	-0.4204436	0.341058
CSRNP2	-0.4204003	0.134085
NLK	-0.4201037	0.703518
SFRS18	-0.4200055	0.112891
LYPLA1	-0.4197147	0.225705
DLEU1	-0.4195467	0.185413
BRF1	-0.4194887	0.472416
TNFRSF25	-0.4194655	0.09251
LBR	-0.4193089	0.316863
GAB3	-0.4189734	0.154461
NAT10	-0.4187989	0.077262
PKD1	-0.4187938	0.215742
ERGIC3	-0.4186923	0.206403
ATP11B	-0.418602	0.059895
ZCCHC11	-0.4183964	0.040569
TRNT1	-0.4182856	0.354802
NSUN5B	-0.4182603	0.25437
DNAJC25	-0.4182236	0.169651
TAZ	-0.4181017	0.388105
DDHD2	-0.4178899	0.018469
HM13	-0.4178758	0.426171
SNORD89	-0.4176903	0.346864
AK3	-0.417678	0.004809
ALG11	-0.4175385	0.147237
TWISTNB	-0.4174605	0.415398
LOC400464	-0.4174234	0.056606
ALG10B	-0.4172151	0.165152
DKFZP586I1420	-0.416763	0.141479
CD52	-0.4163253	0.278686
CAPRIN2	-0.4162512	0.110688
ANKRD28	-0.4162086	0.102798
CACNA1I	-0.416048	0.444074
BBS2	-0.4160222	0.043979
LILRA4	-0.4160029	0.398817
ATP2B1	-0.4158671	0.26665
PDPR	-0.4156158	0.347075
LOC91316	-0.4152948	0.137367
DENND4C	-0.4151942	0.041669
NDRG2	-0.4146075	0.376047
PRDM1	-0.4144346	0.50134
FAM62B	-0.4143745	0.006302
ZCCHC8	-0.4143266	0.088526
PARM1	-0.4142463	0.354639
ZFP90	-0.4140994	0.006145
SEMA3E	-0.4139545	0.475436
RANBP6	-0.4139118	0.085307
KIAA1370	-0.4138522	0.230203
ZRANB2	-0.413594	0.11041
ZNF529	-0.4135824	0.108175
METTL4	-0.4135257	0.319806
ZNHIT6	-0.4135116	0.023502
KIF21B	-0.4130302	0.080785
UBN2	-0.4129611	0.124427
ZNF22	-0.4129254	0.010864
RNF34	-0.4126296	0.231088
ARNTL	-0.4125568	0.047015
KLF9	-0.4124534	0.124427
TRA1P2	-0.4124522	0.585544
PHF15	-0.4122183	0.036463
WDR23	-0.4121751	0.225182
MTRF1	-0.4121582	0.069029
RASGRP1	-0.4117611	0.079077
C12orf35	-0.4117172	0.099105
ALKBH8	-0.4115473	0.44222
FASTKD3	-0.4114983	0.231709
MGC39900	-0.4112182	0.349077
LOC283874	-0.4111407	0.341058
PRKCB	-0.4111225	0.195283
IQCB1	-0.4107371	0.055563
LOC440354	-0.4107142	0.381276
TXNDC16	-0.4105226	0.339549
CSNK1A1	-0.4104587	0.0821
ZNF69	-0.4104411	0.165152
HEATR3	-0.4103671	0.227294
CDC2L2	-0.4102259	0.270346
SETBP1	-0.4101652	0.066706
DNAJB14	-0.4101058	0.305214
KIAA0355	-0.4100981	0.063152
ZNF785	-0.4100944	0.325754
GATS	-0.4099754	0.070301
RPRD1B	-0.4097306	0.198506
MGC2752	-0.4097201	0.192513
MAP6D1	-0.4095026	0.29251
MCM3	-0.4086877	0.160608
TPD52	-0.4086773	0.09688
SNORD94	-0.4086517	0.162238
WDR21A	-0.4085279	0.205719
CXCR5	-0.4082758	0.420624
SPTLC2	-0.4081104	0.397424
PNN	-0.4079944	0.321169
CSNK1A1	-0.407975	0.045927
AHCTF1	-0.4077762	0.192163
MGAT4A	-0.4077386	0.068309
ANKHD1-EIF4EBP3	-0.4075917	0.148141
FCRLA	-0.4075172	0.406038
PCCA	-0.4074027	0.075779
CST7	-0.4073155	0.137265
OSGIN2	-0.4071685	0.176365
ZNF155	-0.4070236	0.408948
ANK3	-0.4069332	0.103126
SMARCAD1	-0.4068929	0.3781
RAB22A	-0.4068159	0.080881
PPHLN1	-0.4067528	0.034097
FAM73A	-0.4066589	0.373817
ARHGAP12	-0.4066356	0.091053
KCTD20	-0.4066328	0.12902
ZNF329	-0.406458	0.08435
BRD8	-0.4060951	0.099913
DNASE1	-0.4060837	0.501381
WDR33	-0.405916	0.212862
GOLGA1	-0.4059065	0.154113
TAP2	-0.4058445	0.632169
NOP58	-0.4057658	0.037051
ZC4H2	-0.4056658	0.1534
MEGF10	-0.4056368	0.19359
CYB561	-0.405612	0.228417
ZNF626	-0.4055386	0.48577
CD3G	-0.4054746	0.151186
RPS9	-0.4053153	0.331202
EXOC1	-0.405213	0.126728
MOBKL3	-0.4048498	0.083903
C11orf49	-0.4039366	0.177224
ZFPM1	-0.4036959	0.123755
GSDMB	-0.4032013	0.159078
ZFP161	-0.4031238	0.040346
PSMB8	-0.4030974	0.591732
PPAP2A	-0.4030776	0.38012
LZTFL1	-0.4029854	0.448447
C9orf95	-0.4028487	0.182966
MSH5	-0.4026475	0.368287
GSDMB	-0.4026348	0.123353
GALNT11	-0.4025994	0.011623
BCR	-0.4025422	0.185507
HVCN1	-0.4024477	0.474407
SOS2	-0.40236	0.178415
ZSCAN2	-0.4022539	0.403976
LDHB	-0.4020845	0.086681
CCL5	-0.4019897	0.021325
FBXO46	-0.4019662	0.27306
ZNF791	-0.4019023	0.213755
IRX6	-0.4016828	0.550484
SLC26A11	-0.4016677	0.212376
GPBP1	-0.4016116	0.037698
SNORD110	-0.4015184	0.387272
TSPYL2	-0.4014509	0.332124
ZNF266	-0.401025	0.199669
IREB2	-0.4004715	0.170864
SENP6	-0.4001427	0.080881
OGT	-0.4001026	0.07726
PILRB	-0.4000534	0.04983
RPL15	-0.4000244	0.013216
ZNF614	-0.400009	0.490403
PXMP4	-0.3999997	0.278686
CCDC126	-0.3999204	0.314563
C5orf39	-0.3998815	0.086398
TAF5L	-0.399866	0.51303
ISCA1	-0.3994284	0.327494
NDUFC2	-0.3993549	0.522676
SNORA80	-0.3986909	0.120642
C10orf33	-0.3985666	0.09777
STYX	-0.3984034	0.158181
C6orf204	-0.3983649	0.633072
RAB27A	-0.3981802	0.173723
SNORD59B	-0.398031	0.396305
DDX17	-0.3979332	0.230163
FGGY	-0.3977946	0.43836
KIAA1430	-0.3975961	0.107934
TRIM32	-0.3973878	0.197854
PDIK1L	-0.3973251	0.39426
TRIM39	-0.3966772	0.114636
EHMT2	-0.3964452	0.604745
ZNF484	-0.3963308	0.637813
PSPC1	-0.3960485	0.081242
MAP4K1	-0.3958434	0.076639
LOC613037	-0.3954451	0.235401
UPF3A	-0.3953	0.065768
ACPL2	-0.3952271	0.114117
DUSP22	-0.3949452	0.441987
BAT2D1	-0.3947521	0.072762
DICER1	-0.3945745	0.158436
ANKRD26	-0.3944813	0.217782
PPP2R5C	-0.3944516	0.021769
PRKCB1	-0.3944022	0.278686
GIMAP5	-0.3942278	0.243843
PLEKHG1	-0.3941293	0.524216
TIGD7	-0.3938702	0.248987
TSHZ1	-0.3937591	0.02802
MXD4	-0.3936786	0.083358
ALDH1B1	-0.3935855	0.064219
PLEKHG4	-0.3934748	0.124048
GUCA1A	-0.3931046	0.589473
TRIB2	-0.3928829	0.048786
FBXW2	-0.3925831	0.127183
ZNF326	-0.3925085	0.448208
45354	-0.3921338	0.366006
ALDOA	-0.3920363	0.562033
PEX1	-0.3918974	0.214208
CDV3	-0.3918402	0.230631
EBP	-0.3918142	0.41113
ARIH2	-0.3916881	0.043697
CIAO1	-0.3916385	0.144182
SMG7	-0.3916076	0.435118
HGD	-0.3915589	0.416728
TGIF1	-0.3915228	0.035547
YAF2	-0.3914844	0.126566
ATF7	-0.3913836	0.498953
MST4	-0.3913167	0.110213
RBM17	-0.3911653	0.008826
ZDHHC14	-0.390988	0.196922
ERBB2	-0.3907039	0.315297
CCDC45	-0.3906277	0.04734
ABCG4	-0.3904472	0.324969
HNRNPA0	-0.3901541	0.042703
TOMM20	-0.3900291	0.024608
TYSND1	-0.3899205	0.50013
TAF7	-0.3895388	0.030365
FLJ33630	-0.3892347	0.244557
TMED2	-0.3889774	0.066748
CLYBL	-0.3886773	0.091443
GPRASP2	-0.3885078	0.215161
PCYOX1	-0.3884092	0.369285
ATP6V0E2	-0.3882953	0.166243
SC65	-0.3882742	0.291678
HNRPR	-0.3881331	0.08139
SNORA1	-0.3880548	0.49197
LOC728758	-0.3877894	0.225639
VEGFB	-0.3876012	0.103503
USP4	-0.387566	0.109949
CTGLF3	-0.3875429	0.13385
SS18	-0.3875119	0.190612
ANAPC1	-0.3875102	0.033631
COL4A3BP	-0.3873958	0.311378
CUGBP1	-0.3869343	0.215742
Septin 6	-0.3869038	0.132628
CALM1	-0.3866694	0.019536
ZNF615	-0.3864406	0.140861
SF3B1	-0.3856315	0.08435
MEN1	-0.3855836	0.159513
C1orf19	-0.3854704	0.065094
TAF15	-0.3853665	0.482691
TIAL1	-0.3852669	0.142993
CCL3L1	-0.385248	0.768048
RPS3	-0.3852355	0.051709
WDR37	-0.3849669	0.076052
CCDC92	-0.3846681	0.090379
C11orf80	-0.3844527	0.30852
TRIM24	-0.3844008	0.304322
MORC2	-0.3841775	0.305219
RNFT2	-0.383965	0.282171
SPTLC1	-0.3839381	0.241794
ZNF271	-0.3839023	0.125845
TMEM5	-0.3837267	0.00903
GLE1	-0.383507	0.241358
MAN1A1	-0.3834021	0.19885
TRNAU1AP	-0.3833319	0.213394
CD8A	-0.382873	0.140861
NAP1L5	-0.382774	0.187474
FLYWCH1	-0.3825697	0.349077
DSCAM	-0.382529	0.449902
LRIG1	-0.3825205	0.180202
DNM1L	-0.3825124	0.223096
GFI1	-0.3824335	0.12197
MED23	-0.3822972	0.048408
CDK6	-0.3822875	0.02523
TLE1	-0.3821357	0.069666
RNF216	-0.382061	0.049037
CHRDL2	-0.3819722	0.536073
DBP	-0.3817569	0.25203
PDE8A	-0.3816698	0.164243
CD3E	-0.3816224	0.163517
ENOSF1	-0.3814424	0.254642
EIF3M	-0.3813359	0.102798
BAG3	-0.3812939	0.156779
PGM3	-0.3811291	0.177162
SNORA13	-0.3809894	0.435686
LOC285908	-0.3806362	0.147394
CD320	-0.3803572	0.21784
MLKL	-0.3801002	0.557835
C16orf54	-0.3799056	0.267652
STRN3	-0.3797258	0.061619
ARMC2	-0.379504	0.187135
ABI2	-0.3792585	0.201293
LOC284757	-0.3792112	0.282274
DDX50	-0.378695	0.015434
SOCS4	-0.3785509	0.206375
LGMN	-0.3784888	0.230203
OR2A9P	-0.3783491	0.22647
KLHL28	-0.378239	0.182071
CXCR7	-0.3782031	0.361813
KCTD10	-0.3779823	0.196357
SUPV3L1	-0.377937	0.102444
AKTIP	-0.3779293	0.050345
BEX5	-0.3779006	0.366006
ST3GAL1	-0.3778889	0.031124
BUB3	-0.3778299	0.00908
UBE2Z	-0.3776595	0.566635
UNC84A	-0.3775175	0.095065
IL28RA	-0.3773155	0.271677
TSTD2	-0.3772826	0.14716
CTR9	-0.3771309	0.108943
CCDC14	-0.3771069	0.103476
FAM40A	-0.3768791	0.064219
ARHGEF19	-0.3767922	0.141088
CCDC18	-0.3767274	0.260923
DCLK3	-0.3767051	0.407379
MBD5	-0.3765339	0.265302
PSMD10	-0.3765134	0.247386
SNRK	-0.3764251	0.041476
CDC42	-0.3763877	0.415123
RNF126	-0.3762333	0.064339
ITPKB	-0.3761447	0.040603
C9orf85	-0.3758319	0.453796
MAX	-0.3758173	0.136931
C21orf2	-0.3757825	0.097832
TMEM161B	-0.375652	0.263122
FBXO7	-0.3753905	0.082617
PRPF6	-0.375373	0.210325
SORL1	-0.3753603	0.121711
LARP1B	-0.3750974	0.063627
RALGAPA1	-0.3750688	0.178636
LOC93622	-0.3747751	0.085588
BTBD15	-0.3747203	0.157243
C5orf22	-0.3744044	0.280938
ARID5B	-0.3741041	0.170687
LOC283663	-0.3739676	0.404487
RPL3	-0.3739421	0.021662
CNR1	-0.3738889	0.576156
C5orf21	-0.3737337	0.04305
PPFIA1	-0.3736143	0.397424
MGEA5	-0.3733342	0.046201
SECISBP2	-0.3731985	0.081242
FLJ14213	-0.3731746	0.208039
RAP1BL	-0.373079	0.37822
LYRM2	-0.3728821	0.230987
EML4	-0.3727481	0.132628
ARHGEF1	-0.3727091	0.449945
RBM16	-0.3726712	0.208315
MTMR2	-0.3726393	0.296807
NDFIP1	-0.3725574	0.066342
RG9MTD3	-0.3725401	0.194224
MPHOSPH10	-0.3725304	0.023607
C1orf124	-0.3723053	0.192436
RNPS1	-0.3722672	0.263673
TMEM18	-0.3721147	0.354089
TARBP1	-0.3719131	0.097369
VHL	-0.3718179	0.034745
ZDHHC23	-0.371787	0.494614
FYTTD1	-0.3715868	0.0951
ERMAP	-0.3714904	0.37387
MAP2K5	-0.3714902	0.295204
RECQL	-0.3710951	0.060558
AASDH	-0.3710207	0.072214
C14orf149	-0.3708997	0.140869
ZNF45	-0.3706455	0.182908
LOC388692	-0.3705317	0.126717
ZNF652	-0.3705237	0.04621
HAGH	-0.370417	0.414985
FXYD1	-0.3703785	0.420624
PFAAP5	-0.3703262	0.058841
RBBP9	-0.3702563	0.207159
ELOVL4	-0.3700548	0.348205
CPEB4	-0.3700175	0.492564
LY9	-0.3699624	0.136503
C6orf59	-0.3697372	0.156026
DNAJC9	-0.3692069	0.041217
CCND2	-0.3691399	0.076557
MBTD1	-0.3691239	0.278497
ABCE1	-0.3690526	0.207243
MRS2	-0.3689759	0.227567
C3orf38	-0.3688645	0.373293
AMY2B	-0.3686764	0.513135
PPP1R2	-0.3686424	0.028998
RGS10	-0.3684579	0.302769
NFYA	-0.3684071	0.154729
ASNS	-0.3684001	0.081985
APOBEC3D	-0.3682684	0.316143
POLR2B	-0.3682672	0.03587
ZNF773	-0.3679079	0.12071
ZRANB1	-0.3677952	0.158078
ZNF211	-0.3677724	0.029171
PPP1R16B	-0.3677616	0.053799
FOXO1	-0.3677555	0.062011
ACN9	-0.3675879	0.263531
HNRPDL	-0.367462	0.04983
ZNF721	-0.3671593	0.064362
CD28	-0.366988	0.149246
AGGF1	-0.3669646	0.15923
PPM1A	-0.3666997	0.450546
ARRDC5	-0.3666559	0.109949
ZNF80	-0.3663994	0.390066
C21orf66	-0.3663856	0.077408
FAM117B	-0.3662501	0.125617
POLR1E	-0.3662171	0.072341
SLC25A42	-0.3662029	0.101613
[truncated: 11,705 more rows]
