# Supplementary material for: Immunological Features and Potential Biomarkers of Systemic Sclerosis–Associated Interstitial Lung Disease and Idiopathic Pulmonary Fibrosis
Source: Clin Respir J. 2025 Mar 31;19(4):e70072. doi: 10.1111/crj.70072 (PMC11959098; doi:10.1111/crj.70072)
Supplement: Supplementary file 4 — Supplementary Files 4 Deferential gene expression of PBMC among SSc ‐ILD patients and controls. [file CRJ-19-e70072-s014.xlsx]

## Sheet: Sheet1
Symbol	FC	log2FoldChange	pvalue	padj
SNORD3B-1	17.9559	4.16638	7.46e-14	1.67e-11
SNORD3B-2	17.0698	4.09338	4.07e-14	9.68e-12
SNORD3D	16.9684	4.08478	4.25e-14	9.98e-12
SNORD3C	15.6073	3.96415	1.14e-14	3.02e-12
SNORD3A	14.7217	3.87987	1.64e-15	5.04e-13
LOC107984727	14.2881	3.83674	9.31e-16	3.01e-13
SCARNA10	12.6628	3.66252	4.46e-12	5.94e-10
RNU4-2	11.995	3.58437	4.54e-13	8.04e-11
RNA5S1	10.7628	3.42798	7.91e-12	9.64e-10
RNA5S10	10.6791	3.41672	1.04e-11	1.22e-09
RNA5S5	10.5182	3.39481	1.16e-11	1.35e-09
RNA5S12	10.4614	3.387	1.88e-11	2.05e-09
RNA5S2	10.4494	3.38535	1.68e-11	1.89e-09
RNA5S4	10.3408	3.37027	2.91e-11	2.97e-09
RNA5S7	10.3269	3.36833	2.83e-11	2.9e-09
RNA5S8	10.3021	3.36486	3.04e-11	3.07e-09
RNA5S16	10.1064	3.33719	3.52e-11	3.41e-09
RNA5S14	10.096	3.33571	3.52e-11	3.41e-09
RNA5S17	10.0495	3.32905	3.07e-11	3.07e-09
RNA5S11	10.0064	3.32284	3.74e-11	3.56e-09
RNA5S13	9.89901	3.30728	3.69e-11	3.53e-09
RNA5S6	9.80639	3.29372	5.25e-11	4.86e-09
RNA5S15	9.79462	3.29199	5.97e-11	5.33e-09
RNA5S3	9.73702	3.28348	5.59e-11	5.04e-09
RPL34	9.43447	3.23794	1.22e-25	1.3e-21
IFI27	9.26207	3.21133	4.83e-09	2.37e-07
S100A8	9.22344	3.20531	2.34e-15	6.85e-13
ADAMTS2	8.83635	3.14345	1.97e-05	0.000267
RNU1-4	8.75182	3.12958	1.81e-11	2.01e-09
RNU1-2	8.66396	3.11503	1.93e-11	2.09e-09
RN7SK	8.65608	3.11371	1.28e-12	1.91e-10
UQCRBP1	8.62207	3.10803	2.3e-15	6.85e-13
RNVU1-7	8.55378	3.09656	3.07e-11	3.07e-09
RNVU1-18	8.43276	3.07601	3.65e-11	3.52e-09
RNU1-1	8.1518	3.02712	7.42e-11	6.31e-09
RNU1-3	8.13311	3.02381	6.65e-11	5.78e-09
RNVU1-2A	8.03821	3.00687	1.11e-10	8.88e-09
RPL26	7.98321	2.99697	2.87e-24	1.78e-20
RMRP	7.91577	2.98473	7.67e-11	6.43e-09
RSAD2	7.90528	2.98282	2.97e-10	2.03e-08
LOC105379574	7.86466	2.97538	1.03e-10	8.38e-09
RNA5S9	7.8288	2.96879	1.18e-07	3.75e-06
IFI44	7.72025	2.94865	3.62e-12	4.86e-10
RPL31	7.69703	2.9443	1.39e-25	1.3e-21
RNY1	7.52804	2.91227	1.76e-08	7.38e-07
BCAT1	1.99885	0.99917	8.2e-05	0.00087
PFDN4	7.38815	2.88521	1.32e-11	1.53e-09
IFI44L	7.34291	2.87635	3.25e-11	3.2e-09
ZFAND1	1.99863	0.999014	1.38e-05	0.000201
RPS24	7.32093	2.87203	5.85e-24	2.2e-20
RPPH1	7.32029	2.8719	2.48e-11	2.6e-09
LOC105379524	7.27542	2.86303	6.76e-11	5.79e-09
RNA5-8SN2	7.17304	2.84258	3.76e-09	1.9e-07
RNA5-8SN5	7.14003	2.83593	3.76e-09	1.9e-07
RNA5-8SN4	7.1242	2.83273	4.31e-09	2.13e-07
RNA5-8SN3	7.12125	2.83213	4.07e-09	2.03e-07
RNA5-8SN1	7.10253	2.82833	4.61e-09	2.27e-07
SNORA73B	7.05705	2.81906	4.1e-09	2.03e-07
RPL36A	6.59569	2.72152	7.03e-24	2.2e-20
SCARNA21	6.39058	2.67595	8.6e-10	5.24e-08
IFIT1	6.06333	2.60011	1.5e-12	2.18e-10
COX7B	6.00692	2.58662	3.79e-24	1.78e-20
IFI6	5.93567	2.56941	1.01e-10	8.27e-09
SNORD17	5.74466	2.52222	1.17e-06	2.68e-05
CSTA	5.7367	2.52022	1.53e-20	2.4e-17
LINC01506	5.5487	2.47215	2.89e-18	1.81e-15
CETN3	5.52928	2.46709	1.08e-09	6.4e-08
RPL23P8	5.51121	2.46237	4.14e-20	4.86e-17
BCL2A1	5.41083	2.43585	1.26e-19	1.25e-16
S100A12	5.28223	2.40115	5.39e-13	9.28e-11
COMMD6	5.27871	2.40019	1.47e-19	1.38e-16
ISG15	5.24171	2.39004	8.57e-09	3.88e-07
RPL39	5.18312	2.37382	1.52e-20	2.4e-17
RPL23	5.15208	2.36516	1.11e-19	1.16e-16
RPL41	5.10852	2.35291	1.07e-17	6.11e-15
PDGFRA	1.9968	0.997691	0.00181	0.0102
ANKRD12	1.99636	0.997368	0.000183	0.00166
MICOS10P1	4.99812	2.32139	7.81e-07	1.93e-05
LOC107984747	4.9277	2.30091	3.48e-21	7.25e-18
RBFOX2	4.90715	2.29489	6.58e-18	3.99e-15
UQCRB	4.89301	2.29072	7.29e-14	1.65e-11
RPS7	4.80654	2.265	6.54e-20	7.22e-17
LOC107986457	4.80296	2.26392	6.49e-15	1.79e-12
LOC107984974	4.75539	2.24956	2.46e-17	1.25e-14
LINC02555	1.99373	0.99547	0.000517	0.00382
KIF5B	1.9919	0.994144	3.47e-05	0.000425
OTOF	4.73272	2.24267	5.11e-06	8.88e-05
RB1CC1	1.99	0.992767	0.000554	0.00405
H4C5	1.98954	0.992435	0.000948	0.00615
RPS27L	4.69081	2.22984	1.89e-21	4.43e-18
LOC107986482	4.68184	2.22707	5.94e-12	7.59e-10
RPL7	4.66215	2.22099	8.01e-18	4.7e-15
MIR612	4.64049	2.21428	9.75e-10	5.83e-08
ESPNL	0.269811	-1.88998	2.26e-13	4.52e-11
EXOC3L1	4.63412	2.21229	8.08e-10	4.99e-08
SNORA73A	4.62359	2.20901	2.72e-07	7.7e-06
LOC105373977	0.392692	-1.34853	2.54e-13	4.91e-11
RPS27	4.58002	2.19535	8.43e-15	2.26e-12
PDK4	1.98865	0.991791	0.00541	0.024
STON1	1.98594	0.989824	6.03e-08	2.13e-06
ROMO1	1.98558	0.98956	0.000155	0.00145
LOC107986092	4.49614	2.16869	1.16e-08	5.05e-07
NRIR	4.47972	2.16341	2.12e-09	1.14e-07
LOC105376392	1.98413	0.988509	3.71e-08	1.4e-06
TMA7	4.41811	2.14343	1.77e-20	2.55e-17
IFTAP	4.37913	2.13064	2.52e-10	1.76e-08
NDUFS4	4.37026	2.12772	9.18e-19	6.63e-16
SIGLEC1	4.33566	2.11625	4.04e-07	1.09e-05
COX7C	4.33083	2.11464	7.53e-17	3.29e-14
CD69	1.98409	0.988479	0.00425	0.02
LOC105373826	4.29904	2.10401	1.67e-08	7.02e-07
DRC1	4.29665	2.10321	2.94e-10	2.01e-08
NDUFB3	4.27023	2.09431	2.85e-19	2.23e-16
SCARNA2	4.23944	2.08387	6.09e-10	3.89e-08
ZKSCAN8P1	1.98256	0.987363	0.00142	0.00849
RPL17	4.22298	2.07826	1.67e-19	1.49e-16
COX6C	4.219	2.0769	1.81e-19	1.54e-16
RPS3A	4.18989	2.06691	2.22e-16	8.87e-14
ATP5MF	1.98203	0.986982	3.64e-05	0.000443
LOC107987081	4.16373	2.05788	2.05e-13	4.18e-11
RNASE1	4.16241	2.05742	4.68e-07	1.23e-05
LOC105371981	4.12989	2.0461	1.58e-10	1.21e-08
RPL39L	4.09623	2.0343	1.6e-15	5.02e-13
TYMP	1.98091	0.986162	5.33e-05	0.000606
LY96	4.0696	2.02489	1.38e-23	3.71e-20
LOC105374162	4.04996	2.01791	1.25e-12	1.87e-10
LOC107984656	4.03997	2.01434	1.53e-11	1.74e-09
NKAPL	1.97937	0.985042	0.0028	0.0145
GRIK1-AS2	1.97878	0.984613	0.000177	0.00161
HBG2	4.02191	2.00788	0.000154	0.00144
RSL24D1	3.99745	1.99908	1.46e-14	3.71e-12
LOC105371090	3.99366	1.99771	2.09e-10	1.52e-08
ELOB	1.97791	0.983974	0.000382	0.003
PFDN5	3.98034	1.99289	3.34e-20	4.47e-17
RPL17-C18orf32	3.93862	1.97769	1.09e-18	7.61e-16
LOC105379481	3.92794	1.97377	1.78e-06	3.81e-05
RPS17	3.90724	1.96615	1.59e-18	1.07e-15
RTCA-AS1	1.9779	0.983969	0.00091	0.00597
MX1	3.89048	1.95995	6.72e-09	3.12e-07
TIMM8B	3.88216	1.95686	2.25e-17	1.17e-14
RNA28SN5	3.87689	1.9549	1.42e-05	0.000206
RNA28SN2	3.87264	1.95332	1.48e-05	0.000212
RNA28SN1	3.87263	1.95331	1.45e-05	0.00021
RNA28SN3	3.87212	1.95312	1.48e-05	0.000212
MEF2C-AS1	1.97712	0.983403	0.000124	0.00122
CLEC2B	3.86653	1.95104	3.86e-20	4.84e-17
RNA28SN4	3.86616	1.9509	1.4e-05	0.000204
LOC112268284	3.85618	1.94717	1.28e-05	0.000189
RNASE3	3.85116	1.94529	1.78e-06	3.81e-05
ATP5MJ	3.85033	1.94498	4.79e-17	2.31e-14
CMC2	1.97683	0.983188	6.72e-09	3.12e-07
RPL9	3.83074	1.93762	2.34e-16	9.14e-14
SUB1	3.82474	1.93536	6.63e-14	1.52e-11
RN7SL1	3.82289	1.93466	6.04e-13	1e-10
LOC107987206	3.82191	1.93429	6.04e-13	1e-10
ATP5F1C	1.97561	0.982301	2.49e-08	9.94e-07
LOC101927966	3.81921	1.93327	1.83e-13	3.83e-11
MYG1-AS1	3.81318	1.931	2.45e-19	2e-16
XKR3	3.81114	1.93022	2.79e-06	5.48e-05
ATP5MGL	1.97523	0.982022	6.02e-09	2.85e-07
HOTS	3.80575	1.92818	1.48e-07	4.52e-06
LINC01765	3.80192	1.92673	1.86e-08	7.74e-07
EAF2	3.80142	1.92654	4.67e-12	6.14e-10
RPS15A	3.7993	1.92573	6.77e-16	2.31e-13
LOC107985976	3.79167	1.92283	1.33e-06	2.97e-05
PDCD6IP-DT	1.97369	0.980899	0.000449	0.00341
LOC107985238	3.77577	1.91677	1.9e-06	4.01e-05
LINC02218	1.97123	0.979094	0.000211	0.00185
ZBED6	3.76174	1.9114	9.72e-06	0.000151
H3C4	1.96974	0.978003	2.27e-05	0.000299
LOC112267876	3.73276	1.90024	7.63e-07	1.89e-05
LOC102724852	3.72942	1.89895	2.73e-08	1.08e-06
SLC10A1	1.96926	0.977656	0.00101	0.00645
ASAP1-IT2	3.7176	1.89437	5.64e-09	2.72e-07
TAF9	1.96925	0.977647	1.04e-09	6.18e-08
FAR1	1.96897	0.977441	2.16e-05	0.000287
SNRPG	3.71258	1.89242	7.23e-17	3.23e-14
CARD16	3.70894	1.89101	1.1e-20	2.07e-17
SCARNA9	3.70231	1.88843	5.26e-08	1.88e-06
HERC6	1.96852	0.97711	2.28e-07	6.63e-06
GTF2H5	1.96788	0.976642	8.92e-10	5.4e-08
RPL22L1	3.68671	1.88234	1.22e-14	3.17e-12
IFNG	3.67582	1.87806	5.03e-07	1.31e-05
LOC105371461	3.67465	1.87761	1.95e-09	1.07e-07
S100P	3.66986	1.87573	4.18e-07	1.12e-05
TMEM14EP	3.66363	1.87328	5.37e-06	9.25e-05
H19	3.65959	1.87168	3.59e-08	1.36e-06
HERC5	3.65248	1.86888	3.62e-09	1.85e-07
TRAPPC5	1.96772	0.976527	0.000615	0.0044
RNA45SN5	3.63432	1.86169	1.89e-05	0.000258
ADAMTSL4-AS1	1.96761	0.976442	2.53e-09	1.34e-07
SELP	1.96611	0.975343	6.75e-08	2.33e-06
RNA45SN1	3.63134	1.8605	1.91e-05	0.000259
RNA45SN4	3.62897	1.85956	1.89e-05	0.000258
RNA45SN2	3.62865	1.85943	1.97e-05	0.000267
POU5F2	3.62309	1.85722	2.95e-09	1.54e-07
RNA45SN3	3.61549	1.85419	2.01e-05	0.000271
LOC112268313	3.61162	1.85265	5.51e-05	0.000622
TOMM7	3.5898	1.8439	4.6e-16	1.63e-13
TXN	3.57901	1.83956	3.88e-19	2.91e-16
CLEC4D	3.57495	1.83792	1.27e-10	1e-08
RN7SL3	3.56958	1.83575	5.49e-13	9.32e-11
RPL21P28	3.56901	1.83553	4.11e-16	1.48e-13
LOC102724008	1.96549	0.974892	0.00482	0.022
SLCO5A1	3.55959	1.83171	6.15e-07	1.55e-05
LSM3	3.54724	1.8267	5.19e-17	2.44e-14
LOC105375126	1.96539	0.974815	0.00955	0.037
CMPK2	3.51719	1.81442	1.07e-06	2.51e-05
GAS5	3.49992	1.80732	1.9e-17	1.02e-14
PKD2L1	3.48731	1.80212	8.3e-08	2.76e-06
RPL11	3.47988	1.79904	2.87e-18	1.81e-15
LINC02217	3.47337	1.79634	4.29e-06	7.74e-05
MRS2P2	3.4417	1.78312	1.35e-07	4.17e-06
ENY2	1.96435	0.974055	8.29e-11	6.91e-09
TRIM6	1.96411	0.973877	0.00769	0.0315
RBIS	3.43678	1.78106	5.84e-17	2.68e-14
NDUFA4	3.43597	1.78072	2.32e-13	4.59e-11
LOC105375713	3.42863	1.77763	7.38e-06	0.00012
LOC105376505	1.96317	0.973182	0.000954	0.00617
CAMP	3.41709	1.77277	7.7e-06	0.000124
UQCRQ	3.41494	1.77186	1.64e-12	2.33e-10
SERPING1	3.41184	1.77055	1.66e-06	3.59e-05
LOC101926887	3.39653	1.76406	9.86e-08	3.19e-06
CHMP5	3.39363	1.76283	3.85e-14	9.27e-12
LOC105375655	1.96283	0.972933	1.58e-05	0.000225
DMAC1	1.96277	0.972889	8.18e-06	0.000131
RPL21	3.38875	1.76075	3.04e-16	1.14e-13
MPHOSPH10P1	3.38467	1.75902	2.52e-15	7.27e-13
COPS9	1.96225	0.972505	2.89e-05	0.000367
SNORA103	3.37457	1.7547	1.71e-14	4.28e-12
LOC105375945	3.37335	1.75418	1.82e-09	1.01e-07
POLR2K	3.36307	1.74978	5.25e-13	9.13e-11
HMGN5	3.34707	1.7429	0.000464	0.00351
TRAV1-2	0.336112	-1.57299	1.1e-10	8.86e-09
DEFA3	3.3415	1.7405	0.00119	0.00735
MSRB2	1.96218	0.972459	0.000232	0.002
LOC107986513	3.32577	1.73369	1.82e-07	5.42e-06
PKHD1L1	1.96216	0.972441	2.56e-05	0.000332
ZC3H15	1.96145	0.971922	5.68e-07	1.45e-05
MIX23	1.96057	0.971275	1.7e-09	9.51e-08
MIR155HG	1.95851	0.969758	0.000427	0.00329
MIR3648-2	3.32447	1.73313	0.000472	0.00356
TRG-GCC2-1	3.32437	1.73308	8.07e-08	2.7e-06
LOC105377938	3.31478	1.72891	3.36e-06	6.36e-05
CPEB2	1.95821	0.969537	4.18e-05	0.000498
TNNC2	3.31207	1.72773	8.73e-08	2.87e-06
S100A9	3.29732	1.72129	2.09e-09	1.13e-07
COMMD3	1.95686	0.968539	1.58e-11	1.79e-09
LIPM	3.29655	1.72096	3.88e-07	1.05e-05
RPS14	1.95629	0.968119	2.94e-05	0.000372
PGAP1	1.95588	0.967816	0.00775	0.0317
H1-4	3.28968	1.71795	2.94e-06	5.69e-05
ABCC13	1.95551	0.967547	0.00118	0.00732
LOC105379362	3.27736	1.71254	1.03e-11	1.22e-09
TMCO1	1.95492	0.967113	4.44e-08	1.63e-06
DBI	3.2742	1.71114	2.7e-17	1.34e-14
CMTM2	3.24586	1.6986	1.78e-09	9.92e-08
HSPC102	1.95457	0.966849	0.000769	0.00525
LOC101927723	3.24355	1.69757	3.31e-08	1.27e-06
LOC105374836	1.95453	0.966819	0.000177	0.00161
DYNC2LI1	1.95409	0.966496	0.000325	0.00261
LOC107987264	1.95334	0.965944	1.34e-06	2.99e-05
LOC101928512	1.95329	0.96591	0.000262	0.0022
LOC107986698	3.24333	1.69747	3.39e-08	1.3e-06
CCR5AS	1.95329	0.965906	0.000297	0.00243
LOC105370969	1.95247	0.965304	2.07e-05	0.000278
RIGI	1.95178	0.964793	8.37e-08	2.78e-06
ATP5ME	3.24089	1.69639	1.36e-14	3.5e-12
RPS15AP10	3.2335	1.6931	8.62e-10	5.24e-08
BATF3	1.95143	0.964535	0.000455	0.00345
VAMP8	1.95133	0.964454	4.53e-05	0.000533
CCDC144BP	3.23256	1.69268	3.09e-05	0.000385
TRNA	1.94988	0.963388	0.000146	0.00138
NDUFB1	3.23007	1.69156	7.5e-16	2.52e-13
LOC105369736	3.21281	1.68384	0.000155	0.00145
NOP10	1.94974	0.963283	2.34e-06	4.74e-05
LOC107986556	1.94953	0.963123	4.79e-05	0.000556
TMX3	1.94926	0.962924	0.0011	0.00693
SARNP	3.19561	1.67609	1.87e-17	1.02e-14
GAS5-AS1	3.1906	1.67383	2.5e-13	4.89e-11
TAX1BP1	1.94924	0.962914	5.69e-08	2.03e-06
PPP1R12A	1.9491	0.962811	0.00019	0.00171
MRPS21	1.94676	0.961077	1.48e-07	4.51e-06
KBTBD3	1.94658	0.960943	2.26e-06	4.61e-05
A4GALT	3.18578	1.67165	0.0011	0.00693
SPOPL	1.94574	0.960318	0.00102	0.00652
DNAI7	3.18389	1.67079	1.36e-11	1.57e-09
SYCP2	3.18031	1.66917	8.24e-06	0.000132
RN7SL2	3.1761	1.66726	9.4e-13	1.46e-10
S100A6	1.94553	0.960166	0.000119	0.00118
LY6E	3.17529	1.66689	7.81e-06	0.000126
NANOS3	1.94423	0.9592	0.008	0.0325
TMEM126B	1.94364	0.958763	5.56e-06	9.53e-05
RNA18SN2	3.1675	1.66335	4.87e-05	0.000562
RNA18SN4	3.16639	1.66284	4.86e-05	0.000562
RNA18SN3	3.16631	1.6628	4.8e-05	0.000556
NEXN	1.94308	0.958348	2e-05	0.00027
LOC107986714	1.9429	0.958212	0.00295	0.0151
MORN2	1.94234	0.957795	2.95e-05	0.000373
LOC107985486	1.94177	0.957375	0.0127	0.0459
LOC107985381	1.94055	0.956464	0.00202	0.0111
PACERR	1.93973	0.955852	0.00126	0.00769
RNA18SN5	3.16556	1.66246	4.71e-05	0.000549
RNA18SN1	3.16464	1.66204	4.64e-05	0.000543
LSM1	1.93919	0.955452	1.03e-11	1.22e-09
PPBP	3.16234	1.66099	1.7e-09	9.51e-08
DEFA1B	3.15433	1.65733	0.00207	0.0113
LOC105378179	3.15417	1.65726	9.66e-13	1.49e-10
IFIT3	3.14259	1.65195	4.47e-08	1.64e-06
MMRN1	1.93838	0.954848	0.000103	0.00105
RTP4	1.93807	0.954619	0.000153	0.00143
HES4	3.12773	1.64512	3.99e-07	1.08e-05
MIER3	1.93798	0.954553	0.0017	0.0097
PHLDA3	3.12604	1.64434	6.45e-05	0.00071
LOC105371362	1.93762	0.954283	0.000108	0.00109
SHOC1	3.12533	1.64401	6.43e-09	3.01e-07
CASP5	1.93654	0.953484	1.14e-05	0.000171
MIR3648-1	3.1245	1.64362	0.000804	0.00544
LOC105369914	1.93641	0.953384	6.96e-06	0.000115
LOC107986304	1.93625	0.953269	4.83e-05	0.000559
DOCK8-AS2	1.93622	0.953244	3.6e-14	8.79e-12
USP18	1.93574	0.952883	0.00304	0.0154
DEFA1	3.12212	1.64253	0.00221	0.0119
MCF2	3.12084	1.64193	0.000124	0.00121
LOC101928152	1.93568	0.95284	1.22e-06	2.77e-05
JAK2	1.93481	0.952193	0.000288	0.00237
JMJD1C	1.93284	0.950726	0.0019	0.0106
H2AC18	1.93253	0.950493	0.000233	0.002
IGFBP2	1.93178	0.94993	0.00777	0.0317
TRIM58	1.9307	0.949124	0.00335	0.0166
RPS10P7	3.11858	1.64089	3.69e-09	1.88e-07
AIRN	3.10827	1.63611	2.42e-07	6.99e-06
MRPL32	1.93011	0.948684	5.8e-09	2.78e-07
LOC107985869	3.1082	1.63608	5.33e-05	0.000606
CD52	3.09984	1.6322	1.75e-09	9.78e-08
RPL26L1	3.08899	1.62713	1.84e-16	7.67e-14
LOC105374121	3.08789	1.62662	1.93e-10	1.41e-08
MRPL47	3.08605	1.62576	6.74e-15	1.83e-12
TMEM170B	1.92944	0.948184	0.000242	0.00206
LOC105369869	1.92913	0.947947	1.75e-05	0.000244
COX16	3.0856	1.62555	2.14e-13	4.31e-11
ARG1	3.07445	1.62033	2.85e-05	0.000362
MYL9	3.06179	1.61437	5.23e-05	0.000597
BIRC2	1.92776	0.946925	1.77e-06	3.8e-05
LOC107985892	3.05836	1.61276	1.74e-06	3.74e-05
MYL6	3.05136	1.60945	2e-09	1.09e-07
LOC105369180	3.03488	1.60164	1.29e-06	2.9e-05
GPR15	3.02985	1.59925	0.000378	0.00297
SVIP	1.92511	0.944937	2.05e-08	8.41e-07
IGHV1OR15-1	1.92369	0.94388	7.58e-05	0.000812
ASPH	1.92179	0.942449	0.000716	0.00498
RPS29	3.02249	1.59574	2.47e-11	2.6e-09
DNAJC25-GNG10	1.92132	0.942095	0.00014	0.00134
CLEC1B	1.92029	0.941328	1.45e-06	3.23e-05
EVI2A	3.00187	1.58586	1.54e-10	1.19e-08
OSMR	1.91994	0.941061	0.0118	0.0434
LMOD3	1.91927	0.94056	0.00176	0.00999
OAS3	3.00138	1.58563	7.93e-06	0.000127
RPL27	2.98559	1.57801	3.7e-13	6.75e-11
PAGE2	2.98221	1.57638	1.53e-06	3.37e-05
ANKRD22	2.9755	1.57313	2.35e-10	1.67e-08
MRPL50	1.91835	0.939869	2.14e-05	0.000285
MMP9	1.91805	0.939642	0.00149	0.00878
CSNK1A1L	2.95969	1.56545	9.28e-08	3.02e-06
LOC102724608	2.94667	1.55909	7.39e-13	1.18e-10
SPA17	2.94603	1.55877	1.36e-06	3.04e-05
RBX1	2.94305	1.55731	2.79e-13	5.35e-11
SCGB3A1	2.94063	1.55613	0.00153	0.00897
SLED1	2.93654	1.55412	2.83e-06	5.53e-05
MIR4477B	2.93557	1.55364	1.94e-07	5.7e-06
HMGB2	2.92219	1.54705	1.08e-10	8.73e-09
ITPK1-AS1	2.91952	1.54573	1.19e-08	5.14e-07
XRCC4	2.91518	1.54359	5.45e-11	4.96e-09
NDUFA5	2.91473	1.54336	1.33e-07	4.11e-06
IER5L-AS1	0.291854	-1.77668	3.86e-09	1.94e-07
CLEC3B	1.91766	0.939349	0.00166	0.00954
LOC107985926	2.89012	1.53113	3.17e-10	2.13e-08
RPS21	2.88633	1.52923	5.24e-10	3.4e-08
LOC107986087	1.91737	0.939128	0.000171	0.00157
SNORA63	2.88421	1.52817	0.00237	0.0126
SNRPD2	2.87877	1.52545	3.12e-09	1.61e-07
PDCD10	2.87859	1.52536	4.35e-11	4.06e-09
MS4A4A	2.8782	1.52517	5.94e-11	5.33e-09
DNAJA1	1.91667	0.938599	3.55e-13	6.54e-11
LINC02482	2.87494	1.52353	3.35e-07	9.29e-06
PSMA4	2.87004	1.52107	1.15e-15	3.66e-13
LOC101928816	1.91553	0.937742	0.00178	0.0101
LINC02397	1.91533	0.937591	0.0018	0.0101
CALD1	1.91492	0.937283	0.000953	0.00616
SNORD94	2.86583	1.51895	0.00163	0.00939
VBP1	1.91446	0.93694	3.33e-06	6.34e-05
LOC107984251	1.91355	0.936248	2.81e-06	5.5e-05
NAT1	1.91246	0.935431	2.16e-06	4.46e-05
LACC1	1.91241	0.935392	0.00254	0.0133
TXNDC9	1.91228	0.935296	7.77e-08	2.62e-06
LOC107984312	1.91197	0.93506	0.000101	0.00103
HP	1.91188	0.934992	0.0072	0.0299
H2AJ	1.91143	0.934656	0.000167	0.00154
PWAR5	2.8619	1.51697	0.001	0.00642
LOC101927283	2.85672	1.51436	6.62e-08	2.3e-06
LY6G6F	1.91109	0.934395	0.00104	0.00664
CYTOR	2.85571	1.51385	7.78e-08	2.62e-06
LOC105377343	1.91059	0.934017	0.0103	0.039
RPL36A-HNRNPH2	1.91016	0.93369	7.45e-10	4.63e-08
SEM1	2.8542	1.51309	4.32e-13	7.72e-11
LOC102724760	1.90997	0.93355	9.2e-05	0.00096
TNFRSF17	1.90987	0.933478	0.00229	0.0123
GIHCG	1.90978	0.933406	7.18e-06	0.000118
FAM177B	1.90702	0.931323	7.42e-09	3.4e-07
FPGT	1.90399	0.929028	2.18e-06	4.48e-05
CCDC18	2.85007	1.511	8.07e-17	3.44e-14
LGALS2	2.84119	1.50649	3.43e-06	6.47e-05
MUC12-AS1	1.90357	0.928706	0.00495	0.0224
LINC00487	2.84067	1.50623	0.000596	0.00429
RPS10	2.83693	1.50433	4.64e-10	3.04e-08
LOC107986982	2.8355	1.5036	2.49e-06	4.98e-05
FHIP2A	1.9027	0.928048	5.45e-05	0.000617
GNG10	1.90229	0.927735	0.000121	0.00119
NEGR1	1.90116	0.926883	0.00107	0.00677
LOC105376504	1.90077	0.926586	0.000459	0.00348
PIN4	2.83006	1.50083	2.01e-13	4.14e-11
CLEC6A	1.90069	0.926526	0.00791	0.0322
VEPH1	1.89982	0.925862	0.000672	0.00472
LOC105374985	1.89948	0.925607	4.28e-06	7.74e-05
TNNI2	1.89866	0.924978	2.61e-05	0.000336
EDEM3	1.89849	0.924856	0.00359	0.0175
SNX16	1.89692	0.923658	0.00348	0.0171
ZBTB8OS	1.89623	0.923133	2.97e-16	1.14e-13
HPR	1.89506	0.922244	0.00746	0.0308
MIR4458HG	1.89453	0.92184	0.00417	0.0197
PRKAG2-AS2	1.89419	0.92158	0.00111	0.00698
LOC112268186	2.82754	1.49955	7.42e-05	0.000799
LOC105374790	1.89348	0.92104	0.000669	0.00471
CCL2	2.82681	1.49918	0.000767	0.00524
ITGA2B	2.82582	1.49867	1.45e-06	3.21e-05
TMEM256	2.82382	1.49765	1.28e-08	5.53e-07
CFAP58-DT	2.81426	1.49276	1.16e-09	6.74e-08
TRAPPC3L	2.81346	1.49235	3.54e-08	1.35e-06
LINC01093	2.80869	1.4899	0.000123	0.00121
TMC5	1.89333	0.920926	0.00534	0.0238
SLIRP	2.80748	1.48928	6.07e-14	1.41e-11
HINT1	2.79359	1.48212	5.89e-12	7.58e-10
LOC101930071	1.89327	0.920877	5.82e-05	0.000652
G0S2	1.8932	0.92083	0.000252	0.00213
CD3D	1.89293	0.920623	9.22e-05	0.000961
H4C12	1.8929	0.920596	0.000253	0.00213
COX7A2	2.78572	1.47805	6.17e-10	3.93e-08
ZFAS1	2.78544	1.47791	8.02e-16	2.64e-13
ZBTB41	1.8927	0.920446	0.00838	0.0336
LOC105375924	1.89244	0.920245	0.000991	0.00637
LINC02207	2.7833	1.4768	4e-06	7.35e-05
ANXA1	2.77679	1.47342	3.55e-13	6.54e-11
SGIP1	2.77627	1.47315	0.000391	0.00306
ZNF487	1.89138	0.919437	3.13e-08	1.21e-06
LOC107987225	1.89118	0.919289	0.00475	0.0217
CKS2	2.77336	1.47164	1.47e-13	3.18e-11
H2AC21	1.89107	0.919202	0.00239	0.0127
SFN	1.8903	0.918617	0.00456	0.0211
LOC101928361	2.772	1.47093	3.28e-09	1.68e-07
RPL35	2.76614	1.46787	1.52e-08	6.46e-07
LOC105375378	1.88974	0.918189	1.21e-05	0.00018
CENPQ	2.7585	1.46388	1.43e-06	3.17e-05
NME1	1.88967	0.918134	4.73e-05	0.00055
LOC105379382	2.75788	1.46356	2.3e-12	3.17e-10
TVP23B	1.88938	0.917914	0.00193	0.0107
SGO2	1.8884	0.917162	0.00381	0.0183
LOC107985366	1.88769	0.916623	0.000863	0.00575
CXCR6	0.443211	-1.17394	2.41e-08	9.66e-07
LOC107986437	1.88691	0.916028	1.08e-05	0.000164
WASHC4	1.88613	0.915432	0.000978	0.00629
LST1	1.88398	0.913782	0.000166	0.00154
LOC105369349	2.75396	1.46151	2.93e-05	0.00037
ANKRD44-IT1	2.75352	1.46128	1.22e-06	2.77e-05
LOC102724965	1.88263	0.91275	6.74e-09	3.12e-07
CXCL10	2.75288	1.46094	0.000686	0.00481
MIR4426	1.88091	0.911431	4.68e-08	1.7e-06
LOC107986798	2.75078	1.45984	7.95e-07	1.96e-05
PSMA6	2.74712	1.45792	1.03e-12	1.58e-10
EBLN2	1.88032	0.910981	0.0137	0.0484
C5-OT1	1.87936	0.910239	0.000933	0.00607
ZNF608	1.87912	0.910057	0.00413	0.0196
CHCHD1	1.87891	0.909898	3.5e-06	6.57e-05
SNHG5	1.87875	0.909772	2.11e-05	0.000282
LOC105376707	1.87874	0.909762	6.39e-06	0.000108
SPATS2L	1.8786	0.909662	0.0012	0.00742
THRB-AS2	2.74445	1.45652	1.95e-06	4.09e-05
TDRD6	1.87829	0.90942	0.00269	0.0139
WDR38	2.7411	1.45475	1.43e-08	6.12e-07
FCHO2	1.8781	0.909277	0.00121	0.00746
NSMCE1-DT	2.74041	1.45439	8.96e-07	2.17e-05
CD177	2.73194	1.44993	0.00218	0.0118
CCDC82	2.73089	1.44937	2.61e-06	5.17e-05
LOC107986483	2.72927	1.44851	0.000672	0.00472
MED14OS	2.72893	1.44834	1.7e-07	5.09e-06
LOC112268123	1.87792	0.909139	9.19e-06	0.000144
LIPN	2.72369	1.44556	2.92e-09	1.52e-07
FAM72B	1.87773	0.908988	0.000249	0.00211
HECW2	1.87768	0.908948	0.000329	0.00265
CTSG	2.71736	1.4422	0.00571	0.025
ZNF724	1.87725	0.908621	0.00692	0.029
PI4K2B	1.87715	0.908544	0.00143	0.00851
TMEM132A	1.8762	0.907814	0.000392	0.00307
LOC105373033	1.87601	0.907666	5.44e-05	0.000617
JAG1	1.87414	0.906227	0.000399	0.00311
PPP4R2	1.87406	0.90617	0.000648	0.00459
LOC105371028	2.70705	1.43672	4.55e-06	8.08e-05
CRIP1	1.87366	0.90586	0.00112	0.00701
SASH1	1.87345	0.905698	0.000902	0.00593
NUDCD1	1.872	0.904577	4.88e-05	0.000563
SNORA78	1.87173	0.90437	0.00711	0.0296
ELMOD2	1.87164	0.904302	4.5e-05	0.00053
RCN3	1.8708	0.903658	1.06e-05	0.000161
FAM229B	2.70467	1.43545	3.2e-05	0.000396
PSMC6	2.7043	1.43526	2.67e-10	1.84e-08
KIAA0825	1.87019	0.903188	1.54e-05	0.00022
PARP14	1.86904	0.902301	8.26e-07	2.03e-05
INSYN2B	2.70125	1.43363	1.24e-07	3.89e-06
TRNS2	1.8679	0.901415	9.66e-05	0.000996
CHML	1.86789	0.901412	0.0101	0.0387
CLEC4E	1.86786	0.901387	7.24e-06	0.000119
RAB24	1.86765	0.901223	7.99e-09	3.63e-07
LRRC75A	1.86756	0.901157	4.05e-05	0.000485
COX14	1.86721	0.900883	1.21e-05	0.00018
OSBPL6	2.70103	1.43351	8e-05	0.000852
SNX4	1.86679	0.900558	2.98e-05	0.000375
SAMD4A	1.86594	0.899901	9.65e-07	2.3e-05
AGMO	2.70031	1.43313	0.000116	0.00115
LOC105378305	2.69988	1.4329	0.000341	0.00272
LIN7A	1.86562	0.899655	5.01e-07	1.3e-05
RPL27A	1.86508	0.899237	1.85e-05	0.000255
SH2D4A	1.86415	0.898519	0.0113	0.0421
SPINK8	1.86284	0.897503	0.000245	0.00209
PLSCR1	1.86193	0.896799	3.09e-05	0.000385
HECW2-AS1	1.86115	0.896198	0.00243	0.0128
LMNB1	1.86103	0.896098	2.77e-08	1.09e-06
TRIAP1	1.86049	0.895682	1.58e-08	6.68e-07
NDUFS5	2.69946	1.43267	7.58e-11	6.38e-09
CHRNA5	1.85995	0.895261	0.00571	0.025
NECAB1	1.85983	0.895168	0.00289	0.0148
IPMK	2.69888	1.43236	3.47e-07	9.56e-06
FRMD3	1.85936	0.894809	6.52e-08	2.28e-06
SLC35A1	1.85721	0.893136	6.25e-05	0.000692
NOTCH2NLB	1.85626	0.892399	2.72e-11	2.82e-09
IFT20	1.85583	0.892066	1.85e-11	2.04e-09
SCRT2	1.85576	0.892012	0.00639	0.0271
LOC105370532	2.69445	1.42999	8.88e-06	0.00014
CEP295NL	1.85511	0.891505	4.33e-05	0.000512
LOC101927069	1.85351	0.890259	3e-06	5.78e-05
ITGB3BP	1.85345	0.890216	0.000198	0.00177
LOC112267855	1.85335	0.890132	2.27e-05	0.000299
SEPT5-GP1BB	1.85334	0.890127	0.00485	0.022
EEF1E1	2.69045	1.42785	2.79e-08	1.1e-06
HAT1	2.68919	1.42717	6.37e-11	5.62e-09
BLTP1	1.85311	0.889948	0.00268	0.0139
DMXL2	1.85308	0.889927	0.0015	0.00881
CLASP1-AS1	1.85297	0.889839	0.00711	0.0296
PARP2	2.68426	1.42453	2.11e-07	6.16e-06
BTG1-DT	1.85295	0.889822	1.59e-05	0.000225
RAB30-DT	1.85287	0.889765	1.6e-06	3.49e-05
TTC32	1.85276	0.889675	0.000102	0.00104
LOC107984990	2.68391	1.42434	4.56e-06	8.08e-05
RPL37	1.85204	0.889119	1.49e-06	3.29e-05
SAT1	1.85176	0.888896	5.45e-10	3.53e-08
F12	1.85167	0.888825	0.000268	0.00223
LINC02967	2.67444	1.41924	2.99e-05	0.000376
LOC105370152	1.85098	0.888292	0.0013	0.00787
LOC107985678	2.66572	1.41452	1.13e-07	3.6e-06
ST20	1.85038	0.887825	6e-10	3.85e-08
SNORA25	1.85025	0.88772	0.000112	0.00112
TMEM88	1.8497	0.887295	2.57e-05	0.000332
C4orf33	1.84949	0.88713	8.2e-05	0.00087
ORM1	2.66417	1.41369	6.12e-05	0.00068
TRAJ33	0.385699	-1.37445	8.94e-08	2.93e-06
ZNF684	1.84924	0.88693	0.00397	0.019
LOC107987245	1.84915	0.886863	0.000123	0.00121
KLHDC7B-DT	2.66224	1.41264	6.87e-12	8.49e-10
BIN3-IT1	1.84857	0.886407	0.00218	0.0118
C19orf33	2.66129	1.41213	0.000135	0.0013
OASL	2.66051	1.4117	7.47e-06	0.000122
HIPK3	1.84833	0.886222	0.000394	0.00308
LOC101928834	2.64753	1.40465	0.000129	0.00125
LOC105375001	1.84713	0.885289	0.00166	0.00952
TRNG	1.84712	0.88528	0.0017	0.0097
LOC102724808	1.8446	0.88331	0.000232	0.002
FAM76B	1.84388	0.882744	0.00344	0.0169
CCDC167	1.84383	0.882708	0.000753	0.00517
LARP7	2.64491	1.40322	3.87e-09	1.94e-07
LOC112268238	1.84291	0.881984	7.68e-14	1.7e-11
ANAPC10	1.84259	0.881732	4.29e-06	7.74e-05
IFITM3	1.84126	0.880693	0.00368	0.0179
CRB2	1.83993	0.879651	0.000118	0.00117
PET100	2.64485	1.40319	5.99e-11	5.33e-09
MAGOH	1.83971	0.879475	2.97e-09	1.54e-07
ABCA10	1.83961	0.879399	0.003	0.0152
DDIT3	1.83958	0.87938	5.51e-13	9.32e-11
LOC105375114	1.83943	0.879259	0.000386	0.00303
LOC107987234	2.6428	1.40207	1.29e-07	4.02e-06
RPS10-NUDT3	2.64188	1.40156	1.01e-09	5.99e-08
TSPO2	1.83879	0.87876	0.00404	0.0192
CISD1	1.83872	0.8787	1.61e-08	6.78e-07
DCAF13	1.83813	0.878236	1.13e-09	6.61e-08
TRNS1	1.83793	0.878081	0.00704	0.0294
MIR10394	1.83782	0.877992	0.00136	0.00817
LOC101929770	2.64081	1.40098	5.79e-08	2.06e-06
ARGLU1	1.83754	0.877772	0.000625	0.00445
ABHD10	1.83728	0.877572	4.13e-07	1.11e-05
GMFG	2.63118	1.39571	6.27e-11	5.55e-09
LY6G6C	1.83644	0.876912	0.00479	0.0219
LOC101928214	2.63027	1.39521	3.35e-06	6.35e-05
ALCAM	1.83599	0.87656	0.000115	0.00114
TCN2	1.83583	0.876429	0.000695	0.00486
PCDHGC3	0.420074	-1.25129	1.47e-07	4.5e-06
LOC107984754	1.8329	0.874132	0.000713	0.00497
PHF5A	1.83283	0.874073	3.26e-10	2.18e-08
MTRNR2L6	2.62736	1.39362	2.51e-06	5.02e-05
DNAJC15	1.83197	0.873398	9.33e-08	3.04e-06
MYL6B	2.62678	1.3933	2.11e-05	0.000282
MBNL1	1.83125	0.872831	0.000122	0.0012
STK24-AS1	1.83087	0.872533	0.00222	0.0119
N4BP2L2	1.83052	0.872257	4.25e-06	7.71e-05
NMI	1.82911	0.871145	5.73e-12	7.42e-10
RAB33B	1.82903	0.871081	0.000471	0.00356
DENND1B	1.829	0.871054	0.000112	0.00112
PTPRO	1.82897	0.871029	1.11e-05	0.000167
ENO4	1.82871	0.870824	3.46e-06	6.51e-05
CLU	1.82656	0.869131	0.00364	0.0177
ANO5	2.62645	1.39311	6.43e-05	0.000708
PKN2	1.82626	0.868894	0.00383	0.0184
ARGFXP2	1.82577	0.868502	0.00879	0.0349
CEP135	1.82574	0.868485	0.00029	0.00239
CNN1	2.62327	1.39137	0.00645	0.0274
RNASE2	2.61659	1.38769	0.000145	0.00137
EFCAB13-DT	2.61357	1.38602	0.000925	0.00603
RAB33B-AS1	2.61328	1.38586	3.82e-07	1.04e-05
COX6A1	1.82538	0.868198	2.46e-05	0.000319
LY6G6F-LY6G6D	1.82511	0.867984	0.00209	0.0114
EFCAB12	1.82478	0.867719	0.000173	0.00159
MRPL13	2.6115	1.38488	3.36e-12	4.54e-10
SCARNA17	1.82469	0.86765	0.000317	0.00257
ID2-AS1	1.8243	0.867345	0.000139	0.00133
LRRN1	1.8243	0.86734	0.00309	0.0156
TET2	1.82418	0.867244	0.000841	0.00565
LOC107986363	2.60837	1.38315	1.73e-05	0.000241
EPSTI1	2.6082	1.38305	1.28e-05	0.000189
DPRXP4	1.82406	0.867157	7.04e-05	0.000763
LINC00260	1.82291	0.866243	0.00273	0.0141
PHF20L1	1.8223	0.865761	7.48e-05	0.000804
MRPL36	1.8211	0.864807	1.38e-05	0.000201
LOC107985193	2.60782	1.38284	4.9e-06	8.58e-05
MIR194-2HG	1.82003	0.863963	0.000742	0.00511
SSX2IP	1.81976	0.863746	1.1e-05	0.000166
RPL13AP3	1.81873	0.862932	0.000311	0.00253
LOC102724290	1.81719	0.861705	0.0085	0.034
PARP9	1.81678	0.861385	1.27e-06	2.88e-05
LOC105371088	1.81675	0.861357	0.000118	0.00117
TLCD4-RWDD3	1.81645	0.861124	0.000158	0.00147
CPEB4	1.81634	0.861037	1.58e-06	3.45e-05
LHFPL2	1.81615	0.860882	4.27e-07	1.14e-05
S100A4	1.81578	0.86059	0.000901	0.00593
GTF2B	1.81562	0.860459	1.41e-10	1.1e-08
PTAR1	1.81553	0.860392	0.00075	0.00516
ZNF230	1.81537	0.860266	7.14e-06	0.000118
FOXN3-AS1	1.81451	0.859583	0.000848	0.00568
LOC105370877	2.60474	1.38114	5.21e-10	3.4e-08
RAMP3	2.60465	1.38109	0.00153	0.00894
NUF2	2.60344	1.38042	1.88e-05	0.000258
PRPH2	1.81392	0.859112	6.68e-08	2.31e-06
LINC02656	1.81305	0.858422	3.19e-05	0.000395
SYDE2	1.81288	0.858287	0.00631	0.0269
SKIL	2.6028	1.38007	2.88e-09	1.51e-07
MRPS18C	2.60066	1.37888	2.01e-15	6.09e-13
RPL31P11	2.59847	1.37766	0.000432	0.00331
UBE2D3-AS1	1.81263	0.858087	0.000249	0.00211
IFI27L2	2.59323	1.37475	3.19e-07	8.88e-06
LRRC17	1.81174	0.857379	0.00189	0.0105
DCP2	1.81128	0.857006	0.000533	0.00392
BLOC1S1	2.59235	1.37426	1.13e-06	2.62e-05
ITLN2	1.81066	0.856512	0.0054	0.024
CYP1B1	1.81063	0.856489	0.00155	0.00903
USP15	1.81027	0.856207	3.44e-05	0.000423
PDK4-AS1	2.5791	1.36687	0.00567	0.0249
EEF1B2	2.57807	1.36629	4.63e-13	8.12e-11
MTRNR2L10	2.5769	1.36563	9.53e-08	3.1e-06
ZBP1	1.81027	0.856203	3.54e-05	0.000433
MIR17HG	1.81013	0.856092	0.000558	0.00407
PRR34-AS1	1.80969	0.855742	3.12e-05	0.000388
CLEC12A	2.57065	1.36213	8.56e-07	2.08e-05
BAZ1A	1.80934	0.855465	7.23e-05	0.00078
ACSL4	1.80892	0.855127	0.000218	0.0019
LOC105377953	1.80875	0.854991	8.25e-05	0.000875
IFIT5	2.56739	1.3603	2.34e-09	1.25e-07
OAS1	2.55884	1.35549	6.16e-06	0.000104
CLIC1	1.80796	0.854363	4.06e-05	0.000486
TNFSF10	1.80701	0.853602	4.19e-08	1.55e-06
FCGR1A	2.5588	1.35547	2e-08	8.21e-07
SNHG25	2.55757	1.35477	3.66e-06	6.82e-05
CARD17P	2.54917	1.35003	5.46e-07	1.4e-05
LRP12	1.80665	0.853318	0.012	0.0439
APOL6	1.80635	0.853075	1.81e-07	5.41e-06
RCVRN	2.54856	1.34968	0.000286	0.00236
LINC02939	1.80588	0.852702	0.00178	0.01
METTL21C	1.80488	0.8519	2.49e-06	4.98e-05
LOC105370201	2.54832	1.34955	3.93e-06	7.24e-05
GRAMD1C	1.80362	0.850895	0.00972	0.0375
METTL5	1.80329	0.850631	5.39e-09	2.62e-07
RPL13AP6	1.80298	0.850387	8.91e-05	0.000933
FGL2	1.80281	0.850251	2.68e-11	2.8e-09
SELENOK	1.80222	0.849773	2.15e-10	1.55e-08
TRNN	2.54513	1.34774	3.29e-06	6.27e-05
TPPP3	1.79917	0.847333	0.00282	0.0145
THRB	1.79899	0.847188	0.0133	0.0474
HIF1A-AS2	1.7981	0.846476	1.28e-07	3.98e-06
FGD4	1.79808	0.846458	9.88e-06	0.000153
SERPINB10	2.54487	1.34759	0.000367	0.0029
KMT2C	1.79749	0.845985	0.00038	0.00299
FANCM	1.79733	0.845857	0.000788	0.00536
RPA3	1.79729	0.845821	3.4e-06	6.42e-05
ARID4A	1.79688	0.845495	0.00056	0.00408
NAALAD2	1.79607	0.84484	0.00146	0.00863
ANKRD36BP2	2.53639	1.34278	4.53e-05	0.000533
MIR12136	1.79508	0.844044	0.00721	0.0299
IFT80	1.79404	0.843216	0.00351	0.0172
ITGAV	2.53605	1.34258	7.08e-06	0.000117
ZDHHC19	2.53318	1.34095	6.08e-06	0.000103
NFYB	2.53178	1.34015	3.59e-07	9.82e-06
MYNN	1.79399	0.843169	2.09e-05	0.00028
LOC100996318	1.79397	0.843154	0.000229	0.00198
MIB1	1.79395	0.843139	0.0025	0.0132
TOMM6	1.7937	0.842935	1.17e-05	0.000174
MRPL53	1.79359	0.842852	0.000236	0.00202
CATSPER1	1.79301	0.842387	0.000751	0.00516
TRNL2	1.79258	0.84204	0.000135	0.0013
LOC101929667	2.5285	1.33828	9.15e-07	2.21e-05
LRRCC1	2.52845	1.33826	0.00162	0.00935
LOC105376090	1.79216	0.841697	8.99e-07	2.17e-05
LOC107986298	1.79203	0.841596	0.000661	0.00466
RAD51AP1	1.79192	0.841506	0.0056	0.0246
FGFR1OP2	1.79182	0.841422	1.51e-06	3.33e-05
FAM8A1	1.79172	0.841346	0.000102	0.00105
RPSAP9	1.79163	0.841272	0.000594	0.00428
LOC105369402	2.52779	1.33787	0.000199	0.00177
BST2	1.79153	0.841192	0.000826	0.00557
PSMA3	2.52541	1.33652	6.54e-16	2.27e-13
MLF1-DT	1.79068	0.840505	0.00095	0.00615
LOC112267973	1.78845	0.838707	0.00441	0.0205
CYP17A1-AS1	1.78725	0.837739	0.00331	0.0164
RPS11	1.78669	0.83729	0.00023	0.00199
FFAR3	1.78557	0.836382	0.00194	0.0108
KRT7	1.78428	0.835344	0.0137	0.0485
NT5DC4	1.78411	0.835206	0.000295	0.00242
AGRN	1.78326	0.834516	0.0026	0.0136
TMEM123-DT	1.78206	0.833545	0.00414	0.0196
RN7SL832P	1.78175	0.833294	0.00978	0.0377
ARL4A	1.78129	0.832921	3.03e-09	1.57e-07
TRNH	1.78067	0.832419	0.000325	0.00261
PCYT1B	1.78044	0.832234	0.00201	0.0111
XAF1	2.51801	1.33228	2.91e-07	8.16e-06
METTL7B	2.51331	1.32959	0.000188	0.00169
AHSP	2.51258	1.32917	0.00142	0.00848
NDUFA1	2.51078	1.32814	6.54e-13	1.08e-10
IGF2	2.50616	1.32548	0.000397	0.0031
ODR4	1.78011	0.831965	0.00065	0.0046
LOC105376995	1.77997	0.831852	0.0137	0.0485
SNAPC1	1.77989	0.831787	1.62e-05	0.000228
MRPL51	1.77928	0.831296	7.87e-06	0.000127
NUP214	1.77759	0.829926	2.86e-05	0.000363
RGS2	1.77723	0.829634	0.000184	0.00166
LINC01410	1.77682	0.829295	3.49e-06	6.56e-05
RPS16P5	2.50547	1.32508	2.25e-08	9.12e-07
NHS	1.77664	0.82915	0.000641	0.00456
CCDC153	1.77412	0.827104	0.000208	0.00184
TNNT1	2.50275	1.32352	2.76e-05	0.000352
ZMAT2	1.77345	0.826558	3.24e-11	3.2e-09
PGLYRP2	1.77316	0.826321	0.00201	0.0111
CFAP68	1.77276	0.826	6.43e-06	0.000108
YTHDF3-DT	2.50209	1.32313	1.12e-05	0.000168
USP16	1.77222	0.825558	0.000207	0.00183
LOC100131257	1.77221	0.825546	0.000547	0.00401
TRNC	2.5015	1.32279	5.88e-06	0.0001
LOC100132249	1.77038	0.824058	0.00224	0.012
BLVRA	1.76974	0.823537	8.7e-05	0.000916
GZMA	1.76953	0.823366	0.00225	0.0121
TRIM23	1.76945	0.8233	0.01	0.0384
RPS5	1.76902	0.822952	0.00207	0.0113
SMIM27	1.768	0.822121	4.15e-07	1.11e-05
FCGR1CP	2.49446	1.31873	2.78e-08	1.1e-06
EFCAB7	1.76774	0.82191	0.00294	0.015
CES1	1.76663	0.820999	0.00245	0.0129
RAB7B	0.462891	-1.11125	9.69e-07	2.3e-05
H2BP2	1.76537	0.819967	1.46e-06	3.24e-05
SUMO1P1	2.49238	1.31752	5.1e-07	1.32e-05
SP2-DT	2.49089	1.31666	4.11e-07	1.1e-05
RRM2B	1.76527	0.81989	0.00152	0.00894
RPSA2	1.76375	0.81865	0.000605	0.00434
TTLL7	1.76373	0.818627	0.0135	0.048
LINC02913	1.76326	0.818247	0.00166	0.00952
RERE-AS1	1.76277	0.817844	3.5e-06	6.57e-05
ARF4-AS1	2.4866	1.31418	2.97e-07	8.31e-06
LOC107984583	1.76274	0.817823	0.00632	0.027
ANKRD49	1.76228	0.817447	0.00128	0.00778
RNF217	1.76208	0.81728	0.000147	0.00139
SNORD12B	1.76185	0.817088	0.00438	0.0205
CASP1	1.76138	0.816705	1.88e-09	1.04e-07
RBM44	2.48406	1.3127	0.00132	0.00797
ACTA2-AS1	1.76107	0.816449	0.00086	0.00574
DAB2IP	0.377397	-1.40585	1.08e-06	2.53e-05
CLEC4A	1.76082	0.816247	3.11e-10	2.1e-08
LOC105375566	1.76076	0.816198	0.00171	0.00973
ATP5PF	2.48028	1.3105	3.26e-16	1.2e-13
MRPL27	1.76055	0.816029	0.000139	0.00133
H3C6	1.76051	0.81599	0.0112	0.0416
HSP90AA1	1.75941	0.815091	1.99e-05	0.000269
HSBP1	1.7575	0.813527	4.1e-09	2.03e-07
RPS18	2.48025	1.31048	3.81e-09	1.92e-07
OR6N1	1.7573	0.81336	0.00143	0.00854
CDA	1.75714	0.813232	0.0052	0.0233
FMNL2	1.757	0.813118	0.000734	0.00507
LOC105370513	1.75682	0.812968	0.00104	0.0066
KBTBD8	1.75588	0.812194	0.0141	0.0497
LYSMD1	2.47868	1.30957	3.68e-06	6.83e-05
GDF15	2.47622	1.30814	6.41e-06	0.000108
DDX60	2.47324	1.3064	4.33e-05	0.000512
ACTR3-AS1	1.75432	0.810909	0.00013	0.00126
IGF2BP3	1.75414	0.810767	0.00158	0.00915
SENP7	1.75339	0.810147	0.00852	0.0341
NAA38	2.46995	1.30448	5.43e-07	1.39e-05
MRPL48	1.7533	0.81007	4.62e-06	8.18e-05
NRADDP	1.75324	0.810023	6.03e-05	0.000673
IFRD1	1.75256	0.809467	8.66e-05	0.000913
TRIM22	1.75256	0.809462	0.000138	0.00133
DYNLT3	1.75133	0.808452	0.00112	0.00698
LINC02285	1.7509	0.808096	0.000619	0.00442
GNL3	1.75066	0.807899	1.67e-06	3.6e-05
KCNMA1	2.46912	1.304	0.000704	0.00491
GP9	1.75062	0.807865	0.00696	0.0291
EYS	1.75045	0.807726	0.00244	0.0129
BMAL2	1.7504	0.807683	0.00106	0.0067
ZNF516-AS1	2.46838	1.30356	3.06e-06	5.85e-05
ZEB2-AS1	1.75009	0.807426	2.57e-06	5.12e-05
CNTNAP3B	1.75006	0.807408	0.00404	0.0192
TMEM144	1.74985	0.807231	0.00411	0.0195
SLITRK4	2.46716	1.30285	1.18e-08	5.11e-07
LOC105373711	1.74914	0.806647	0.000448	0.00341
DYNLT1	2.46572	1.30201	2.15e-12	2.99e-10
LOC101927770	2.46497	1.30157	7.5e-10	4.65e-08
GLI1	1.74875	0.806323	1.63e-06	3.54e-05
FMR1	1.74797	0.805677	0.000557	0.00407
DYNLT2B	1.74784	0.805576	0.000324	0.00261
RNASE2CP	2.46303	1.30043	0.000337	0.0027
H2AC7	1.74761	0.805386	0.000377	0.00297
TYROBP	1.7474	0.80521	0.00248	0.0131
UQCR11	2.46302	1.30043	3.45e-07	9.52e-06
ZNG1A	1.74735	0.80517	8.37e-06	0.000133
LTBP1	2.46259	1.30018	2.31e-06	4.69e-05
PTRH2	1.74711	0.804971	6.85e-08	2.36e-06
LOC101927131	1.74611	0.804148	0.00347	0.0171
FKBP1B	1.7459	0.803971	0.000128	0.00124
TEFM	1.74537	0.803535	5.99e-07	1.52e-05
LOC148696	2.46176	1.29969	1.51e-08	6.45e-07
NDUFB7	1.74511	0.803314	0.00288	0.0148
CKAP2L	1.74493	0.803172	0.00207	0.0113
RPL32	1.7448	0.803065	8.89e-05	0.000932
AIM2	2.46161	1.2996	8.63e-09	3.9e-07
SMC6	1.74471	0.802984	0.00149	0.00879
ZDHHC1	1.74417	0.802544	0.00439	0.0205
LOC101929319	2.45938	1.29829	6.51e-05	0.000716
SIPA1L1-AS1	1.74412	0.802503	9.91e-05	0.00102
POLB	1.74374	0.802185	1.08e-08	4.75e-07
LOC102723663	1.74295	0.801533	0.00449	0.0208
NOTCH2NLC	1.74182	0.800598	1.9e-11	2.06e-09
SNORD140	2.45802	1.2975	1.46e-05	0.000211
TRPC2	1.74173	0.800521	0.0142	0.0499
UQCC5	1.74131	0.800176	5.3e-05	0.000604
LYSMD3	1.74092	0.799849	0.00249	0.0131
CASP3	1.74084	0.799787	1.27e-05	0.000188
WDFY3	1.74046	0.799467	1.84e-05	0.000254
UBL5	2.45167	1.29376	2.21e-07	6.43e-06
GPRC5C	2.44875	1.29205	0.000226	0.00196
EVA1B	1.73983	0.798947	0.00185	0.0104
LOC105373091	1.73933	0.798532	0.00482	0.022
LINC01480	1.73803	0.797453	0.00177	0.01
SLC7A11	1.73672	0.796365	0.0105	0.0396
DEK	1.73566	0.795483	0.00207	0.0113
LOC102724955	2.44715	1.29111	1.64e-10	1.25e-08
PPP4R3B-DT	1.73495	0.794897	0.000769	0.00525
LINC01013	2.44609	1.29048	0.00357	0.0174
LOC107986477	1.73454	0.79455	4e-05	0.00048
MT1E	2.445	1.28983	7.48e-05	0.000804
RWDD3	2.44489	1.28977	2.22e-06	4.53e-05
CC2D2A	1.73444	0.79447	1.43e-05	0.000207
LOC105374171	2.44425	1.28939	0.00173	0.00984
SEC11C	1.73391	0.794033	2.37e-08	9.56e-07
KPTN	1.73363	0.793793	8.69e-05	0.000916
H2AC8	1.73357	0.793744	0.0128	0.046
NDUFB2	2.44216	1.28816	2.22e-08	9.04e-07
HIGD1A	1.73346	0.793656	9.48e-06	0.000148
GYPA	2.44071	1.2873	0.000859	0.00573
SYCP3	1.73314	0.79339	0.000294	0.00241
CCDC112	1.73279	0.793095	0.0125	0.0452
CKLF	2.43871	1.28612	5.32e-12	6.93e-10
SMCHD1	1.73194	0.792388	0.00121	0.00745
LOC105371441	1.73124	0.791807	0.000238	0.00204
ZUP1	1.73114	0.79172	1.82e-05	0.000252
UBXN11	1.73108	0.791675	0.000148	0.0014
SNORD58B	1.73057	0.791247	4.07e-06	7.45e-05
TRAPPC13	1.73049	0.791181	0.000498	0.00371
SEPTIN4	1.73001	0.790784	0.000666	0.0047
WASIR1	1.72972	0.790535	0.00929	0.0363
SHISA7	2.43548	1.2842	0.00201	0.0111
ANKRD18CP	1.72936	0.79024	1.59e-05	0.000225
CYP4F12	1.72895	0.789893	0.000545	0.004
CATIP	1.72891	0.789865	0.000127	0.00123
TRNE	1.72882	0.789785	0.00905	0.0356
BBIP1	1.72857	0.789577	2.15e-08	8.8e-07
LRRK2	1.72833	0.789377	0.00238	0.0126
C1orf56	1.7282	0.78927	3.57e-05	0.000435
LOC112267967	1.72811	0.789199	0.00168	0.00962
BLOC1S1-RDH5	2.43249	1.28243	2.3e-06	4.67e-05
LINC02328	1.72786	0.788983	0.000112	0.00112
LOC102724727	1.72741	0.788611	4.99e-05	0.000574
COX5B	1.727	0.788268	0.00187	0.0104
MYZAP	1.72652	0.787866	0.0128	0.046
NDUFAF5	1.72566	0.787149	6.65e-08	2.31e-06
POLE4	2.43071	1.28138	7.03e-08	2.42e-06
AIF1	2.42965	1.28075	3.69e-09	1.88e-07
GNAQ	1.72538	0.78691	2.46e-06	4.94e-05
VIPR2	0.423756	-1.2387	2.36e-06	4.79e-05
LOC105369783	1.72489	0.786502	0.000413	0.0032
SNHG8	2.42905	1.28039	1.55e-10	1.19e-08
GPBP1	1.72414	0.785875	0.000351	0.00279
LINC02966	1.72405	0.7858	0.00045	0.00342
VCPIP1	1.72404	0.785793	4.3e-05	0.000509
CTSL	1.72395	0.785718	3.73e-05	0.000452
CDKN2B-AS1	1.72315	0.785046	0.00337	0.0167
FCER1G	1.72297	0.784899	0.00135	0.00811
PAPOLA-DT	1.72261	0.7846	0.00924	0.0362
LYPD4	2.42857	1.28011	0.000111	0.00111
TUT7	1.72196	0.78405	2.44e-06	4.91e-05
TMX1	1.72134	0.783533	0.000279	0.00231
MIR10393	2.42793	1.27973	5.43e-15	1.52e-12
MAP3K1	1.72085	0.783124	0.00296	0.0151
DNAAF11	1.72076	0.783048	0.000196	0.00175
ZNF232-AS1	1.72064	0.782947	0.000918	0.006
PNISR	1.72047	0.782805	0.000598	0.0043
KCNJ2-AS1	1.7203	0.782662	7.19e-06	0.000118
ANXA3	2.42744	1.27944	1.62e-06	3.53e-05
TRIM59-IFT80	1.72024	0.782611	0.00547	0.0242
ZNF280D	1.72015	0.782537	0.00204	0.0112
MRPL21	1.7199	0.782322	0.000189	0.0017
LINC01063	2.42724	1.27932	0.000859	0.00573
LOC107987044	2.42515	1.27807	0.000211	0.00186
NECAB2	1.71928	0.781806	0.0075	0.0309
CKLF-CMTM1	2.42487	1.27791	9.07e-11	7.5e-09
IFIH1	1.71885	0.78144	0.00108	0.00679
MGAM	1.71698	0.779875	0.00187	0.0104
NTNG2	1.71684	0.779754	8.8e-05	0.000925
TFEC	2.42327	1.27695	1.79e-05	0.000248
LAMTOR3	1.71668	0.779622	0.000169	0.00155
SRP14	1.71634	0.779332	8.19e-10	5.04e-08
RPL35A	2.41489	1.27195	1.1e-10	8.86e-09
LOC105370489	1.7161	0.779132	0.00307	0.0155
CA1	2.40892	1.26838	0.000446	0.0034
SNX13	1.71588	0.778949	0.00292	0.0149
ABHD13	1.71578	0.778868	0.000121	0.0012
LOC101059954	1.71565	0.778753	0.00117	0.00727
C2orf74	1.71561	0.778718	0.000467	0.00353
LOXHD1	1.71546	0.778597	0.00503	0.0227
SMIM8	2.40755	1.26756	7.75e-09	3.53e-07
ZNF302	1.71541	0.778553	0.00781	0.0319
LINC00671	2.40747	1.26752	6.05e-07	1.53e-05
RPSA	1.71459	0.777866	0.000893	0.00589
CDHR5	1.71451	0.777792	0.00206	0.0113
CBX3	1.71405	0.777407	4.28e-06	7.74e-05
ECHDC1	1.71356	0.776997	4.02e-08	1.5e-06
HEMGN	1.71291	0.776453	5.35e-05	0.000607
ZNG1C	1.71285	0.776403	1.29e-05	0.00019
LOC112267867	0.489601	-1.03032	3.02e-06	5.81e-05
NOTCH2NLA	1.71278	0.776339	1.11e-09	6.5e-08
EEA1	1.71264	0.776224	0.0126	0.0455
LINC01353	1.71231	0.775941	0.00527	0.0235
ZNF208	2.40325	1.26499	0.00129	0.0078
ZNF281	1.71223	0.775877	0.00148	0.00874
LOC107984338	1.71221	0.77586	3.9e-07	1.06e-05
ADM-DT	1.71207	0.77574	0.00102	0.00651
OTUD6B-AS1	2.40248	1.26453	9.61e-07	2.3e-05
MYBPC3	1.71163	0.775371	2.86e-06	5.58e-05
VNN2	1.71141	0.775185	4.54e-05	0.000533
FSTL1	1.71043	0.774357	0.000791	0.00537
ODF3B	2.40144	1.2639	7.41e-08	2.52e-06
CMTM5	1.70903	0.773181	0.0114	0.0424
SLPI	2.39787	1.26175	0.000287	0.00237
LOC107984129	1.70844	0.772676	0.00109	0.00684
CD109	1.7081	0.772395	0.00106	0.00672
ZNF624	1.70737	0.771773	0.00976	0.0377
LOC105373117	2.39681	1.26111	0.000493	0.00368
CCNT2	1.70698	0.771444	0.00756	0.0311
CRBN	1.7067	0.771208	0.000174	0.00159
PPIG	2.39617	1.26073	3.73e-08	1.4e-06
CLVS1	1.70645	0.770995	6.31e-05	0.000697
ZNHIT1	1.70623	0.770812	0.0023	0.0123
LINC02785	1.70587	0.770509	0.00636	0.0271
LOC105370191	1.70578	0.770431	0.0019	0.0106
DNM3	1.70544	0.770145	0.000732	0.00507
FAM72C	1.70539	0.770102	2.55e-05	0.00033
GEMIN2	1.70519	0.76993	0.00455	0.021
ATP5PO	2.39511	1.26009	2.73e-11	2.82e-09
FAM222A	0.492237	-1.02258	3.61e-06	6.73e-05
LPAR6	2.39482	1.25992	1.52e-07	4.64e-06
KYNU	1.70437	0.769235	6.87e-06	0.000114
TENM1	1.70404	0.768956	0.0105	0.0397
INS-IGF2	2.39442	1.25968	0.000766	0.00524
COX6B1	1.70384	0.768793	0.00374	0.0181
LOC105379525	1.70345	0.768458	4.48e-06	7.99e-05
MTHFD1L	1.70337	0.768391	0.00031	0.00253
PSMB1	1.70195	0.76719	1.17e-06	2.68e-05
RSPH10B2	1.70188	0.767127	0.00125	0.00763
RNF181	1.70183	0.767087	0.00161	0.0093
ATP6V1G1	1.70067	0.766106	6.6e-08	2.3e-06
LINC01736	1.70065	0.766087	0.00771	0.0316
SEMA6B	2.39227	1.25838	1.02e-05	0.000157
F5	2.39098	1.2576	2.36e-12	3.24e-10
CSNK1G3	1.70038	0.765861	0.00288	0.0148
TEKT2	2.38994	1.25697	0.00102	0.00652
PLXNB3	1.70023	0.765726	0.00638	0.0271
ZNF267	2.38734	1.2554	0.000142	0.00136
ATP6V0E1	1.69962	0.765216	0.000126	0.00123
LOC105369725	1.6995	0.765112	3.46e-05	0.000425
FRMD7	1.69917	0.764831	0.000606	0.00434
FAS	1.69895	0.764644	0.000277	0.0023
MZT2B	1.69885	0.764558	0.00488	0.0221
ERBIN	1.6988	0.764515	0.00312	0.0157
GUCY1A1	1.69829	0.764084	0.000141	0.00135
FIS1	1.69791	0.763757	0.00245	0.0129
PTTG2	1.69719	0.763147	0.00338	0.0167
MRPL22	2.38546	1.25427	2.21e-08	9.04e-07
ZNG1B	1.69616	0.762275	1.97e-05	0.000267
C1GALT1	1.6961	0.762219	0.002	0.011
CD58	1.69511	0.761376	1.47e-05	0.000212
SF3B6	2.38527	1.25415	3.45e-15	9.8e-13
LRRC18	1.69469	0.761021	0.00406	0.0193
TAF7	1.69432	0.760706	0.000182	0.00165
RFX5-AS1	2.38304	1.2528	4.14e-05	0.000494
MALAT1	2.3825	1.25248	6.63e-12	8.3e-10
SERPINB2	1.69432	0.760706	0.000731	0.00506
TNFAIP6	2.38222	1.25231	2.09e-05	0.00028
LOC101928236	1.69372	0.760196	5.97e-05	0.000666
ACAT1	1.69284	0.759446	1.14e-08	4.98e-07
ZNG1F	1.69281	0.759417	6.85e-05	0.000747
RHOBTB1	1.69278	0.759397	0.000464	0.00351
ETAA1	1.69229	0.758973	0.0109	0.0408
PRDX4	1.69224	0.758936	0.00019	0.00171
NABP1-OT1	1.69113	0.757984	2.19e-06	4.49e-05
TAFA1	1.69111	0.757974	0.00582	0.0254
ZNF525	1.69099	0.757865	4.11e-06	7.51e-05
PTBP2	1.69021	0.757202	0.00779	0.0318
LOC107985568	1.68948	0.75658	8.89e-05	0.000932
DNAJC6	1.68903	0.756198	0.00345	0.017
P2RY1	2.38031	1.25115	0.000274	0.00228
TMEM126A	2.37997	1.25094	9.24e-11	7.61e-09
LOC105376070	1.68879	0.755994	0.00252	0.0132
NUDT16-DT	1.68876	0.75596	0.00102	0.00652
TDRD9	1.68866	0.755882	0.00118	0.00732
LOC107984984	1.68835	0.755617	0.00137	0.00822
OVCH1	2.37864	1.25014	0.00574	0.0251
RPL13AP20	1.68788	0.755212	0.00021	0.00185
MTX1	1.68785	0.755183	0.000378	0.00297
CDHR1	0.491618	-1.02439	4.84e-06	8.52e-05
LOC101929289	2.37856	1.25009	2.03e-09	1.1e-07
ABCA5	1.68722	0.754652	0.0103	0.0392
TRBV6-4	0.355042	-1.49394	4.89e-06	8.57e-05
HSPB11	2.37839	1.24999	1.33e-12	1.96e-10
ATP11C	1.68644	0.753978	0.00299	0.0152
CELF2-AS1	1.68643	0.75397	0.000768	0.00525
PERM1	1.68604	0.753641	0.0023	0.0123
BAALC	0.423471	-1.23966	5e-06	8.73e-05
TRAV10	0.491032	-1.02611	5.02e-06	8.75e-05
TPT1	2.37717	1.24925	1.84e-12	2.59e-10
DCBLD2	1.68583	0.753455	0.00284	0.0146
RBPJ	1.68518	0.752906	5.48e-09	2.65e-07
BATF2	2.37588	1.24846	0.000137	0.00132
SLMAP	1.68515	0.752875	0.00128	0.0078
CAPG	1.68498	0.752732	0.00337	0.0166
CENPE	2.37448	1.24761	0.00177	0.01
TRMT10A	1.68498	0.752728	0.00105	0.00665
SEC14L5	1.68431	0.752157	0.00632	0.027
ZNF100	1.6841	0.751978	0.00244	0.0129
LOC107986646	1.68375	0.751675	0.000193	0.00172
ZNF738	1.68356	0.751516	7.86e-06	0.000127
RPS14P3	2.37424	1.24747	1.82e-06	3.88e-05
TXNDC17	2.3735	1.24702	1.64e-12	2.33e-10
CPD	1.6835	0.751466	0.000168	0.00154
LOC105370355	2.37319	1.24683	3.86e-05	0.000465
ATG3	1.6834	0.751382	1.85e-12	2.59e-10
NEFL	1.68054	0.748926	0.0101	0.0386
STX10	1.68035	0.748764	9.25e-05	0.000963
CD2AP	1.68016	0.748596	0.00169	0.00967
HSD11B1-AS1	1.6796	0.748116	0.00624	0.0267
SYNDIG1L	1.67914	0.747721	0.0114	0.0424
LOC105369315	2.37241	1.24636	0.000134	0.00129
TBC1D22A-AS1	1.67858	0.74724	0.0065	0.0275
SYNJ2BP-COX16	2.37217	1.24621	6.71e-11	5.79e-09
ZNF638	1.67767	0.746459	0.00209	0.0114
RIOK2	1.67747	0.746285	2.48e-07	7.15e-06
APOBEC3B-AS1	1.6771	0.745972	1.94e-05	0.000263
TALAM1	2.3686	1.24404	7.03e-12	8.62e-10
MED7	1.67688	0.74578	3.78e-05	0.000457
LOC105375457	1.67608	0.745092	0.0129	0.0464
COMMD8	2.36667	1.24286	5.08e-06	8.84e-05
TRAPPC2B	2.3654	1.24208	3.81e-11	3.61e-09
SYNPO2	1.67598	0.745005	0.0115	0.0426
ARHGAP29	2.36047	1.23907	0.00338	0.0167
HMGB1	1.67585	0.744897	6.12e-08	2.15e-06
APOBEC3A	1.67576	0.744811	1.54e-06	3.38e-05
PCMTD1	2.35942	1.23844	9.87e-06	0.000153
COA6-AS1	1.67529	0.744414	3.75e-05	0.000454
MPP3	1.67415	0.743431	0.0137	0.0485
MICOS13	1.67413	0.743412	0.00268	0.0139
LOC105376033	1.6737	0.74304	0.00824	0.0333
HAUS1	2.34639	1.23045	4.64e-10	3.04e-08
SLC12A5-AS1	2.3443	1.22916	7.59e-05	0.000813
SLU7	1.67357	0.742925	3.53e-06	6.61e-05
LOC107986451	1.67319	0.742601	0.00622	0.0267
TMEM30A	1.67308	0.742508	0.00012	0.00118
SECISBP2L	1.67269	0.742173	0.00288	0.0148
ZCCHC10	2.34283	1.22825	7.73e-07	1.91e-05
KATNBL1	1.67265	0.742133	0.00626	0.0268
LSM7	1.67259	0.742086	8.81e-05	0.000925
CNIH4	1.67217	0.741722	2.01e-09	1.1e-07
CAVIN2	1.67212	0.741682	0.00328	0.0163
MGAM2	2.33923	1.22604	1.86e-05	0.000256
MSR1	1.6717	0.741317	0.00392	0.0188
SDC4	1.67147	0.741114	0.000368	0.00291
RPL12	1.67119	0.740877	0.000315	0.00256
KPNA5	1.67067	0.740425	0.0101	0.0386
SLC26A8	2.33878	1.22576	8.44e-08	2.79e-06
HOXA2	1.67066	0.740421	0.00577	0.0252
NDUFAF8	1.67049	0.740269	1.08e-05	0.000164
TRAPPC6B	1.67044	0.740232	0.00231	0.0123
RPS23	1.66988	0.739742	1.29e-06	2.9e-05
NDUFA2	1.66976	0.739638	0.000513	0.00381
LILRB5	1.6689	0.738898	7.04e-05	0.000763
CAPZA1	1.66858	0.738621	1.53e-05	0.000218
MRPL1	2.33759	1.22502	3.49e-07	9.6e-06
SPATA1	1.66848	0.738533	6.3e-09	2.97e-07
FTX	1.66803	0.738145	0.000687	0.00481
CMC1	1.66776	0.73791	8.42e-07	2.06e-05
VNN1	1.6675	0.737687	0.00788	0.0321
LOC105371082	1.66749	0.737682	0.000675	0.00474
LOC101926935	1.6671	0.737341	0.012	0.0439
IFT81	2.33098	1.22094	3.61e-06	6.73e-05
OMG	1.66664	0.736939	0.00558	0.0246
SYTL4	1.6662	0.736558	0.00126	0.00768
ERH	2.32977	1.22019	1.69e-10	1.27e-08
SLC37A3	1.66515	0.735651	0.00548	0.0243
STON2	1.66506	0.735573	2.11e-06	4.37e-05
PTGER4P2-CDK2AP2P2	1.66487	0.735409	0.00245	0.0129
ZNF354A	1.66454	0.735126	0.00571	0.025
SLC45A3	0.452782	-1.14311	7.69e-06	0.000124
RWDD1	2.32895	1.21968	1.42e-10	1.1e-08
RNR1	1.66428	0.734895	0.000842	0.00565
ZNF721	1.66421	0.734835	0.0082	0.0331
OR2B6	1.664	0.734658	0.00378	0.0182
CAHM	1.664	0.734656	1.27e-05	0.000188
LINC00570	2.32802	1.2191	0.000432	0.00331
MTRNR2L2	1.66312	0.733896	1.16e-06	2.66e-05
SNHG29	1.66282	0.733634	0.000264	0.00221
TRAT1	1.6626	0.733442	0.00345	0.017
SCOC	2.32614	1.21794	5.19e-05	0.000593
NBEAL1	1.66231	0.733189	0.00031	0.00253
LGALS1	2.31934	1.21372	5.64e-05	0.000636
AGL	1.66224	0.733127	0.00497	0.0225
YAE1	1.66201	0.73293	0.00311	0.0156
LOC107984126	1.66131	0.732325	0.00193	0.0107
TBK1	1.66119	0.732215	9.8e-05	0.00101
APOLD1	1.66096	0.73202	4.47e-05	0.000526
SPAG7	1.66095	0.73201	3.46e-06	6.51e-05
LINC02751	2.31837	1.21311	0.000181	0.00165
LINC00937	1.66074	0.731824	0.00236	0.0126
UCHL3	1.66072	0.731812	3.81e-07	1.04e-05
BRK1	1.66024	0.731392	0.000481	0.00361
LMBRD2	1.66011	0.731277	0.00487	0.0221
SMIM26	1.6596	0.730839	7.17e-08	2.46e-06
TTC14	1.65916	0.730455	0.0019	0.0106
FABP5	1.65883	0.730169	0.000205	0.00181
STAG2	1.65863	0.729993	0.000347	0.00277
ZNG1E	1.65737	0.728895	8.78e-06	0.000139
TBC1D27P	0.485214	-1.04331	8.79e-06	0.000139
H2BC7	2.31671	1.21208	0.000122	0.0012
ACTR6	2.31537	1.21124	5.47e-06	9.41e-05
LMO7-AS1	1.6573	0.728834	3.66e-05	0.000445
RBM41	1.65693	0.72851	0.000748	0.00515
RPL13AP5	1.65693	0.72851	0.000228	0.00197
AP1S2	1.65687	0.728459	0.00016	0.00148
LINC00537	1.65666	0.728275	1.77e-07	5.29e-06
CCDC144A	1.65656	0.728189	0.00441	0.0205
C9orf131	1.65648	0.728125	0.0125	0.0452
SLC18A2-AS1	1.65622	0.727892	0.00418	0.0197
FBXL13	1.65555	0.727306	0.00368	0.0179
LBR	1.65544	0.727213	0.00103	0.00654
GAL3ST1	0.487561	-1.03634	9.45e-06	0.000148
ABCA1	2.3143	1.21058	8.02e-06	0.000129
VCPKMT	1.65496	0.726792	0.00255	0.0133
MRPL15	1.6545	0.726393	4.16e-05	0.000495
LOC105374071	1.65368	0.725678	4.67e-05	0.000546
LLCFC1	1.65362	0.725632	0.00647	0.0274
SNORA31	1.65257	0.724716	0.000161	0.0015
CC2D2B	1.65219	0.724376	0.00249	0.0131
ADGRB3-DT	2.3125	1.20945	0.00289	0.0148
LRRC70	2.31167	1.20893	0.000109	0.00109
ZNF807P	2.31065	1.2083	0.000382	0.003
ZNF271P	1.6519	0.724128	1.54e-10	1.19e-08
RP2	1.65155	0.723823	0.00355	0.0173
LILRA5	2.3094	1.20751	4.74e-06	8.37e-05
ERV3-1-ZNF117	2.30717	1.20612	0.000256	0.00215
LOC102723458	1.65139	0.723685	0.000181	0.00165
LOC105375494	1.65116	0.72348	0.00123	0.00756
CNTNAP3	1.65093	0.723275	0.00816	0.033
GSKIP	1.65079	0.723154	0.000723	0.00502
COX17	1.64963	0.722142	2.57e-07	7.38e-06
CYBB	1.64936	0.721906	4.18e-08	1.55e-06
MRPL3	1.64886	0.72147	6.67e-06	0.000111
RIDA	2.30608	1.20544	7.23e-06	0.000119
LOC107985409	1.64878	0.721396	8.54e-07	2.08e-05
LOC112267891	1.64852	0.721172	0.00664	0.0281
RPS6	1.64802	0.720731	4.94e-06	8.64e-05
TWF1	1.64754	0.72031	0.0129	0.0464
AOAH-IT1	1.64725	0.720056	0.00319	0.0159
ASNSD1	1.64716	0.719979	0.000704	0.00491
TTC26	1.64662	0.719507	0.00409	0.0194
BOD1L1	1.64631	0.719239	0.000291	0.0024
LOC105370088	1.64562	0.718629	0.00465	0.0214
ZNF563	1.64522	0.718282	0.00062	0.00443
CCDC138	1.64479	0.7179	0.00602	0.026
SAMD9L	2.30351	1.20383	3.47e-08	1.33e-06
FTL	1.64458	0.717719	0.00774	0.0317
SLC8A1	1.64376	0.717	5.05e-05	0.00058
TMEM123	1.64367	0.716922	0.00202	0.0111
NDUFB2-AS1	1.64365	0.716907	0.00156	0.00908
ARHGEF25	0.478227	-1.06423	1.08e-05	0.000163
GOLGA4	1.64295	0.716288	0.0125	0.0453
AGTPBP1	1.64281	0.716162	0.00361	0.0176
NAB1	1.64225	0.715671	0.000398	0.0031
PRLR	1.64194	0.7154	0.00693	0.029
LINC02649	1.64183	0.715303	1.78e-06	3.81e-05
VPS13B-DT	1.64159	0.71509	0.000376	0.00297
LOC105379752	1.64151	0.715027	0.00462	0.0213
IL27	1.64141	0.714937	0.000218	0.00191
LOC112268296	2.30273	1.20335	7.57e-07	1.88e-05
CEP85L	1.64127	0.714811	0.00719	0.0299
MINDY2	1.64099	0.714568	0.00776	0.0317
LOC115308161	1.64093	0.714517	0.00874	0.0347
ETFBKMT	1.64066	0.714272	3.94e-05	0.000474
OSBPL8	1.64027	0.713934	0.00555	0.0245
SCARNA13	1.64018	0.713855	0.00699	0.0292
NUDT2	1.64017	0.713844	0.000477	0.00359
MRPS28	2.30217	1.20299	2.07e-10	1.51e-08
RALY-AS1	1.64008	0.713764	0.00838	0.0336
CA4	1.64006	0.713747	0.00103	0.00655
REC8	1.6397	0.713431	2.92e-05	0.00037
SYNM	1.63966	0.713395	0.0111	0.0415
KIAA1958	1.63899	0.712804	0.000149	0.00141
KIAA1586	1.63896	0.71278	0.00475	0.0217
GRTP1	1.63877	0.712616	0.000222	0.00193
RELCH	1.63866	0.712517	0.00765	0.0314
ZNF480	1.63838	0.712267	6.86e-06	0.000114
ZSCAN16-AS1	1.63715	0.711187	0.000214	0.00188
PRDM5	2.30155	1.2026	0.00218	0.0118
FOLR3	2.30139	1.20251	0.000311	0.00253
GPR42	1.63673	0.71082	0.00488	0.0222
ESCO1	1.63666	0.710757	0.0107	0.0402
LOC105379251	1.63665	0.710746	0.000108	0.00109
SESTD1	1.63642	0.710541	2.41e-05	0.000313
TIMP1	1.63625	0.710389	0.0081	0.0328
IFIT2	2.29922	1.20114	5.26e-05	0.000599
LAMP3	2.29914	1.2011	0.000315	0.00256
BPGM	1.63608	0.710245	0.000777	0.0053
MDP1	1.63591	0.710092	5.31e-06	9.16e-05
HEBP2	1.63558	0.7098	7e-10	4.39e-08
RIF1	1.63445	0.708807	0.000446	0.0034
CBLL1-AS1	1.6341	0.7085	0.000523	0.00385
CR1L	1.63404	0.708446	0.00234	0.0124
GM2A	1.63273	0.707289	5.29e-05	0.000603
ITPKB-IT1	1.63253	0.707111	0.00298	0.0152
PRDX5	1.63182	0.706483	0.00456	0.0211
CLK1	2.29861	1.20076	0.000209	0.00185
MIR3654	1.63155	0.70624	0.00313	0.0157
PRKAR2B	1.63122	0.705949	0.000932	0.00607
EPHB2	1.63116	0.705898	0.00289	0.0148
SNRPE	2.29806	1.20042	2.56e-09	1.36e-07
MSRB1	1.63099	0.705751	0.00426	0.02
DMXL1	1.62969	0.704596	0.00092	0.00601
CERKL	1.62943	0.704366	0.000386	0.00303
LOC389705	1.62909	0.704064	0.00685	0.0287
CTNNAL1	2.29251	1.19693	6.87e-06	0.000114
ATP8B5P	1.62891	0.703905	0.000205	0.00181
LOC105375634	1.62887	0.703875	0.0141	0.0496
EGF	1.62847	0.703515	0.00616	0.0265
SH3BGRL2	1.62844	0.703493	2.98e-05	0.000375
ZNF429	1.62822	0.703293	1.42e-05	0.000206
SLMO2-ATP5E	2.29218	1.19672	8.82e-12	1.05e-09
AMPH	1.62719	0.702386	0.0133	0.0475
TMSB10	1.62691	0.702134	0.000626	0.00446
LINC00968	2.29203	1.19663	3.79e-05	0.000457
IFT57	1.62677	0.702011	0.000214	0.00188
LOC105371795	1.62585	0.701198	0.000617	0.00441
CCSAP	1.62572	0.701076	0.00574	0.0251
CHORDC1P4	1.62527	0.70068	8.82e-05	0.000925
TRNY	2.29111	1.19605	1.59e-05	0.000225
ERGIC2	2.29105	1.19601	1.64e-09	9.3e-08
MT2A	2.28995	1.19531	7.4e-05	0.000797
INSIG2	1.62508	0.700514	0.00201	0.0111
PIKFYVE	1.6247	0.700175	0.00709	0.0296
FITM1	1.62448	0.699977	0.000795	0.00539
PSMC2	1.62386	0.69943	4.77e-07	1.25e-05
TMEM91	1.62383	0.699401	0.00441	0.0205
IL15	1.62381	0.699382	0.000297	0.00243
CSGALNACT2	1.62375	0.699331	0.0115	0.0426
SMIM30	2.28895	1.19469	8.56e-10	5.23e-08
ATF3	1.62366	0.699245	0.00676	0.0285
FAM72D	1.62353	0.699131	8.77e-05	0.000922
ATP6AP1-DT	1.62335	0.698975	0.00714	0.0297
RPLP0P2	2.28833	1.1943	3.76e-05	0.000455
LOC112268246	1.6232	0.698844	0.00365	0.0177
CUL5	1.62314	0.698788	8.53e-06	0.000135
TBCA	1.62299	0.698655	2.01e-06	4.18e-05
FAM247C	2.28748	1.19376	0.000449	0.00341
RAB8B	1.62224	0.697992	6.61e-05	0.000725
MIS18BP1	1.62208	0.697848	0.00191	0.0106
KCNJ2	1.62173	0.697536	0.000853	0.0057
PSMA3-AS1	1.62172	0.697523	0.000439	0.00335
C5orf67	1.62127	0.697125	0.00657	0.0278
DHRS12	1.62123	0.697089	0.000509	0.00379
CGRRF1	1.62111	0.696981	0.00015	0.00141
LCA5L	1.62109	0.696967	0.00528	0.0236
KRR1	1.61947	0.695524	1.62e-08	6.83e-07
LOC107986751	1.61922	0.695298	2.75e-05	0.000351
ZNF770	1.61915	0.695236	0.00679	0.0286
LOC107985392	2.2873	1.19365	2.96e-11	3e-09
ZNF658	1.61909	0.695179	0.00113	0.00706
BRIP1	1.61908	0.695175	0.00211	0.0115
HSPA6	1.61904	0.69514	4.69e-05	0.000548
ZNF443	1.61881	0.694933	0.000849	0.00569
FCGR1BP	2.28704	1.19348	3.63e-08	1.37e-06
LOC105376568	2.28436	1.19179	0.000112	0.00112
ND3	1.61878	0.69491	0.011	0.0412
C1QTNF12	1.6184	0.694567	0.00694	0.029
CWF19L2	1.61832	0.694492	2.42e-06	4.87e-05
STX7	1.6175	0.69377	9.43e-05	0.000978
NOTCH2NLR	1.61688	0.693215	1.23e-06	2.8e-05
ZNF20	1.61631	0.692707	3.15e-08	1.22e-06
MAGOH2P	1.61586	0.692304	0.00914	0.0358
APIP	1.61584	0.69228	1.07e-05	0.000163
GAPT	1.61583	0.692277	6.48e-10	4.09e-08
FAM247D	2.2812	1.18979	0.000848	0.00568
LINC00266-1	1.61573	0.692182	0.000883	0.00584
SLC2A3	1.61563	0.692094	5.82e-08	2.07e-06
LOC105378841	1.61552	0.691995	0.000156	0.00146
BEAN1-AS1	1.61534	0.691837	0.00165	0.00948
TMEM240	1.61481	0.691365	0.011	0.0413
MBNL2	1.61458	0.691162	0.00118	0.00732
LINC02193	1.61453	0.691117	0.00249	0.0131
CD36	1.61442	0.691019	1.97e-05	0.000267
ZNF493	1.61433	0.690936	0.00753	0.031
ZNF625-ZNF20	1.61431	0.690917	2.48e-08	9.91e-07
RPS8	1.61425	0.690865	0.00022	0.00192
LOC105372238	1.61417	0.690789	0.00224	0.012
PTCSC1	2.28027	1.18921	6.18e-06	0.000105
SSR4	1.61409	0.69072	0.00879	0.0349
MED13	1.61402	0.690661	0.000954	0.00617
SRP9	1.61347	0.690165	0.00387	0.0185
MAP2K6	1.61328	0.689999	8.28e-06	0.000132
LINC02993	2.28004	1.18906	2.44e-05	0.000317
NME1-NME2	1.6132	0.689922	0.000879	0.00582
TFPI	2.27763	1.18753	1.25e-05	0.000185
LOC101928143	2.27675	1.18698	6.44e-10	4.09e-08
GMFB	1.61314	0.689874	0.00605	0.0261
SNHG9	1.61308	0.689822	0.0032	0.016
LY6E-DT	2.2755	1.18618	0.00186	0.0104
STAP1	1.61219	0.689021	0.000142	0.00136
TIMM10	2.27518	1.18598	4.31e-06	7.76e-05
SLC22A1	1.61132	0.688244	0.000153	0.00143
MIR21	1.61113	0.688069	0.00124	0.00758
CHD1	1.61107	0.688015	0.00351	0.0172
RAVER2	1.61028	0.687315	1.56e-06	3.42e-05
PAQR3	1.61027	0.687299	0.000427	0.00329
MAMDC2	2.27353	1.18493	1.47e-08	6.29e-07
SLC25A18	1.61025	0.687288	2.28e-05	0.0003
SCO2	2.27287	1.18452	2.39e-06	4.83e-05
ZNF687-AS1	1.6102	0.68724	0.00169	0.00968
LUC7L3	1.61018	0.687223	0.00484	0.022
MARCHF1	1.61007	0.687125	0.00286	0.0147
AQP10	2.27249	1.18428	0.000154	0.00144
LOC107987046	1.60998	0.687046	0.00768	0.0315
NRDC	1.60981	0.686892	6.02e-08	2.13e-06
TREX1	1.60981	0.68689	0.00382	0.0184
WASHC3	1.60956	0.686664	4.54e-08	1.65e-06
LOC105378443	1.6094	0.686527	7.13e-05	0.000771
DAAM1	1.60864	0.685844	0.000863	0.00575
FAM72A	1.60852	0.685733	9.05e-06	0.000143
WDFY3-AS2	1.60751	0.684831	0.00535	0.0238
TASL	1.60706	0.684422	2.57e-05	0.000332
PIN4P1	2.27232	1.18416	7.48e-08	2.54e-06
CEP290	2.27162	1.18372	0.0026	0.0136
MPP7	1.60676	0.684153	4.51e-06	8.03e-05
PRSS50	2.27085	1.18323	0.00579	0.0253
HACD1	1.6067	0.684102	0.00468	0.0215
MIR223	1.60624	0.68369	0.000154	0.00144
LGALS9	1.60541	0.682939	0.0103	0.0392
THAP9	1.60531	0.682852	0.01	0.0385
TMEM141	1.60512	0.682679	0.00568	0.0249
RASA2	1.6051	0.682662	0.0137	0.0485
GIMAP7	1.60448	0.682107	4.01e-05	0.00048
PAQR6	1.60394	0.681618	0.0026	0.0136
HNMT	2.27077	1.18318	4.19e-11	3.95e-09
MX2	1.60392	0.681602	4.37e-05	0.000516
NME2	1.60289	0.680679	0.000997	0.0064
DMTF1-AS1	1.60222	0.68007	0.00296	0.0151
LINC00539	1.60176	0.679654	0.00639	0.0272
ATAD2B	1.60127	0.67922	0.000566	0.00412
PPP2R3C	1.60126	0.679208	5.15e-07	1.33e-05
HYCC1	1.60118	0.67914	0.00034	0.00272
SNORD89	1.60092	0.678898	0.00122	0.00752
SENP6	1.60092	0.678897	0.00534	0.0238
LOC101927759	1.60037	0.678404	0.00169	0.00968
LOC105371254	1.60029	0.678333	7.62e-05	0.000816
STX8	1.60011	0.678171	0.00117	0.00726
KCNH7	1.59993	0.678006	0.00065	0.0046
LANCL3	1.59987	0.677957	0.00119	0.00735
COX4I1	1.59979	0.67788	0.00147	0.00868
ANKRD44	1.59946	0.677582	0.00144	0.00856
LOC105373582	2.2639	1.17881	7.98e-05	0.00085
PIK3CD-AS1	1.59944	0.677563	0.000108	0.00109
ZNF273	1.59885	0.677037	0.000749	0.00516
CNTLN	1.59817	0.676417	4.22e-05	0.000502
CXCL2	1.59813	0.676387	0.0068	0.0286
LINC00482	1.59691	0.675279	0.00384	0.0184
PCMT1	1.59644	0.674862	9.63e-09	4.28e-07
CLEC18B	1.59636	0.674783	0.000265	0.00222
RPL18A	1.59633	0.674756	0.0132	0.0473
SLC27A5	1.59615	0.674598	0.0047	0.0216
ST3GAL6	1.59559	0.67409	3.51e-06	6.57e-05
GKAP1	1.59542	0.673937	0.000937	0.00608
SCN1B	1.59532	0.673848	0.00471	0.0216
MMP1	2.26384	1.17877	0.0103	0.0392
TP53TG1	1.59489	0.673458	0.00126	0.00767
PNPT1	1.59467	0.673257	0.000781	0.00532
LINC02723	1.59434	0.672955	0.00671	0.0283
CCNE2	1.5941	0.672746	8.09e-08	2.7e-06
DPM3	1.59399	0.672647	0.00631	0.0269
ITGB3	1.59399	0.672646	0.00262	0.0136
CAMSAP2	1.59332	0.672038	0.00585	0.0255
SBNO1-AS1	1.59266	0.671437	0.00044	0.00336
COPS5	1.59229	0.6711	1.61e-09	9.18e-08
HFE-AS1	1.59164	0.670515	0.000587	0.00424
UQCR10	1.59142	0.670319	0.00126	0.00769
EXOC6	1.59016	0.669174	0.000475	0.00358
RPL26L1-AS1	1.58994	0.668969	0.0123	0.0447
ATRX	1.58986	0.668903	0.00357	0.0174
SLC16A7	1.58976	0.668805	0.00885	0.035
PARP12	1.58972	0.668774	6.18e-05	0.000687
SULT1B1	1.5897	0.668754	0.00213	0.0116
NDUFS3	1.58946	0.66854	0.0007	0.00489
ARRDC3-AS1	1.58935	0.66844	0.000642	0.00456
PPM1B	1.58928	0.668377	0.00603	0.026
ZNF714	1.58899	0.668112	0.00567	0.0249
LOC105377929	1.58876	0.667898	0.00615	0.0264
SLC12A3	0.482041	-1.05277	2.73e-05	0.000349
EFCAB2	1.58848	0.667647	1.54e-05	0.00022
NBN	1.58819	0.667382	0.00186	0.0104
C3orf86P	1.58805	0.667258	0.00838	0.0336
RPS18P9	2.26351	1.17856	9.55e-08	3.1e-06
SS18L2	1.58778	0.66701	3.72e-06	6.9e-05
MT1L	2.262	1.1776	0.00849	0.034
IHO1	1.58702	0.666321	0.000466	0.00352
H4C4	2.26174	1.17743	2.31e-05	0.000303
HDDC2	1.58668	0.666009	4.83e-07	1.26e-05
UQCRH	2.25762	1.1748	1.87e-11	2.05e-09
LPAR1	1.58656	0.665898	0.00132	0.00799
SEC62	1.58639	0.665744	0.000116	0.00115
LOC107986300	0.487061	-1.03783	2.88e-05	0.000366
ARL5B	1.58626	0.665625	0.00356	0.0174
NDUFAF4	1.58598	0.665371	1.83e-05	0.000253
GPCPD1	1.58549	0.664926	4.32e-08	1.59e-06
COPS2	2.25503	1.17314	1.84e-07	5.48e-06
UQCRHL	2.24924	1.16944	4.72e-11	4.39e-09
CACNA1A	1.58524	0.664698	0.00223	0.012
OGFRL1	1.58511	0.664587	0.00032	0.00258
LINC01871	2.24855	1.169	1.38e-05	0.000201
LOC107986517	1.58507	0.664546	0.0142	0.0498
TRMT11	1.58501	0.664492	0.00969	0.0374
FBXO30	1.58501	0.664491	0.00157	0.00915
LOC105371414	1.58459	0.66411	0.0049	0.0222
MIR302CHG	2.24596	1.16733	6.52e-06	0.000109
C12orf57	1.58388	0.663462	0.0122	0.0446
ZFHX3	1.58338	0.663011	1.87e-05	0.000257
SFTPB	1.58296	0.662626	0.011	0.0413
PIGBOS1	1.58291	0.662575	3.75e-08	1.41e-06
CCDC146	1.58171	0.661482	0.000762	0.00522
LOC107987080	1.58169	0.661467	0.00168	0.00963
UBA6	1.5816	0.661388	0.00206	0.0113
FLJ46875	1.58117	0.660993	9.88e-10	5.89e-08
GLIPR1	1.58115	0.660974	1.55e-07	4.68e-06
SND1-IT1	1.58083	0.660679	0.000885	0.00586
KCNJ15	1.58031	0.660207	0.0001	0.00102
CLEC9A	1.58014	0.660055	0.00469	0.0215
ADAM10	1.58005	0.659969	0.000548	0.00402
RBFOX1	1.57957	0.659529	0.000673	0.00473
LOC105378980	2.24518	1.16683	6.45e-12	8.15e-10
LOC105376786	1.57918	0.659173	2.99e-06	5.76e-05
FLJ20021	1.57877	0.658803	0.00783	0.032
NCF4	1.57853	0.658585	0.000733	0.00507
LOC101927830	1.57845	0.65851	8.02e-06	0.000129
LOC107985162	1.57825	0.658325	0.00608	0.0262
CYSTM1	1.57815	0.65823	0.00231	0.0123
SAMSN1	1.57814	0.658222	0.00386	0.0185
GOLT1B	1.57776	0.657879	0.00163	0.00941
ANKRD44-AS1	2.24303	1.16545	5.34e-06	9.21e-05
SNHG19	2.24184	1.16468	1.94e-08	8.04e-07
GALNT4	1.57705	0.657231	0.0064	0.0272
MAP3K2	1.57698	0.657167	0.00419	0.0197
RSPH10B	1.57693	0.657115	0.00667	0.0282
MAP3K5-AS1	2.24153	1.16448	0.000249	0.00211
LRRC46	1.57689	0.657079	0.00296	0.0151
GTF2F2	1.57628	0.656525	9.18e-07	2.21e-05
ASGR2	1.57611	0.656364	0.00352	0.0172
SNORA86	1.5758	0.656086	0.0125	0.0452
OBI1	1.57553	0.655837	0.0126	0.0456
FLACC1	1.57537	0.65569	5.87e-06	0.0001
RPGR	1.57529	0.655618	0.00184	0.0103
CIAO2A	1.57471	0.655087	1.99e-07	5.85e-06
ABRAXAS1	1.57394	0.654377	2.59e-05	0.000334
LINC00892	1.57377	0.654225	0.0049	0.0222
ZRANB2-AS1	1.57369	0.654153	0.0016	0.00929
SRPX2	2.24102	1.16416	3.49e-05	0.000428
ARV1	1.57359	0.654059	1.19e-07	3.77e-06
PAGE2B	2.2362	1.16105	5.86e-05	0.000656
GON7	1.57352	0.654	3.47e-05	0.000425
CCDC17	1.57351	0.653989	1.86e-05	0.000256
LOC107986177	1.57344	0.653924	0.00095	0.00615
PDGFC	1.57295	0.65347	0.00591	0.0257
CLEC18A	1.57237	0.652937	0.0018	0.0101
TIMM17B	1.57235	0.652922	0.00507	0.0229
NOCT	1.57229	0.652863	4.27e-06	7.74e-05
CASP4LP	1.57159	0.652222	0.00075	0.00516
TRD-AS1	1.57153	0.652173	0.00152	0.0089
C2orf76	2.23471	1.16009	9.18e-13	1.44e-10
SELENOH	1.57078	0.651477	5.17e-05	0.000592
BMX	1.57072	0.651426	0.00335	0.0166
CCDC88A	1.57072	0.651423	0.000421	0.00325
MRPS22	1.57071	0.651413	1.13e-06	2.62e-05
LOC107984778	2.22839	1.156	0.00666	0.0281
IFITM2	1.57059	0.651302	0.0135	0.0478
MXD3	1.57015	0.650902	0.000389	0.00305
MAGI3	1.56999	0.650757	2.86e-05	0.000363
FAM247A	2.22729	1.15529	0.00157	0.00914
POMP	1.56971	0.650496	5.77e-05	0.000648
LOC105375547	1.56958	0.650379	0.00427	0.02
LOC112268100	2.2271	1.15517	8.39e-10	5.15e-08
USP1	1.56858	0.649463	0.00984	0.0378
DNAJC19	1.56857	0.649451	2.93e-06	5.68e-05
ZBED5	1.56853	0.649416	0.00116	0.00721
RBBP8	1.56783	0.648769	0.00263	0.0137
CABP5	1.56776	0.648705	0.00953	0.037
LYRM2	1.56759	0.648553	2.71e-06	5.35e-05
LSMEM1	1.56752	0.648483	0.00294	0.015
MCTP1	1.56742	0.648395	0.000116	0.00115
MISP3	1.56693	0.647937	0.0115	0.0425
USP41	2.22398	1.15314	0.000387	0.00303
ITGA1	1.56689	0.647903	0.00379	0.0183
LEMD3	1.56675	0.647776	0.0117	0.0431
LOC107985000	1.56673	0.647755	0.00334	0.0165
SHLD3	2.21953	1.15025	1.24e-05	0.000184
SLK	1.56661	0.647648	0.000889	0.00587
RRAS	1.56626	0.647328	0.0108	0.0405
LOC105372282	1.56626	0.647322	0.00084	0.00565
ANKRD19P	1.56616	0.64723	0.000395	0.00308
MIR3945HG	1.5661	0.647175	0.00224	0.012
CERT1	1.56596	0.647051	0.00026	0.00218
PRPF38B	1.5654	0.646529	0.00243	0.0128
LOC105371730	1.56539	0.646521	4.25e-05	0.000504
NDUFA13	1.56525	0.646396	0.0103	0.0392
NHSL1-AS1	1.56478	0.645962	0.0119	0.0438
TBC1D15	1.56469	0.645875	0.00039	0.00305
CARD8-AS1	1.56468	0.645865	5.78e-07	1.47e-05
HK2	1.5644	0.64561	0.00209	0.0114
NUCB2	1.56402	0.645259	0.000765	0.00524
ABCA13	2.21887	1.14983	0.0066	0.0279
XRN1	1.56356	0.644838	0.000787	0.00536
DNPH1	1.56323	0.64453	0.0115	0.0425
PSENEN	1.56283	0.644165	0.0113	0.0421
CCDC65	1.5628	0.64413	7.12e-05	0.00077
PEX2	1.56251	0.643865	5.45e-05	0.000617
UQCC2	1.56179	0.6432	0.00496	0.0225
ELOC	1.5617	0.643119	2.79e-07	7.86e-06
SLC2A13	1.56165	0.643074	0.00712	0.0296
LOC105378819	1.56141	0.642849	0.00308	0.0155
LOC105372801	2.21603	1.14798	4.32e-06	7.77e-05
ST6GALNAC3	1.56095	0.642422	0.000751	0.00516
NCAPG	1.5609	0.64238	0.00775	0.0317
LINC01094	1.56049	0.642001	0.00154	0.00899
CD163	1.55978	0.641343	0.000856	0.00572
SAP30L-AS1	1.55966	0.641233	0.000896	0.00591
MIR320E	1.55946	0.641047	0.0124	0.045
HDAC4-AS1	1.5594	0.640994	0.000105	0.00107
WBP4	1.55938	0.640977	0.000668	0.0047
LOC105379321	2.21175	1.14519	0.000429	0.0033
LINC01888	1.55925	0.640849	0.0115	0.0424
LOC105377730	1.55914	0.640753	0.00205	0.0112
TP53INP1	1.55899	0.640616	0.000852	0.0057
LOC105373510	1.55896	0.64058	0.0103	0.0392
YPEL5	1.55877	0.640405	0.000111	0.00111
NDUFA6	2.21132	1.14491	9.46e-10	5.69e-08
BEAN1	1.55849	0.640148	0.00411	0.0195
UPP1	1.55792	0.639623	0.00173	0.00985
TOMM5	2.20842	1.14302	1.82e-08	7.59e-07
ROCK2	1.55783	0.639539	0.000729	0.00505
CFAP45	1.55745	0.639189	0.00119	0.00737
C18orf54	1.55742	0.639154	0.00981	0.0378
GUCY2C	2.20661	1.14183	2.69e-06	5.31e-05
LOC112268292	1.55724	0.638993	0.00521	0.0233
TMEM208	1.55685	0.638627	0.00089	0.00588
LOC101929828	1.55683	0.638615	0.00228	0.0122
LOC112267907	1.55679	0.638576	0.00841	0.0337
LOC105372989	1.55677	0.638559	0.00708	0.0295
LOC105378969	2.20375	1.13996	0.000834	0.00562
LOC112267866	2.20356	1.13983	0.00176	0.00996
LINC01504	1.55647	0.638278	0.000523	0.00385
LPGAT1	1.55635	0.638171	5.67e-05	0.000638
LOC107986583	1.55626	0.638087	0.00552	0.0244
SVBP	1.55598	0.637822	4.46e-05	0.000526
WDR86	1.55587	0.637723	0.000115	0.00114
ARFIP1	1.5551	0.637003	0.00305	0.0154
LINC02316	1.55488	0.636803	0.00951	0.0369
SLC6A12	1.5547	0.636633	0.000954	0.00617
RNF175	1.55467	0.636612	8.36e-05	0.000884
ZNF658B	1.55463	0.636569	0.0108	0.0407
ZNF484	1.55448	0.636434	0.00794	0.0323
NMD3	1.55356	0.635575	0.00141	0.00842
TLCD4	1.5533	0.63534	0.00539	0.0239
UXT	1.55224	0.634356	0.00616	0.0265
NCOA2	1.55184	0.633982	0.011	0.0413
RAPSN	1.55184	0.633978	0.000371	0.00293
LINC00639	2.19976	1.13734	0.00142	0.00849
EIF3E	1.55139	0.633564	0.000448	0.00341
LOC107987150	2.19925	1.13701	0.000442	0.00338
SPAG16	1.55084	0.63305	0.0046	0.0212
ARHGAP15-AS1	2.1962	1.13501	0.000155	0.00145
HNRNPD-DT	1.55057	0.632794	0.000223	0.00194
CFP	1.55026	0.632507	0.00473	0.0217
RGS18	2.19345	1.1332	7.77e-05	0.00083
MRPL33	1.55022	0.632473	2.14e-06	4.43e-05
TAF1D	1.55017	0.632425	0.00051	0.00379
LOC112268218	1.55016	0.632416	6.57e-06	0.00011
LOC112268415	1.55001	0.632277	6.29e-05	0.000695
NCAPH2	1.54987	0.63215	0.00123	0.00752
KMT2E-AS1	1.54968	0.631968	5.6e-08	2e-06
CASP4	1.54934	0.631656	7.38e-06	0.00012
HMGN3-AS1	1.54931	0.631628	0.000262	0.0022
LGALS3	1.54845	0.630821	0.00179	0.0101
KLHL28	1.54835	0.63073	2.21e-05	0.000293
DDX60L	2.1934	1.13317	9.66e-06	0.00015
RPL24	2.19196	1.13222	5.33e-09	2.59e-07
MCMDC2	1.54816	0.630557	6.35e-05	0.000701
GIMAP2	1.54753	0.629964	2.07e-05	0.000278
MIER1	1.54749	0.629934	0.000169	0.00155
DCTN6	2.18961	1.13068	6.36e-09	2.99e-07
LOC105375363	1.54745	0.629892	0.00184	0.0103
TENT5C	1.54742	0.629869	0.00591	0.0257
FNDC3B	1.54731	0.629765	0.00032	0.00258
MITF	1.54725	0.62971	7.72e-05	0.000825
CLECL1P	1.54724	0.629696	0.0109	0.0408
ARPC3	1.54711	0.629576	1.26e-06	2.84e-05
LOC100130992	1.54645	0.628962	0.00206	0.0112
POMK	1.54626	0.628781	0.01	0.0383
IFT74	1.54625	0.628777	0.00248	0.0131
LINC00173	1.54569	0.628251	0.000438	0.00335
VCAN	2.18913	1.13035	5.13e-07	1.33e-05
FBXO11	1.54567	0.628232	0.00961	0.0372
BOLA2	1.54555	0.62812	0.00141	0.00844
CHRNB2	1.54551	0.628083	4.29e-07	1.14e-05
ZAR1	1.54534	0.627921	1.28e-06	2.9e-05
CUTC	1.54516	0.627759	1.49e-09	8.53e-08
CTDSPL	1.54508	0.627681	0.00141	0.00842
DNAJC25	1.54505	0.627652	0.00438	0.0205
ADAMTSL4-AS2	1.54498	0.627589	0.000299	0.00245
LOC101928387	1.54493	0.627541	0.0137	0.0485
CRISP3	2.18846	1.12992	0.00381	0.0183
LRRK2-DT	2.18772	1.12943	0.000878	0.00582
PYROXD1	1.54476	0.627381	0.0024	0.0127
MS4A7	1.54437	0.627023	0.000478	0.0036
SRGN	1.54398	0.626656	0.00208	0.0113
LIMS3-LOC440895	1.54396	0.626632	0.0096	0.0372
ANKRD50	1.54375	0.626438	0.00897	0.0353
SLFN12	1.54371	0.6264	0.000125	0.00122
LCORL	1.54351	0.626218	0.000845	0.00567
PPIAL4C	1.54305	0.625787	0.000858	0.00573
RALGPS2-AS1	1.54303	0.625768	0.00568	0.0249
RPLP1	1.54293	0.62567	0.0113	0.0419
APOBEC3B	1.54253	0.625296	0.000478	0.0036
TBC1D12	1.54155	0.624381	0.0101	0.0386
MRPS36	1.5412	0.624053	8.17e-05	0.000869
GPR84	1.541	0.623867	0.00566	0.0249
LOC105372704	2.18627	1.12847	0.00182	0.0102
IQGAP2	1.54078	0.623663	0.001	0.00643
PCNP	2.1851	1.1277	2.03e-09	1.1e-07
MUC1	1.54049	0.623391	0.000856	0.00572
ROCK1	2.18481	1.12751	9.21e-05	0.00096
TMLHE-AS1	1.54023	0.623149	0.000236	0.00203
DOCK4	2.18139	1.12525	1.84e-06	3.9e-05
LOC105375036	1.54016	0.623081	0.0068	0.0286
RPLP0	1.54015	0.623073	0.0028	0.0144
ST20-MTHFS	1.53944	0.622405	2.3e-05	0.000303
H2BC20P	1.53908	0.622069	1.26e-05	0.000186
POLK	1.5387	0.621711	0.00175	0.00995
LOC107985309	1.53866	0.621676	0.00829	0.0334
MTERF1	1.53864	0.621657	0.00195	0.0108
CENPW	1.53837	0.621402	0.0038	0.0183
TTC33	1.53836	0.621395	0.00407	0.0193
APOL1	1.53798	0.621035	0.000318	0.00257
FAM91A1	1.53797	0.621027	0.00208	0.0113
LOC107986432	1.53795	0.621011	9.49e-07	2.27e-05
CCDC66	1.53783	0.620892	0.00871	0.0346
JPX	1.5372	0.620301	0.000126	0.00123
ATP11B	1.53719	0.620298	0.00265	0.0138
NDUFB6	1.53693	0.620049	0.000953	0.00616
LOC105374114	1.53691	0.620036	0.000328	0.00264
ARHGAP6	1.53687	0.62	0.0105	0.0398
IQGAP1	1.53671	0.619848	9.43e-06	0.000148
LOC101928487	1.53653	0.619679	0.00143	0.0085
LOC102724720	1.53619	0.619361	0.00315	0.0158
NUDT1	1.53615	0.619318	0.0134	0.0477
VRK2	1.53611	0.619277	0.000437	0.00334
EMC6	1.53528	0.618505	0.000486	0.00365
FEM1C	1.53507	0.6183	0.000323	0.0026
LINC02362	1.53487	0.618119	0.00628	0.0268
NPFF	1.53479	0.618042	0.00825	0.0333
ANAPC15	1.53455	0.617816	0.00167	0.00957
CCPG1	1.53445	0.617721	0.00231	0.0123
KIF11	1.5343	0.617584	0.0119	0.0435
LOC107986694	1.53402	0.617315	5.34e-11	4.89e-09
GPR37L1	1.53399	0.617288	0.000666	0.0047
MITD1	1.53297	0.616328	3.81e-05	0.000459
PROS1	2.17874	1.12349	0.000228	0.00198
RPS9	2.17826	1.12317	1.57e-05	0.000223
CLEC1A	1.5328	0.616169	0.000338	0.00271
ZDHHC21	1.5327	0.616076	0.0132	0.0472
EIF2AK2	2.17645	1.12198	2.6e-08	1.03e-06
FBXO45	1.53264	0.616019	0.000918	0.006
CKAP4	1.53231	0.615706	1.4e-05	0.000204
GDF9	1.53171	0.615146	0.00604	0.0261
INSR	1.53168	0.61512	1.72e-06	3.7e-05
IRAIN	1.53165	0.615085	0.003	0.0152
ATP5MK	2.17398	1.12034	3.19e-10	2.14e-08
RPL13A	1.5314	0.614854	0.000759	0.00521
ITPR2	1.53124	0.614704	6.9e-05	0.000752
ATP5MG	2.1709	1.11829	7.43e-11	6.31e-09
DNAJC1	1.53074	0.614231	1.85e-10	1.38e-08
LOC105372817	2.17003	1.11772	0.000292	0.0024
SNORA57	2.16927	1.11721	0.000812	0.00549
LOC107984551	2.16832	1.11658	0.00652	0.0276
LOC105374773	2.1671	1.11576	0.000892	0.00589
KIF20A	1.53057	0.614073	0.00538	0.0239
HYCC2	2.16668	1.11548	2.81e-05	0.000358
DRAM2	1.53048	0.613982	4.58e-07	1.21e-05
ADGRG3	1.52987	0.613413	0.000748	0.00515
LAMC1	1.52986	0.613398	0.0026	0.0136
COL5A3	0.361358	-1.4685	8.18e-05	0.000869
IER3-AS1	1.5294	0.612965	0.000501	0.00373
CEACAM3	1.52919	0.612767	0.000514	0.00381
LINC00534	2.16616	1.11514	0.00503	0.0227
LOC107986696	1.52888	0.612477	1.31e-10	1.02e-08
DNTTIP2	1.52886	0.612453	9.9e-05	0.00102
CLSPN	1.52863	0.61224	0.00196	0.0109
LOC107987145	1.52814	0.61178	0.00118	0.0073
IMPA1	1.52792	0.611566	0.00102	0.00651
GGTLC2	1.52774	0.6114	0.00937	0.0365
COA6	1.52759	0.611255	4.05e-07	1.09e-05
IPO11-LRRC70	1.52756	0.611229	1.24e-06	2.81e-05
MRPL11	1.52744	0.611112	0.00127	0.00774
LILRB4	1.52704	0.610741	0.000844	0.00566
ADAMTSL4	1.52702	0.610718	5.46e-05	0.000618
PADI4	1.52674	0.610455	0.00972	0.0375
NENF	1.52668	0.610402	0.0125	0.0452
NCF1B	1.52632	0.610056	0.00883	0.035
CLIC4	1.52632	0.610054	0.00151	0.00886
RPS2P32	1.52601	0.609762	0.0106	0.04
AGER	1.52594	0.6097	0.000495	0.0037
C1GALT1C1	1.52565	0.609425	0.00011	0.0011
LOC105371099	1.52555	0.609326	0.00131	0.00795
STK38L	1.52531	0.609101	0.00289	0.0148
LOC101927522	1.52503	0.608836	0.000369	0.00292
PNPLA8	1.52495	0.608761	0.00697	0.0291
LOC107987373	1.52486	0.608676	0.0127	0.0457
PRMT5-AS1	1.52464	0.608468	0.000178	0.00163
TAB3	1.52462	0.608448	0.00736	0.0305
SERP1	1.52447	0.608309	2.34e-05	0.000306
CHASERR	1.52442	0.608261	4e-06	7.35e-05
SMIM20	1.52379	0.607664	1.02e-06	2.41e-05
EMP1	1.52327	0.607173	0.0035	0.0172
TPRKB	2.1654	1.11463	5.51e-10	3.55e-08
AKR1C2	1.52281	0.606734	0.00519	0.0233
TCF7L2	1.5228	0.606729	0.00055	0.00403
DCUN1D5	1.52273	0.606663	0.000167	0.00154
LSM10	1.52262	0.606555	0.00369	0.0179
HEXIM2	1.52229	0.606244	6.64e-06	0.000111
PPIL3	1.52187	0.605846	0.000253	0.00214
FSTL3	1.52177	0.605753	0.00404	0.0192
PPP1CB	1.52153	0.60552	0.00242	0.0128
NIPBL-DT	1.52139	0.605387	0.00255	0.0133
PLEKHG6	1.521	0.605018	0.0029	0.0148
ZFC3H1	1.52034	0.60439	0.000902	0.00593
BBS7	1.52028	0.604333	0.000929	0.00605
TMEM258	1.52006	0.604131	0.00369	0.0179
FANCL	1.51973	0.603817	0.00227	0.0122
ZNF585A	1.51973	0.603816	0.000102	0.00104
GBP5	1.51947	0.603568	0.0101	0.0386
C5orf24	1.51909	0.603211	0.0136	0.0482
AZI2	1.51905	0.603172	0.00105	0.00668
UBE2W	1.51902	0.60314	0.000416	0.00322
SGMS2	1.51887	0.602999	0.00148	0.00874
PPARG	2.16248	1.11269	0.000732	0.00507
MTRNR2L9	1.51874	0.602879	0.00275	0.0142
PLTP	1.51853	0.602674	0.00338	0.0167
DOCK8-AS1	1.51844	0.602595	3.05e-06	5.85e-05
DPH5	1.51816	0.602319	2.83e-05	0.000361
PNRC2	1.51796	0.602129	0.00204	0.0112
BEX2	1.51756	0.601754	0.000832	0.0056
GBP1	1.51754	0.601739	0.0133	0.0474
TGFBR1	1.51706	0.601275	0.00427	0.02
AGTRAP	1.51672	0.600957	0.0115	0.0426
C21orf91	1.51648	0.60073	0.000323	0.0026
TRIM33	1.51642	0.600672	0.00429	0.0201
EEF1D	1.51636	0.600616	0.000791	0.00538
NEIL3	2.16236	1.11261	0.0123	0.0447
LUCAT1	1.51635	0.600605	1.25e-07	3.91e-06
CWC15	1.51624	0.6005	1.81e-06	3.86e-05
ARL6IP4	1.51617	0.600436	0.00715	0.0297
NIPSNAP3A	1.51598	0.600255	0.000158	0.00147
RO60	1.51522	0.599529	0.00104	0.00664
ZNF32-AS1	1.51452	0.598864	0.000516	0.00382
ISG20	1.51417	0.598531	0.00286	0.0147
ZNF25	1.51369	0.598065	0.0116	0.0428
TMEM167A	1.51351	0.597897	0.00195	0.0108
HSDL2	1.51349	0.59788	2.38e-05	0.00031
LOC105378939	1.51332	0.597715	0.00495	0.0224
UBE2CP5	1.51302	0.597435	0.000503	0.00374
FECH	1.51196	0.596422	0.00515	0.0232
RBM47	1.51178	0.596249	0.00903	0.0355
TTN-AS1	1.51138	0.595864	0.000634	0.00451
CD86	1.51133	0.595816	1.64e-06	3.56e-05
LOC105376037	1.51129	0.595783	0.00686	0.0288
SSB	1.51107	0.595566	0.00133	0.00801
CTTN	1.51068	0.595197	0.00516	0.0232
HAUS3	1.51053	0.595056	0.00519	0.0233
C18orf21	1.51033	0.594863	1.17e-08	5.06e-07
STAM2	1.51005	0.594597	3.64e-08	1.37e-06
A2M	1.50993	0.594485	0.0133	0.0474
TMEM205	1.50946	0.59403	0.00682	0.0286
SHLD2P1	1.50943	0.594005	0.0115	0.0426
ZNF818P	1.5091	0.593689	3.34e-06	6.35e-05
FAM200B	1.50901	0.593598	6.03e-08	2.13e-06
DYSF	1.50898	0.593574	0.00108	0.00679
HSPA7	1.50894	0.593535	9.38e-05	0.000974
FAM228B	1.50888	0.593476	0.000107	0.00109
CLK4	2.16207	1.11241	0.000191	0.00171
LOC100507006	1.50842	0.593042	0.000225	0.00196
PTGFRN	1.50818	0.592807	0.00857	0.0342
TIGD1	2.1613	1.1119	2.86e-06	5.58e-05
CLEC18C	1.50813	0.592764	0.00189	0.0105
MKKS	1.50786	0.592505	1.97e-06	4.12e-05
SNX14	1.50785	0.592494	0.00314	0.0157
RNASE6	1.50767	0.592324	0.00356	0.0174
ZFYVE16	2.16079	1.11156	1.71e-05	0.000239
VAMP4	1.50719	0.591858	0.00314	0.0157
SRPK1	1.50713	0.591803	0.000417	0.00322
EXOC8	1.50685	0.591537	0.00573	0.0251
ATP5F1E	2.15883	1.11025	4.68e-12	6.14e-10
PHTF1	1.50677	0.591461	0.000765	0.00524
LOC107986871	1.50677	0.59146	3.87e-05	0.000466
RBM26	1.50668	0.591376	0.000584	0.00423
SEC11A	1.50634	0.591049	2.34e-10	1.67e-08
MTHFS	1.50623	0.590945	8.99e-05	0.00094
HIPK1-AS1	1.50606	0.590779	0.00385	0.0185
TDRD7	1.50523	0.589989	0.000165	0.00153
MRPL54	1.50503	0.58979	0.0131	0.0468
GNG11	2.15838	1.10995	4.49e-08	1.64e-06
LINC01988	1.50478	0.589549	0.0077	0.0316
OAS2	2.15644	1.10865	2.93e-05	0.00037
TMEM120A	1.50473	0.589506	0.0128	0.0459
PANK3	1.50469	0.589466	0.0135	0.048
DAPP1	1.50469	0.589464	0.00111	0.00698
LOC102725228	1.50406	0.588858	0.000167	0.00154
ATP6V1D	1.50357	0.588396	4.23e-07	1.13e-05
LAMTOR4	1.50348	0.588301	0.00512	0.023
ABLIM3	1.50335	0.588179	0.00851	0.034
HPD	2.15544	1.10798	0.00239	0.0127
SLC2A14	1.50329	0.588127	2.97e-05	0.000375
RANBP2	1.50327	0.588106	0.00668	0.0282
PDSS1	1.50315	0.587992	2.98e-06	5.75e-05
HK3	1.50291	0.587759	2.15e-05	0.000286
ORMDL1	1.5029	0.587746	0.000873	0.0058
NRN1	2.15515	1.10779	0.00128	0.00776
BCL6	1.50278	0.58763	0.00238	0.0126
ZNF780A	1.50276	0.587618	1.19e-07	3.77e-06
DIPK2A	1.50273	0.587588	0.00778	0.0318
IRAK3	1.50267	0.587527	0.00481	0.0219
MAP3K5-AS2	1.50262	0.587477	0.000318	0.00257
ATG5	1.50254	0.5874	0.00162	0.00934
SERF2	1.50234	0.587215	0.0052	0.0233
RICTOR	2.15438	1.10727	0.00034	0.00272
BIRC3	1.50197	0.586857	0.00973	0.0375
LOC105373023	2.15409	1.10708	0.00145	0.00859
LOC107985688	1.50191	0.586794	0.00092	0.00601
SNORA32	2.15157	1.10539	1.56e-05	0.000223
LOC105378721	1.50176	0.586654	1.8e-06	3.85e-05
NFE2	1.50169	0.58659	0.00795	0.0324
PTPRN2	1.50147	0.586374	0.00437	0.0204
MBOAT2	1.50128	0.586196	0.000283	0.00234
ACVRL1	1.50121	0.586123	0.00795	0.0323
RPL36AL	1.50095	0.585876	0.000588	0.00424
RXFP2	2.15077	1.10485	0.00127	0.00772
PIK3CA	1.5008	0.58573	0.0123	0.0448
LOC105370447	1.50048	0.585424	7.49e-05	0.000805
CYP4F8	1.49977	0.584742	0.0046	0.0212
FAM20A	1.49961	0.584586	0.00254	0.0133
NAP1L5	1.499	0.583999	0.00447	0.0208
GLRX	2.15059	1.10473	7.34e-13	1.18e-10
RAP2C	1.49889	0.583894	0.012	0.044
IFNGR1	1.49874	0.583751	0.000493	0.00369
CEP97	1.49846	0.583481	0.00179	0.0101
ARPC4	1.49837	0.583398	0.013	0.0467
FILIP1L	1.49832	0.583346	0.00495	0.0224
CHD9	1.49788	0.582926	0.0102	0.0388
ROCK1P1	2.15049	1.10467	2.18e-05	0.00029
MTX2	1.49776	0.582803	0.00174	0.00989
LOC105377587	1.49768	0.582728	0.0104	0.0393
AFF1	1.49729	0.582351	0.00145	0.00861
KIAA1107	1.49707	0.582141	0.00929	0.0363
ARMT1	1.49678	0.581859	0.0115	0.0426
SMOC1	0.45254	-1.14388	0.000131	0.00127
REL	1.49645	0.581547	0.000128	0.00125
DBH	0.473565	-1.07837	0.000133	0.00128
PAN3	1.49633	0.581425	0.00704	0.0294
LOC105377499	1.49619	0.581289	0.00251	0.0132
RNF39	1.49549	0.580622	0.00517	0.0232
MOB4	2.15016	1.10444	1.24e-07	3.88e-06
HECA	1.49539	0.580526	0.00637	0.0271
LOC102725180	1.49502	0.580161	6.14e-05	0.000683
AMN1	1.49464	0.579795	0.00954	0.037
LINC02680	2.1496	1.10407	1.47e-06	3.26e-05
PSD3	1.49453	0.579689	0.0113	0.042
CES1P2	2.14878	1.10352	0.000127	0.00123
LY86	1.49436	0.579524	0.00969	0.0374
LYPLAL1	1.4942	0.57937	1.35e-05	0.000198
SIRT4	2.14759	1.10272	0.000284	0.00235
SEL1L	1.49418	0.579356	0.00522	0.0233
SPOPL-DT	2.14726	1.1025	0.000119	0.00117
HGF	1.49413	0.579302	0.000495	0.0037
ANAPC4	1.49381	0.578993	0.00228	0.0122
AKAP7	1.49364	0.578834	0.00175	0.00993
PRPF40A	1.49358	0.57877	0.000993	0.00638
CEP43	1.49345	0.578651	6.98e-07	1.74e-05
STEAP4	1.49318	0.578392	0.00435	0.0204
BDP1	1.49316	0.578364	0.00526	0.0235
SNX2	1.49283	0.578048	3.67e-06	6.83e-05
MIEN1	1.49253	0.577756	0.0132	0.0472
LOC101929356	1.49233	0.577563	4.78e-05	0.000555
ATP2B1-AS1	1.49223	0.57747	0.000276	0.00229
TTN	1.49185	0.577099	0.000443	0.00338
SFR1	1.49184	0.577089	9.29e-07	2.23e-05
WNT4	1.49153	0.576789	0.011	0.0411
LOC112268237	2.14661	1.10206	9.7e-06	0.000151
CBARP	1.49146	0.576724	0.0138	0.0487
MTHFD2L	1.49126	0.576531	0.00186	0.0104
MYOF	1.49081	0.576099	0.00152	0.00894
MAB21L3	2.14658	1.10204	0.000876	0.00581
PPP2R3A	1.49079	0.576078	4.28e-06	7.74e-05
CDC42BPA	1.49046	0.575757	0.00408	0.0194
LINC00877	1.49001	0.575323	0.00016	0.00148
TLR4	1.48993	0.575249	0.000486	0.00365
HTATSF1P2	1.48928	0.574619	0.000574	0.00417
DCUN1D1	1.48928	0.574618	0.000164	0.00152
C1orf122	1.48925	0.574583	0.00894	0.0353
C12orf29	1.48924	0.57458	0.00749	0.0309
KIF1B	1.48886	0.574209	0.000108	0.00109
SRA1	1.48871	0.574061	0.00711	0.0296
LOC105375938	1.48862	0.573979	0.00324	0.0161
GPR65	1.4885	0.573857	0.00144	0.00856
CRACD	2.14559	1.10137	0.00015	0.00141
ZMYND15	1.48805	0.573423	0.000455	0.00345
FAM13A-AS1	1.48779	0.573171	4.06e-07	1.09e-05
CARS2	1.48764	0.573027	6.93e-05	0.000755
OSGIN2	1.4876	0.572986	0.00149	0.00879
LOC107984421	1.48742	0.572816	2.65e-05	0.00034
LOC101929707	2.14284	1.09953	2.91e-06	5.65e-05
CTSH	1.48731	0.57271	0.00764	0.0314
DCUN1D4	1.48715	0.572548	0.014	0.0493
GAB1	1.48704	0.572448	0.000166	0.00153
SERF2-C15ORF63	1.487	0.572403	0.00889	0.0351
[truncated: 16,775 more rows]
