# Supplementary material for: Immunological Features and Potential Biomarkers of Systemic Sclerosis–Associated Interstitial Lung Disease and Idiopathic Pulmonary Fibrosis
Source: Clin Respir J. 2025 Mar 31;19(4):e70072. doi: 10.1111/crj.70072 (PMC11959098; doi:10.1111/crj.70072)
Supplement: Supplementary file 5 — Supplementary Files 5 Deferential gene expression of lung among IPF patients and controls. [file CRJ-19-e70072-s008.xlsx]

## Sheet: Sheet1
Symbol	FC	log2FoldChange	pvalue	padj
GALNT16-AS1	2.00151	1.00109	3.89e-05	0.00022
LOC105375091	2.00301	1.00217	0.0019	0.00585
CCDC30	2.00315	1.00227	0.000419	0.00163
LINC01266	2.0038	1.00274	0.000922	0.00319
DOC2A	2.00449	1.00324	0.00232	0.00694
RSPH9	2.00594	1.00428	6.65e-05	0.000346
ANKRD36C	2.00738	1.00531	1.26e-08	1.98e-07
ACSM1	2.00744	1.00536	0.000587	0.00217
SGCD	2.00969	1.00697	9.67e-05	0.000478
ALG1L1P	2.00999	1.00719	4.66e-05	0.000256
LNCTAM34A	2.0106	1.00763	2.47e-08	3.61e-07
LOC105376722	2.01213	1.00873	0.000127	0.000599
LOC107984459	2.01264	1.00909	0.000702	0.00253
COL3A1	2.01341	1.00964	0.00372	0.0103
ADAM22	2.01375	1.00988	3.89e-06	3.06e-05
CCDC34	2.01425	1.01025	0.000155	0.000709
ELFN1	2.01571	1.01129	0.000514	0.00194
MYOCD	2.01686	1.01211	0.00762	0.019
LOC107986780	2.0176	1.01264	0.01	0.0239
PODXL2	2.01769	1.0127	1.66e-10	4.36e-09
BICC1	2.01913	1.01373	1.14e-08	1.82e-07
LOC107986467	2.0196	1.01407	0.000157	0.000715
LOC389831	2.01994	1.01431	0.00077	0.00274
LINC00693	2.02042	1.01465	0.00244	0.00725
PRTFDC1	2.02123	1.01523	1.42e-09	2.87e-08
DEFA3	0.0140368	-6.15464	2.75e-27	2.1e-24
LOC105372427	2.02177	1.01562	0.00136	0.00442
DEFA1B	0.0144603	-6.11176	3.61e-25	1.26e-22
IFT81	2.02417	1.01733	9.06e-07	8.64e-06
RELN	2.02509	1.01798	0.000923	0.00319
TRBV7-2	2.0281	1.02013	0.0171	0.0376
SMIM5	2.02847	1.02039	0.00508	0.0135
LOC102724701	2.02883	1.02065	0.000807	0.00285
TRIM17	2.02921	1.02092	0.000273	0.00114
NALF1	2.03027	1.02167	7.8e-05	0.000397
ALMS1P1	2.03035	1.02173	0.000475	0.00182
THSD7A	2.0305	1.02184	1.02e-05	7.06e-05
DSCAML1	2.03093	1.02214	0.00743	0.0186
C1QTNF2	2.03102	1.02221	5.85e-05	0.00031
ZNF208	2.03137	1.02245	0.000243	0.00103
OSBPL6	2.03297	1.02359	0.00644	0.0165
SLC51A	2.03301	1.02361	0.00107	0.00362
DEFA1	0.0145093	-6.10687	3.92e-25	1.32e-22
DMD	2.03317	1.02373	3.63e-08	5.06e-07
IGFBP7	2.03461	1.02476	4.45e-07	4.66e-06
LOC107986163	2.03488	1.02494	2.53e-06	2.1e-05
LRIG3	2.03491	1.02496	1.17e-09	2.42e-08
KCNG1	2.03723	1.02661	0.00401	0.011
AK9	2.03802	1.02717	5.83e-05	0.000309
PTGES3L	2.03875	1.02769	0.000807	0.00285
MICAL3	2.03924	1.02803	1.91e-11	6.23e-10
SOX8	2.03929	1.02807	0.000318	0.0013
LOC112268463	2.04018	1.0287	0.00137	0.00445
LRRTM2	2.04193	1.02993	0.00129	0.00423
MSI2	2.04285	1.03058	6.34e-07	6.33e-06
HS3ST1	2.04472	1.03191	0.00106	0.00358
STRCP1	2.04575	1.03263	0.00184	0.0057
LOC102724843	2.0462	1.03295	0.000763	0.00272
LOC105374094	0.0226431	-5.46479	1.53e-16	1.23e-14
ORM1	0.0359488	-4.79791	1.23e-19	1.56e-17
LOC101928372	0.0537478	-4.21765	1.07e-16	8.81e-15
DDX25	2.04875	1.03474	0.0014	0.00454
MYOZ3	2.05175	1.03686	5.61e-06	4.21e-05
CABYR	2.05248	1.03737	8.02e-07	7.77e-06
RABL2A	2.05284	1.03762	0.000881	0.00307
LINC00886	2.05301	1.03774	0.000286	0.00119
LOC105378576	2.05342	1.03803	0.00255	0.00752
B4GALNT4	2.05431	1.03865	0.00519	0.0137
TTC12	2.05577	1.03968	2.26e-05	0.00014
ROBO1	2.05647	1.04017	4.09e-10	9.68e-09
KBTBD12	2.05838	1.04151	3.06e-05	0.00018
GALNT14	2.05903	1.04197	6.4e-05	0.000335
HTRA3	2.06058	1.04305	0.000119	0.000566
SLC27A6	2.06107	1.04339	0.011	0.0259
KIAA0319	2.06158	1.04375	0.0066	0.0168
KCNE1	2.06482	1.04602	0.00182	0.00565
GCLC	2.06546	1.04647	1.13e-09	2.35e-08
DNAH11	2.06801	1.04824	0.00426	0.0116
HSPB7	2.069	1.04894	0.00138	0.00448
LINC01018	2.0705	1.04998	0.000627	0.0023
C2orf66	2.0707	1.05012	0.011	0.0258
LINC02244	2.07097	1.05031	0.00279	0.0081
EXTL1	2.07322	1.05187	6.61e-05	0.000345
ATP6V1B1	2.07351	1.05207	2.15e-06	1.82e-05
LINC00240	2.07463	1.05286	0.000106	0.000515
CCDC158	2.07475	1.05294	9.54e-05	0.000472
MAK	2.07481	1.05298	0.00351	0.00983
TTC6	2.07534	1.05335	0.00139	0.0045
HEPH	2.07594	1.05376	4.44e-08	6.08e-07
FBLN7	2.0766	1.05422	3.68e-10	8.83e-09
LRRC63	2.07739	1.05477	0.00689	0.0174
PRKY	2.07744	1.05481	0.0218	0.046
L3MBTL1	2.07849	1.05553	5.65e-05	0.000302
LOC105371750	2.07863	1.05563	0.00239	0.00714
ANKMY1	2.07919	1.05602	1.09e-05	7.46e-05
ACKR1	2.08002	1.0566	0.00659	0.0168
FLNC-AS1	2.08065	1.05704	0.00709	0.0178
DYM-AS1	2.08122	1.05743	0.000333	0.00135
LOC112267970	2.08132	1.0575	0.000597	0.0022
SYNGR3	2.08194	1.05793	0.00841	0.0206
CYP11A1	2.08216	1.05808	0.000553	0.00207
LURAP1	2.08234	1.0582	1.11e-06	1.02e-05
PURG	2.08253	1.05833	0.000562	0.00209
AZIN2	2.08254	1.05834	2.07e-07	2.38e-06
GASK1A	2.08409	1.05941	2.04e-05	0.000128
TP53INP1	2.08456	1.05975	2.23e-06	1.88e-05
LOC101926959	0.0582292	-4.10211	5.22e-10	1.2e-08
LOC101927764	2.08547	1.06037	0.0033	0.00936
LOC107985783	2.08556	1.06044	0.000683	0.00247
IRF6	2.0873	1.06164	0.000341	0.00138
CROT	2.08748	1.06177	1.05e-10	2.86e-09
CFHR3	2.08759	1.06184	0.000541	0.00202
CELSR1	2.08851	1.06248	2.35e-05	0.000144
FGF13	2.08856	1.06251	6.42e-06	4.73e-05
KCNN4	2.08883	1.0627	0.000136	0.000633
CLMN	2.08933	1.06304	9.17e-07	8.72e-06
LOC541473	2.08966	1.06327	0.000241	0.00103
CA3	2.09067	1.06397	0.00396	0.0109
ZNF606	2.0924	1.06516	7.48e-06	5.4e-05
PGM5P4	2.09297	1.06555	1.15e-06	1.06e-05
COL1A2	2.09388	1.06618	0.00258	0.00758
HMCN1	2.09399	1.06625	4.03e-05	0.000226
LOC112267951	2.09409	1.06632	9.17e-05	0.000456
IL1RL1	0.0590729	-4.08136	1.48e-16	1.19e-14
KCNMB1	2.09421	1.06641	0.000524	0.00197
TRO	2.09433	1.06649	1.04e-07	1.3e-06
DPF3	2.09443	1.06655	1.49e-08	2.29e-07
NRXN3	2.09546	1.06727	1.2e-05	8.12e-05
LOC105375434	2.09558	1.06735	0.000989	0.00338
LOC101929107	2.09665	1.06808	0.00206	0.00629
GPR162	2.09784	1.06891	9.62e-05	0.000475
MOK	2.09797	1.069	0.000576	0.00214
BMP4	2.09942	1.06999	9.98e-09	1.63e-07
NPM2	2.09982	1.07027	8.42e-05	0.000423
HMCN2	2.1014	1.07135	0.00372	0.0103
PROC	2.10169	1.07155	1.84e-05	0.000117
CCDC24	2.10188	1.07168	0.000148	0.000681
DPCD	2.10239	1.07203	2.37e-05	0.000145
LOC107986828	2.10325	1.07262	7.12e-08	9.27e-07
SLC5A1	2.10338	1.07271	0.0178	0.039
PSD	2.10381	1.07301	1.09e-05	7.43e-05
SUSD5	2.10613	1.07459	0.00123	0.00406
GXYLT2	2.10648	1.07483	1.85e-06	1.6e-05
ORM2	0.061004	-4.03495	5.7e-17	4.79e-15
DNAH1	2.1065	1.07485	0.000141	0.000652
SMPD3	2.10714	1.07529	0.000395	0.00156
CNTN1	2.10813	1.07596	1.89e-05	0.00012
ANKRD1	0.0662553	-3.91582	5.81e-08	7.73e-07
INSYN1	2.10838	1.07614	1.53e-08	2.35e-07
MGP	2.10928	1.07675	1.71e-06	1.49e-05
IL1A	0.0720715	-3.79443	4.91e-12	1.81e-10
KCNA6	2.10939	1.07683	0.000893	0.00311
RHEX	2.10948	1.07689	0.00232	0.00696
CCR6	2.11019	1.07737	0.000184	0.000818
SCARA3	2.11197	1.07859	1.89e-10	4.91e-09
PCAT6	2.11287	1.07921	3.58e-07	3.84e-06
LOC101928264	2.11363	1.07972	0.00153	0.00487
C1orf54	2.11384	1.07986	6.42e-09	1.11e-07
ATP13A4-AS1	0.0724574	-3.78672	2.38e-13	1.11e-11
SEC16B	2.11399	1.07997	6.24e-09	1.09e-07
FOXA1	2.11423	1.08013	0.000264	0.00111
FGA	0.0742502	-3.75146	2.3e-07	2.6e-06
ADRA2C	2.11439	1.08024	8.92e-05	0.000445
ROBO2	2.11481	1.08053	0.00251	0.00743
LOC105375228	2.11553	1.08102	0.00172	0.00538
LCA5	2.11887	1.08329	5.02e-05	0.000273
LOC105375213	2.11965	1.08383	0.000436	0.00169
MIR100HG	2.11972	1.08387	4.72e-06	3.61e-05
MAPK10	2.12064	1.0845	2.56e-06	2.12e-05
SLC10A6	2.12254	1.08579	0.000724	0.0026
GIPC2	2.12378	1.08664	1.37e-05	9.13e-05
LRRC49	2.12445	1.08709	4.07e-06	3.18e-05
LOC105378973	2.12471	1.08726	5.86e-05	0.000311
PGM5P2	2.12497	1.08744	2.9e-09	5.46e-08
FAM83H-AS1	2.12536	1.08771	0.00354	0.00991
KPNA7	2.12642	1.08843	0.00273	0.00795
LHX6	2.128	1.0895	9.21e-05	0.000457
LOC107985875	2.12802	1.08951	1.06e-07	1.32e-06
NAALADL2	2.12811	1.08957	7.51e-09	1.28e-07
LOC105375724	2.12844	1.08979	0.0034	0.00957
LOC100506076	2.12907	1.09022	1.09e-06	1.01e-05
HSH2D	2.12992	1.0908	0.000129	0.000604
LOC105372431	2.13272	1.09269	0.000198	0.000871
KCTD13-DT	2.13276	1.09272	0.000186	0.000827
ITLN2	0.0762809	-3.71254	7.64e-12	2.69e-10
SYNGR1	2.13283	1.09277	7.61e-14	4.06e-12
FNDC5	2.13526	1.09441	0.00115	0.00383
KIF5A	2.13601	1.09492	0.000781	0.00277
DPF1	2.13725	1.09576	0.00339	0.00955
FBN2	2.14026	1.09778	0.00172	0.00539
APPAT	2.14065	1.09805	8.88e-07	8.49e-06
MLLT1	0.613179	-0.705619	1.01e-18	1.08e-16
CCL20	0.0766161	-3.70621	4.15e-15	2.77e-13
DYNLT5	2.14069	1.09808	0.0191	0.0413
HAPLN4	2.14196	1.09893	9.79e-06	6.8e-05
APCDD1	2.1427	1.09943	1.02e-06	9.52e-06
HES2	2.1439	1.10024	0.00105	0.00354
LOC101928331	2.14446	1.10062	0.0158	0.0352
LOXL4	2.14484	1.10087	1.59e-08	2.41e-07
CCR7	2.14497	1.10095	0.000241	0.00103
LOC107984131	2.14511	1.10105	0.019	0.041
DENND6B	2.14515	1.10108	0.000507	0.00192
OLAH	0.0792438	-3.65756	4.46e-17	3.81e-15
ANO1	2.14665	1.10209	0.000106	0.000516
CTSV	2.147	1.10232	0.000285	0.00118
S100A12	0.0796453	-3.65027	1.33e-13	6.63e-12
CFHR1	2.14814	1.10309	2.79e-06	2.3e-05
FER1L5	2.14929	1.10386	0.0045	0.0122
LOC105374748	2.15416	1.10713	0.000545	0.00204
SRL	2.15531	1.10789	6.3e-05	0.000331
PKIB	2.15556	1.10806	0.0071	0.0179
ECEL1P2	0.0817244	-3.61309	2.95e-17	2.57e-15
NTF4	2.15575	1.10819	0.000107	0.000517
ZDHHC19	0.0839056	-3.57509	2.89e-27	2.12e-24
LOC107985532	2.15602	1.10837	0.0024	0.00715
LINC02754	2.15762	1.10944	2.34e-06	1.96e-05
CLUAP1	2.15774	1.10952	8.84e-09	1.48e-07
DNAH8	2.15789	1.10962	0.00308	0.00881
REM1	2.15827	1.10988	1.62e-07	1.92e-06
ENPP5	2.15886	1.11027	7.77e-06	5.58e-05
MIR3606	2.15925	1.11053	0.0176	0.0385
AGRP	0.0906774	-3.46311	1.1e-12	4.61e-11
PFN2	2.16149	1.11202	1.92e-05	0.000121
MINAR1	2.16197	1.11235	2.71e-05	0.000163
AKAP6	2.16434	1.11393	5.68e-05	0.000303
ALPP	0.0908028	-3.46112	7.76e-14	4.13e-12
CLCNKA	2.16489	1.11429	0.00343	0.00965
LGR4	2.16559	1.11476	3.8e-07	4.05e-06
SPINK5	2.16703	1.11572	5.53e-05	0.000296
SLC2A4	2.16707	1.11574	3.13e-05	0.000183
MGAM2	0.0936544	-3.41651	1.62e-12	6.47e-11
HHIP	0.0942524	-3.40733	1.82e-16	1.45e-14
POU2AF3	2.16848	1.11668	2.17e-05	0.000135
HTR1F	2.16943	1.11732	1.62e-05	0.000105
LOC105375065	0.0960739	-3.37971	7.88e-11	2.22e-09
CHI3L2	0.0967782	-3.36917	6.71e-16	4.94e-14
ZNF521	2.17064	1.11812	3.78e-08	5.27e-07
NTRK3	2.17129	1.11855	0.000236	0.00101
L1CAM	2.17203	1.11904	0.000777	0.00276
LOC105373730	2.17229	1.11922	0.00312	0.00889
S100A8	0.103458	-3.27289	3.89e-18	3.78e-16
RFX3-DT	2.17285	1.11959	0.000142	0.000654
BNC2	2.17345	1.11999	4.5e-08	6.14e-07
CLCNKB	2.17448	1.12067	6.72e-06	4.92e-05
RS1	0.104489	-3.25858	4.73e-12	1.75e-10
DNAJC27-AS1	2.17514	1.12111	4.14e-05	0.000231
FCER2	2.17672	1.12216	0.00902	0.0218
KCNE4	2.18014	1.12442	0.00145	0.00466
ARTN	2.18144	1.12528	9.95e-06	6.89e-05
PLA2G1B	0.10464	-3.25649	3.62e-10	8.71e-09
LOC105375855	0.105028	-3.25115	2e-07	2.31e-06
SRRM3	2.18181	1.12553	8.97e-07	8.56e-06
CNIH2	2.18293	1.12627	0.00161	0.00511
GIHCG	2.1836	1.12671	3.57e-05	0.000204
GALNT13	0.105222	-3.2485	5.77e-12	2.09e-10
FGG	0.10563	-3.24291	2.93e-05	0.000173
LOC107985926	0.108683	-3.20181	1.44e-11	4.8e-10
HABP2	2.18427	1.12715	0.0177	0.0387
RNASE2	0.112576	-3.15103	2.64e-16	2.07e-14
LINC02384	2.18597	1.12828	0.00132	0.00432
CCL8	2.18598	1.12828	0.0172	0.0379
MIR1287	2.18614	1.12839	1.72e-05	0.00011
LINC00551	0.114642	-3.12479	7.2e-08	9.35e-07
SLC52A3	2.18715	1.12906	1.12e-05	7.62e-05
ARG1	0.114666	-3.1245	5.23e-12	1.92e-10
SCN11A	2.18724	1.12911	0.000149	0.000685
ESM1	0.116055	-3.10712	4.06e-11	1.22e-09
CPEB1	2.18824	1.12977	0.000534	0.002
LOC105375743	2.18837	1.12986	0.000165	0.000747
RGS17	2.18983	1.13082	0.000622	0.00228
GALNT6	2.19098	1.13158	1.74e-07	2.05e-06
COL23A1	2.1911	1.13166	1.76e-07	2.07e-06
IL1R2	0.116731	-3.09874	2.73e-13	1.27e-11
GOLGA2P5	2.19121	1.13173	0.00144	0.00464
REEP1	2.1913	1.13179	1.17e-05	7.93e-05
ITGA7	2.19148	1.1319	0.0002	0.000878
TNFAIP8L1	2.19239	1.1325	0.000119	0.000565
LOC105374960	0.117561	-3.08851	2.55e-09	4.88e-08
MAGED4B	2.19251	1.13258	4.06e-05	0.000228
MPO	0.11772	-3.08657	2.22e-17	1.98e-15
CHIAP2	0.121986	-3.03521	3.44e-05	0.000198
UICLM	2.19309	1.13296	0.000215	0.000936
LOC105371271	2.19424	1.13372	0.000111	0.000536
FST	2.19691	1.13548	4.65e-06	3.56e-05
DNM2	0.502483	-0.992852	8.15e-16	5.9e-14
LOC105369690	2.19711	1.13561	0.00107	0.00359
PCSK9	0.124762	-3.00275	2.6e-17	2.28e-15
CD177	0.12657	-2.982	4.48e-10	1.05e-08
SLC17A7	2.19877	1.1367	0.000109	0.000528
LOC105373373	0.126592	-2.98174	2.64e-08	3.81e-07
MS4A15	0.126972	-2.97742	2.95e-11	9.03e-10
AGER	0.127831	-2.96768	2.53e-12	9.79e-11
RASGRF2	2.19886	1.13676	1.15e-07	1.41e-06
SERTAD4	2.19895	1.13681	0.000126	0.000595
AGTR2	0.127874	-2.96721	1.19e-06	1.09e-05
LOC112268418	2.19913	1.13693	0.00134	0.00436
LINC01238	2.20297	1.13945	0.000422	0.00165
MAGED4	2.20449	1.14045	4.1e-05	0.000229
TRIM45	2.20571	1.14124	1.85e-09	3.66e-08
TMEM61	2.20749	1.14241	0.000103	0.000502
APOH	0.127969	-2.96613	7.03e-09	1.21e-07
CD200	2.20889	1.14332	1.57e-05	0.000102
ATP6V0A1	0.619549	-0.690711	3.31e-15	2.25e-13
GCAWKR	2.20927	1.14357	0.000553	0.00206
LOC107987237	2.21308	1.14606	0.0131	0.0299
SLC6A4	0.12971	-2.94664	6.99e-05	0.000362
SERTM1	0.132483	-2.91612	1.12e-06	1.04e-05
FCN3	0.133291	-2.90735	2.07e-08	3.06e-07
GRINA	0.512328	-0.964861	4.26e-15	2.84e-13
OTOGL	2.21599	1.14795	0.000102	0.000499
LOC100129534	2.21675	1.14845	1.36e-06	1.22e-05
TPTE2	2.21694	1.14857	5.45e-06	4.1e-05
NTSR1	0.134476	-2.89458	1.09e-15	7.75e-14
SCG2	2.21743	1.14889	0.00254	0.00751
LINC01558	2.2178	1.14913	3.78e-05	0.000215
CA4	0.13504	-2.88854	8.4e-16	6.03e-14
HILPDA	2.21795	1.14923	5.72e-05	0.000305
LINC00882	2.22015	1.15066	6.08e-06	4.51e-05
CETN2	2.22184	1.15176	0.000175	0.000786
CASTOR3P	2.22188	1.15178	6.14e-07	6.18e-06
ZBED2	0.136115	-2.8771	4.87e-15	3.2e-13
CFH	2.22302	1.15252	1.25e-08	1.96e-07
VWA5B2	2.22312	1.15259	0.0212	0.045
LOC107984774	2.22404	1.15319	0.00722	0.0181
DLG5-AS1	2.22571	1.15427	0.00106	0.00357
LOC105369325	2.22609	1.15451	0.000216	0.000938
LINC03040	0.136766	-2.87022	1.86e-09	3.67e-08
STRC	2.22644	1.15474	0.000746	0.00266
MTCH1	0.663895	-0.590974	1.07e-14	6.7e-13
MYO16-AS1	0.136918	-2.86862	5.59e-08	7.48e-07
TRIB3	0.138995	-2.84689	1.16e-14	7.24e-13
BMERB1	2.22686	1.15501	1.95e-21	3.26e-19
LOC105376106	2.2272	1.15523	0.000123	0.00058
S100A9	0.139022	-2.84662	2.77e-16	2.15e-14
GNG5	0.597803	-0.742259	1.26e-14	7.75e-13
LOC105374235	2.22814	1.15584	0.0011	0.00371
SLC39A8	0.139397	-2.84272	2.28e-18	2.31e-16
DMAC2	0.615187	-0.700902	1.77e-14	1.08e-12
CLC	2.22837	1.15599	0.00906	0.0219
BACE2	2.2285	1.15607	1.69e-08	2.56e-07
NAT1	2.22956	1.15676	4.85e-05	0.000265
GEM	2.23104	1.15772	4.32e-05	0.000239
PTCH2	2.2311	1.15775	1.92e-05	0.000121
SAMD13	2.23125	1.15786	3.18e-05	0.000186
NFE2	0.140079	-2.83569	5.02e-14	2.77e-12
CCL21	2.2375	1.16189	0.000923	0.00319
NEXMIF	2.23828	1.16239	2.81e-05	0.000168
RUSC1-AS1	0.510318	-0.970532	2.32e-14	1.38e-12
CNTF	2.2384	1.16247	0.000528	0.00198
KLHDC9	2.24031	1.1637	0.000336	0.00136
RIMS1	2.24037	1.16374	1.82e-05	0.000116
DTNB-AS1	2.24123	1.16429	1.82e-06	1.57e-05
PGF	2.24208	1.16484	8.29e-05	0.000418
KIF5C	2.24242	1.16506	5.9e-08	7.83e-07
ABCC8	0.140463	-2.83174	1.17e-09	2.43e-08
CHRM2	0.140538	-2.83096	1.86e-06	1.6e-05
KIFC3	0.52588	-0.927195	3.04e-14	1.75e-12
TAS1R3	2.24262	1.16519	5.76e-05	0.000306
RETN	0.141343	-2.82273	8.33e-10	1.81e-08
BCO2	2.24322	1.16557	0.000247	0.00105
CS	0.636608	-0.651522	3.22e-14	1.84e-12
AQP7	2.24336	1.16566	5.04e-05	0.000274
HMGB3	2.2442	1.1662	0.000117	0.000557
KIF21A	2.24427	1.16625	9.09e-05	0.000453
PDE1A	2.24429	1.16626	2.84e-09	5.38e-08
STX1B	2.24443	1.16635	1.17e-09	2.41e-08
CIBAR1-DT	2.24563	1.16712	8.16e-05	0.000412
LOC107984737	2.24614	1.16745	0.000215	0.000935
LOC105374764	2.24822	1.16878	0.0136	0.0311
FAM182A	2.24832	1.16885	0.000375	0.00149
CSF2	0.142046	-2.81557	2.88e-11	8.85e-10
LDLRAD4	2.24941	1.16955	3.94e-14	2.22e-12
F11	0.143398	-2.80191	9.52e-10	2.04e-08
PHF24	2.24989	1.16985	6.64e-06	4.88e-05
LGI3	0.145891	-2.77704	2.82e-08	4.05e-07
KATNAL2	2.25108	1.17062	8.81e-06	6.21e-05
IDI1	0.500087	-0.99975	5.73e-14	3.13e-12
MFSD13A	0.589671	-0.762018	6.02e-14	3.27e-12
SLFN13	2.25158	1.17094	1.95e-05	0.000123
NFASC	2.25418	1.1726	4.42e-10	1.04e-08
SLAMF9	2.25489	1.17306	4.84e-05	0.000265
LOC107986397	0.145935	-2.7766	3.5e-09	6.48e-08
LOC107984433	2.25564	1.17354	0.000566	0.00211
WDR54	2.25599	1.17376	2.13e-05	0.000133
PYROXD2	2.25702	1.17442	5.51e-08	7.38e-07
CPA3	2.25731	1.17461	0.00069	0.00249
CHRM1	0.146183	-2.77415	5.03e-07	5.19e-06
LOC107986064	2.25981	1.1762	0.000658	0.0024
PDE10A	2.26035	1.17655	5.32e-06	4.02e-05
VSTM1	0.147387	-2.76232	5.93e-09	1.04e-07
RAB4B-EGLN2	0.596593	-0.745182	8.14e-14	4.29e-12
TOLLIP	0.676814	-0.563168	8.35e-14	4.39e-12
ESRRA	0.620048	-0.689547	8.48e-14	4.44e-12
ODAM	0.148523	-2.75124	9.27e-13	3.91e-11
C4A	2.26206	1.17764	6.24e-05	0.000328
DOCK3	2.2631	1.1783	2.4e-11	7.56e-10
LIPG	0.149735	-2.73952	6.37e-08	8.39e-07
EGLN2	0.581999	-0.780911	9.5e-14	4.92e-12
TDRD1	2.26477	1.17937	0.000339	0.00137
HOXB8	2.26483	1.1794	0.000337	0.00136
CAMP	0.150236	-2.7347	1.35e-10	3.61e-09
BTNL8	0.151246	-2.72503	6.37e-11	1.83e-09
LOC107984245	2.26715	1.18088	0.00306	0.00875
ALPG	0.152482	-2.71329	1.94e-08	2.91e-07
LOC101928474	2.26775	1.18126	0.000746	0.00266
SORBS2	2.26781	1.1813	8.84e-07	8.46e-06
HSPA1B	0.153071	-2.70772	1.45e-10	3.86e-09
KCND2	2.26825	1.18158	0.000777	0.00276
MUCL3	0.154463	-2.69467	2.47e-08	3.6e-07
LINC03044	2.26835	1.18164	0.000107	0.000517
GP5	2.26921	1.18219	0.00079	0.0028
PODNL1	2.26977	1.18254	1.29e-06	1.17e-05
PEBP4	0.154581	-2.69357	3.51e-11	1.07e-09
ABCA3	0.155829	-2.68197	1.99e-11	6.43e-10
BEAN1	2.26984	1.18259	3.09e-09	5.79e-08
SCPPPQ1	2.27062	1.18309	0.00228	0.00685
HSPA1A	0.156437	-2.67634	1.25e-10	3.38e-09
KLK11	2.27148	1.18363	0.000398	0.00157
C10orf67-AS1	0.157323	-2.6682	1.43e-08	2.21e-07
LINC02555	0.158747	-2.6552	7.34e-10	1.63e-08
PPP1R3G	2.27199	1.18396	4.19e-06	3.26e-05
CPB2	0.159088	-2.6521	6.57e-06	4.83e-05
ENTPD1-AS1	1.81648	0.861143	1.81e-13	8.83e-12
CELSR2	2.27201	1.18397	8.23e-11	2.31e-09
MEFV	0.163438	-2.61319	1.21e-13	6.13e-12
AGTRAP	0.568561	-0.814614	1.89e-13	9.16e-12
LRP2	0.16468	-2.60226	1.18e-14	7.36e-13
GRIK3	2.2721	1.18402	0.0159	0.0354
GNB5	1.65012	0.722568	2.05e-13	9.85e-12
PARAL1	0.164687	-2.6022	1.11e-06	1.03e-05
FOXL1	2.27424	1.18538	7.71e-05	0.000393
LOC105379499	2.2743	1.18542	2.35e-05	0.000144
WDR31	2.27755	1.18748	6.47e-06	4.77e-05
DZANK1	2.27783	1.18766	0.000601	0.00222
AP5B1	0.506183	-0.98227	2.3e-13	1.09e-11
ICA1L	2.27841	1.18803	4.88e-06	3.71e-05
LINC00426	2.27861	1.18815	0.000303	0.00125
ENTPD1	1.94546	0.960112	2.34e-13	1.1e-11
PSD3	2.27865	1.18818	2.88e-11	8.85e-10
BRINP1	0.164772	-2.60146	7.7e-09	1.31e-07
LOC101928819	0.165895	-2.59165	2.71e-08	3.89e-07
RTKN2	0.166252	-2.58856	1.04e-07	1.29e-06
CSF3R	0.166406	-2.58722	6.29e-20	8.15e-18
C20orf96	2.27872	1.18823	3.03e-06	2.46e-05
TANGO2	0.63635	-0.652107	2.79e-13	1.29e-11
OSTF1	0.557944	-0.841808	2.82e-13	1.3e-11
F11-AS1	0.166711	-2.58458	1.42e-11	4.74e-10
RNF165	2.27876	1.18825	2.2e-07	2.5e-06
SDR16C5	0.16712	-2.58105	6.11e-22	1.17e-19
CCDC184	2.27883	1.18829	0.000609	0.00224
CRTAC1	0.167618	-2.57675	4.13e-15	2.77e-13
LAMP3	0.167988	-2.57357	8.75e-13	3.72e-11
CERS2	0.554661	-0.850323	3.39e-13	1.54e-11
CHCHD7	0.535326	-0.90151	3.71e-13	1.68e-11
HDAC9	2.27936	1.18863	1.28e-09	2.62e-08
GGTLC1	0.168527	-2.56895	5.7e-10	1.3e-08
MGAM	0.168781	-2.56678	3.98e-11	1.2e-09
PGLYRP1	0.169454	-2.56104	1.61e-08	2.44e-07
CLDN18	0.17104	-2.5476	6.27e-07	6.27e-06
LOC101927947	2.28093	1.18962	0.00019	0.000842
CD300H	0.171356	-2.54493	1.49e-08	2.29e-07
SLC22A17	1.78616	0.836859	4.88e-13	2.17e-11
CMYA5	2.28145	1.18995	6.02e-10	1.36e-08
LILRA5	0.172473	-2.53555	9.36e-12	3.26e-10
LOC101927468	2.28193	1.19025	2.91e-08	4.16e-07
ECHDC1	0.564337	-0.825371	5.12e-13	2.26e-11
C3orf70	2.28803	1.19411	4.6e-06	3.53e-05
HHIP-AS1	0.173941	-2.52333	2e-20	2.79e-18
PTX3	0.177021	-2.49801	3.01e-06	2.44e-05
LINGO1	2.28834	1.1943	2.99e-05	0.000176
HSPA4L	2.28964	1.19512	0.000148	0.000678
TTC26	2.28967	1.19514	8.11e-05	0.00041
MIR3945HG	0.177539	-2.49379	7.97e-09	1.35e-07
VIPR1-AS1	0.177564	-2.49359	3.48e-07	3.75e-06
SLC6A14	0.178407	-2.48675	8.27e-11	2.31e-09
BTLA	2.29138	1.19622	0.000194	0.000859
LOC107984489	2.2918	1.19648	0.00309	0.00882
PTGDS	2.29231	1.1968	5.97e-07	6.03e-06
IFT172	2.29373	1.19769	4.55e-06	3.5e-05
HPS1	0.657751	-0.604386	7.43e-13	3.19e-11
CABP1	2.29447	1.19816	0.000426	0.00166
ACTMAP	0.536694	-0.897828	8.12e-13	3.47e-11
ZNF793-AS1	2.29479	1.19836	3e-06	2.44e-05
CXCR2	0.17978	-2.4757	8.88e-10	1.93e-08
INAVA	2.29494	1.19845	9.91e-06	6.87e-05
FNDC4	2.29695	1.19972	2.49e-08	3.63e-07
MRPS36	0.654656	-0.611192	9.16e-13	3.88e-11
CBS	0.180168	-2.47258	3.9e-26	1.91e-23
FREM1	2.2979	1.20032	3.22e-06	2.59e-05
TSPAN14	0.622477	-0.683907	9.73e-13	4.09e-11
OXTR	2.29919	1.20112	0.0207	0.0442
LOC112267916	2.29936	1.20123	0.00172	0.00538
LOC105377587	0.180438	-2.47043	1.19e-08	1.88e-07
CD300E	0.180829	-2.46731	1.65e-08	2.5e-07
C4B	2.29986	1.20154	4.17e-05	0.000233
CCDC191	2.30062	1.20202	1.81e-05	0.000116
SLC22A4	2.30075	1.20211	0.000967	0.00332
KLHL3	2.30098	1.20225	1.3e-08	2.03e-07
TNNC1	0.182253	-2.45598	2.02e-11	6.54e-10
LOC101929130	2.30132	1.20246	0.000824	0.0029
SLAMF7	2.30202	1.2029	0.00051	0.00193
CNIH3	2.30892	1.20722	7.18e-12	2.55e-10
CLN3	0.544577	-0.876791	1.33e-12	5.44e-11
ANKDD1B	2.30925	1.20742	3.88e-05	0.000219
SLC4A2	0.612728	-0.706682	1.37e-12	5.58e-11
CATIP	2.31059	1.20826	0.00229	0.00687
LOC102724560	0.182925	-2.45067	3.87e-25	1.32e-22
ITGB8-AS1	2.31143	1.20879	3.68e-05	0.000209
DNAAF4	2.31306	1.2098	0.000102	0.000498
SLC47A2	2.31406	1.21043	2.42e-05	0.000148
PKN1	0.514005	-0.960146	1.47e-12	5.92e-11
LOC105369593	0.1846	-2.43752	3.4e-07	3.68e-06
VWA2	2.3143	1.21057	4.03e-07	4.27e-06
BEND5	2.3151	1.21107	8.13e-08	1.04e-06
LINC02471	0.185274	-2.43227	5.45e-08	7.3e-07
VEPH1	0.185382	-2.43143	3.19e-13	1.46e-11
CD5L	0.186464	-2.42303	7.79e-07	7.57e-06
PDZRN4	2.318	1.21288	0.0014	0.00452
TXNRD2	0.572165	-0.805497	1.73e-12	6.88e-11
ZSCAN1	2.31886	1.21342	0.00309	0.00882
DNAJC9-AS1	2.31956	1.21385	0.0026	0.00765
WNT5B	2.3201	1.21419	4.13e-07	4.36e-06
LINC00954	2.32015	1.21422	0.000121	0.000574
TRIM63	2.32093	1.2147	0.00295	0.0085
PPP1R12B	2.32194	1.21533	4.49e-09	8.16e-08
LSM6	0.667607	-0.582929	2.06e-12	8.07e-11
CSF3	0.187946	-2.41161	0.000417	0.00163
IGSF11	2.32246	1.21565	0.0039	0.0108
EGFEM1P	2.32268	1.21579	0.00152	0.00486
LOC105374618	2.32298	1.21597	0.0116	0.0271
GTPBP6	0.641347	-0.640823	2.49e-12	9.65e-11
MME	0.18903	-2.40331	3.02e-13	1.38e-11
CADM3	2.32334	1.2162	0.000408	0.0016
TRBV7-9	2.32483	1.21712	0.00526	0.0139
C16orf46	2.3262	1.21798	7.57e-05	0.000387
GYPC	0.538947	-0.891785	2.6e-12	1e-10
MCEMP1	0.189387	-2.40059	1.23e-08	1.93e-07
ASGR2	0.189613	-2.39887	2.81e-12	1.07e-10
SLCO4C1	0.190991	-2.38843	4.45e-14	2.47e-12
CC2D1B	0.664586	-0.589471	3.03e-12	1.15e-10
MIR99AHG	2.32676	1.21832	6.51e-14	3.53e-12
MS4A2	2.3276	1.21885	0.00131	0.00429
SFTPA2	0.192509	-2.37701	3.29e-10	7.99e-09
MORN1	2.32804	1.21912	0.000244	0.00104
PLA2G4F	0.193184	-2.37196	1.04e-08	1.69e-07
ZBTB32	2.3282	1.21922	0.000278	0.00116
RMC1	0.639313	-0.645405	3.57e-12	1.35e-10
LINC03007	2.32874	1.21955	2.45e-06	2.04e-05
CASC15	2.33019	1.22045	6.17e-07	6.19e-06
RNF17	2.33034	1.22054	2.67e-05	0.000161
PPM1E	2.33135	1.22117	0.000672	0.00244
USP2	2.33138	1.22118	9.91e-05	0.000487
FIBCD1	0.193931	-2.36638	1.23e-09	2.53e-08
LOC107985733	2.3335	1.2225	1.51e-08	2.32e-07
SLC35D2	0.694443	-0.526072	4.25e-12	1.58e-10
MYRF	0.194111	-2.36505	1.85e-09	3.67e-08
CHIA	0.194712	-2.36059	1.18e-05	7.96e-05
DIP2C-AS1	2.33547	1.22372	5.18e-07	5.33e-06
HSD17B6	0.194927	-2.359	3.87e-13	1.75e-11
NLRP12	0.195476	-2.35493	2.09e-13	9.99e-12
GLT1D1	0.195617	-2.3539	1.9e-13	9.18e-12
MIIP	0.564749	-0.824318	5.33e-12	1.95e-10
SCN1A	0.195649	-2.35366	1.84e-10	4.79e-09
KLHDC7A	2.33565	1.22383	0.00026	0.0011
NTRK1	2.33639	1.22428	5.09e-06	3.85e-05
FYB2	2.33705	1.22469	0.0161	0.0358
WBP2	0.608854	-0.715832	5.73e-12	2.08e-10
SFTPA1	0.196292	-2.34893	5.38e-09	9.61e-08
IZUMO1	0.196939	-2.34418	2.54e-11	7.94e-10
BTNL9	0.19952	-2.32539	9.72e-09	1.6e-07
PRX	0.199797	-2.32339	4.43e-10	1.04e-08
TMEM52	2.33723	1.2248	0.000475	0.00182
ZBP1	2.33786	1.22519	0.000123	0.000583
IL18RAP	0.200249	-2.32013	3.97e-13	1.79e-11
DSP	2.33907	1.22593	5.18e-05	0.00028
LOC105378122	2.33989	1.22644	0.00376	0.0104
TMEM100	0.200762	-2.31644	1.29e-06	1.17e-05
LILRA1	0.201054	-2.31434	1.63e-11	5.36e-10
CADM3-AS1	2.34005	1.22654	2.14e-05	0.000134
LINC02731	2.34511	1.22966	1.88e-07	2.19e-06
FPR2	0.201333	-2.31235	5.26e-10	1.21e-08
VPS26C	0.660381	-0.598629	7.37e-12	2.61e-10
PEG10	0.201691	-2.30978	2.87e-09	5.42e-08
FCAR	0.201738	-2.30945	6.14e-08	8.13e-07
WNK4	2.34841	1.23168	0.00119	0.00395
VIPR1	0.201805	-2.30896	1.03e-06	9.6e-06
MMP8	0.202027	-2.30738	2.5e-05	0.000152
ALOX12P2	2.34914	1.23213	4.62e-05	0.000254
SLC25A5	0.541317	-0.885455	8.74e-12	3.06e-10
NME9	2.34944	1.23232	3.34e-05	0.000194
PROK2	0.202711	-2.30251	3.63e-05	0.000207
MYL12A	0.602912	-0.729981	9.4e-12	3.27e-10
P2RY10	2.34978	1.23253	1.75e-05	0.000112
CNOT8	0.611827	-0.708805	1.02e-11	3.55e-10
PARD6G-AS1	2.35021	1.23279	2.48e-05	0.000151
DAGLB	0.590244	-0.760617	1.04e-11	3.58e-10
WEE2-AS1	2.35198	1.23388	6.75e-05	0.000351
ADRA1A	0.204214	-2.29184	4.1e-12	1.53e-10
ITM2C	2.35294	1.23447	5.51e-18	5.2e-16
LMOD1	2.35311	1.23457	6.25e-06	4.62e-05
MGC27382	0.206432	-2.27626	5.41e-08	7.25e-07
PKP2	2.35516	1.23582	0.000231	0.000995
SIGLEC5	0.206785	-2.27379	1.23e-15	8.65e-14
FUT8-AS1	2.35541	1.23598	1.26e-07	1.53e-06
LOC105377067	0.206901	-2.27299	5.1e-09	9.18e-08
GRIP1	2.35656	1.23669	5.55e-09	9.86e-08
PCBP1	0.640437	-0.642872	1.24e-11	4.2e-10
MMP25	0.208525	-2.26171	1.74e-13	8.56e-12
CLEC4D	0.209047	-2.2581	7.35e-12	2.61e-10
TRIM58	0.209837	-2.25266	3.4e-07	3.68e-06
USP32	0.519836	-0.943872	1.29e-11	4.35e-10
CASP1P2	2.35764	1.23734	0.000349	0.0014
MLX	0.631524	-0.663089	1.36e-11	4.57e-10
ARL8A	0.602545	-0.73086	1.38e-11	4.62e-10
SYNPO2	2.35801	1.23757	0.000731	0.00262
SIGLEC10	0.209939	-2.25196	7.66e-09	1.31e-07
H2AC25	2.35829	1.23774	3.97e-06	3.11e-05
ZNF793	2.35854	1.23789	9.93e-08	1.24e-06
HPN	0.210376	-2.24896	4.87e-10	1.13e-08
LOC107986058	2.35876	1.23803	1.48e-06	1.32e-05
DYNC2H1	2.36044	1.23905	9.2e-07	8.74e-06
DLG5	1.78774	0.838137	1.51e-11	4.99e-10
LOC105378085	0.211457	-2.24157	1.48e-06	1.31e-05
ADAMTS5	2.36231	1.2402	2.51e-05	0.000153
FOLR3	0.211928	-2.23836	1.7e-05	0.00011
TREML3P	0.211951	-2.2382	5.25e-07	5.38e-06
LINC02767	2.36416	1.24133	0.000366	0.00146
LOC101928202	0.213037	-2.23082	2.1e-07	2.41e-06
SETD3	0.664887	-0.588819	1.87e-11	6.14e-10
IGSF9B	2.36459	1.24159	0.000372	0.00148
PDIA2	2.36996	1.24487	0.00222	0.00671
STK24-AS1	2.37041	1.24514	2.88e-05	0.000171
LOC105371275	2.37076	1.24535	0.0142	0.0321
BAIAP3	2.37092	1.24545	0.00113	0.00378
ITPK1	0.588962	-0.763753	1.98e-11	6.43e-10
GKN2	0.214584	-2.22039	4.87e-08	6.59e-07
PADI4	0.215531	-2.21403	2.5e-06	2.07e-05
MPV17L	2.37112	1.24557	2.26e-07	2.56e-06
BBOF1	2.37306	1.24675	7.06e-05	0.000364
FCN1	0.216791	-2.20563	4.14e-10	9.79e-09
HSDL2	0.608923	-0.715668	2.05e-11	6.59e-10
PABPC4L	2.37443	1.24758	2.8e-09	5.31e-08
CDKN2B-AS1	2.3747	1.24774	1.13e-05	7.71e-05
LOC105369402	0.216945	-2.2046	0.000125	0.000591
ACTG2	2.37488	1.24786	0.0039	0.0108
PDE3A	2.37613	1.24862	6.68e-07	6.62e-06
EDA2R	2.37684	1.24905	9.67e-07	9.12e-06
SIGLEC10-AS1	0.216973	-2.20441	9.03e-09	1.5e-07
ARHGAP39	2.37805	1.24978	0.000847	0.00297
FGF14	2.38026	1.25112	4.39e-06	3.39e-05
RND1	0.21807	-2.19714	8.74e-05	0.000438
LOC105378415	0.218351	-2.19528	9.36e-06	6.54e-05
FLII	0.685438	-0.544903	2.32e-11	7.34e-10
RILPL2	0.558693	-0.839873	2.38e-11	7.49e-10
KCNQ5	2.38098	1.25155	1.04e-05	7.19e-05
SLC25A12	1.59023	0.669237	2.45e-11	7.69e-10
ABCA10	2.3843	1.25357	3.33e-05	0.000194
CEACAM4	0.222173	-2.17024	1.54e-11	5.09e-10
CFAP69	2.38543	1.25425	5.77e-05	0.000307
LOC105370297	2.38713	1.25528	0.000264	0.00111
AIM2	2.3873	1.25538	0.00107	0.00359
NET1	2.38746	1.25548	3.44e-10	8.29e-09
FLACC1	2.38771	1.25563	0.00373	0.0104
ELMOD1	2.38816	1.2559	0.00143	0.00462
NEURL1B	2.38906	1.25645	2.68e-09	5.11e-08
FBXO16	2.38996	1.25699	7.94e-08	1.02e-06
TTC21A	2.39024	1.25716	0.000892	0.0031
FPR1	0.224961	-2.15226	4.76e-11	1.41e-09
CCDC81	2.39029	1.25719	0.0169	0.0374
SLC19A3	0.225355	-2.14973	1.15e-15	8.15e-14
LINC01451	2.39441	1.25967	0.00352	0.00986
CRHR2	2.39497	1.26001	1.23e-06	1.12e-05
CLEC4M	0.2254	-2.14944	0.00021	0.000918
MAP1S	0.548178	-0.867284	3.12e-11	9.52e-10
LCN2	2.39581	1.26051	0.0129	0.0297
PAQR5-DT	0.226276	-2.14384	4.79e-07	4.97e-06
RTL3	2.39643	1.26089	0.00246	0.00729
LOC107986079	2.39728	1.2614	2.97e-06	2.42e-05
APLN	0.227192	-2.13802	0.000241	0.00103
PLIN1	2.39764	1.26162	0.000504	0.00191
DNALI1	2.39776	1.26169	7.84e-05	0.000398
LOC101927840	0.227268	-2.13753	3.48e-07	3.75e-06
EFCAB11	2.39962	1.2628	1.05e-07	1.31e-06
NECTIN1	2.40057	1.26338	2.12e-09	4.12e-08
SERPINF1	2.40215	1.26433	1.5e-09	3.03e-08
GPR84	0.227447	-2.1364	3.17e-06	2.55e-05
VEGFD	0.227725	-2.13464	1.22e-06	1.11e-05
LRRN4	0.228138	-2.13202	4.96e-10	1.15e-08
PAK3	2.40404	1.26546	1.45e-10	3.85e-09
FAM239C	2.40775	1.26769	0.000597	0.0022
CTXND1	0.229268	-2.12489	8.24e-12	2.89e-10
DRAIC	2.4078	1.26772	0.00408	0.0112
HTR3C	0.22935	-2.12438	0.000336	0.00136
RBP2	0.229403	-2.12404	2.7e-06	2.23e-05
TARP	0.230033	-2.12009	8.07e-14	4.26e-12
PNPLA1	0.230259	-2.11867	6.27e-08	8.28e-07
LOC102723415	2.4085	1.26813	0.000246	0.00105
SOX9-AS1	2.41109	1.26969	0.00303	0.00867
NUP62CL	2.41292	1.27078	0.000402	0.00158
CCND3	0.583926	-0.776143	5.07e-11	1.49e-09
PLA2G3	0.231069	-2.1136	2.11e-11	6.73e-10
LANCL1-AS1	0.231495	-2.11095	1.31e-07	1.59e-06
PTPRVP	2.41318	1.27093	1.84e-05	0.000117
AGBL1	0.231548	-2.11061	1.31e-06	1.18e-05
ITPRIPL1	2.41362	1.2712	2.32e-09	4.46e-08
GPRIN2	0.23167	-2.10986	6.63e-14	3.58e-12
ZNF385B	0.232405	-2.10529	7e-12	2.5e-10
SFTA2	0.232556	-2.10435	8.58e-09	1.44e-07
RNH1	0.568912	-0.813723	5.38e-11	1.56e-09
FCMR	2.41396	1.2714	6.47e-07	6.44e-06
LOC105373490	0.233994	-2.09546	1.4e-09	2.84e-08
DOC2B	2.41467	1.27182	1.27e-07	1.54e-06
LINC00342	2.41717	1.27332	4.27e-07	4.5e-06
SSTR1	0.234268	-2.09377	1.49e-08	2.3e-07
LOC105377499	0.235404	-2.08679	1.81e-09	3.6e-08
WFDC10B	0.235975	-2.0833	8.96e-09	1.49e-07
FBXL13	2.41727	1.27338	7.31e-05	0.000375
MYZAP	0.236193	-2.08196	2.92e-10	7.2e-09
PACSIN1	2.41774	1.27366	0.000606	0.00223
AATK	0.237008	-2.07699	7.33e-19	8.16e-17
ZFR2	2.41815	1.27391	0.00584	0.0151
PI3	0.23761	-2.07333	1.1e-05	7.49e-05
ZNF440	2.42159	1.27596	1.09e-05	7.43e-05
KIF1C	0.520638	-0.941647	7.23e-11	2.06e-09
RILP	0.511076	-0.968389	7.33e-11	2.08e-09
TRGC2	0.239177	-2.06385	4.85e-10	1.13e-08
CLU	2.42197	1.27618	5.59e-07	5.7e-06
LOC105374339	2.42343	1.27705	6.39e-05	0.000335
MCCC1	0.519199	-0.94564	7.65e-11	2.16e-09
HAGLR	0.240047	-2.05861	5.36e-14	2.95e-12
MIR145	2.42394	1.27736	0.0134	0.0306
HPN-AS1	0.240856	-2.05376	7.72e-09	1.32e-07
LRRK2	0.241246	-2.05142	5.28e-11	1.54e-09
STARD3NL	0.616899	-0.696894	7.97e-11	2.24e-09
DUSP19	2.42635	1.27879	0.000172	0.000774
ADRB1	0.241883	-2.04762	5.46e-08	7.31e-07
ARHGAP27	0.619974	-0.689719	8.44e-11	2.36e-09
MROCKI	0.242025	-2.04677	9.51e-14	4.92e-12
RALGPS2	2.42641	1.27882	2.66e-10	6.62e-09
RASL11B	2.42932	1.28055	0.000207	0.000907
LOC105370677	2.42957	1.2807	0.00108	0.00363
ZNF154	2.43026	1.28111	1.73e-09	3.45e-08
SLC4A3	2.43043	1.28121	2.31e-13	1.09e-11
CAMK2B	2.43308	1.28278	0.000104	0.000507
LOC105370455	2.43565	1.28431	0.000247	0.00105
LPIN2	0.549655	-0.863402	9.29e-11	2.56e-09
LOC105378550	2.43574	1.28436	2.24e-05	0.000139
IL17RA	0.535951	-0.899827	9.49e-11	2.61e-09
CNTN6	0.244722	-2.03079	1.25e-09	2.57e-08
LINC02489	0.244745	-2.03065	1.68e-06	1.47e-05
DMGDH	2.43729	1.28528	4.76e-12	1.76e-10
CNTNAP2	2.43737	1.28533	9.94e-06	6.88e-05
FTCD	2.43868	1.2861	0.000515	0.00194
CLEC4E	0.244857	-2.02999	2.49e-13	1.16e-11
TPH1	2.43951	1.28659	0.000117	0.000557
LINC01612	0.245119	-2.02844	4.87e-06	3.7e-05
KCNJ11	0.245185	-2.02806	1.19e-08	1.88e-07
QDPR	0.553579	-0.853139	1.1e-10	2.98e-09
SLC2A5	2.43969	1.2867	0.000244	0.00104
LOC105373791	2.4431	1.28871	0.00499	0.0133
C16orf74	2.44499	1.28983	1.32e-10	3.52e-09
MTRR	0.57464	-0.799269	1.19e-10	3.22e-09
CACNG8	2.44499	1.28983	2.27e-05	0.00014
SCIRT	0.245233	-2.02778	5.32e-12	1.95e-10
HSD17B13	2.44522	1.28997	0.0239	0.0497
LOC100130283	0.538643	-0.8926	1.27e-10	3.43e-09
GRIA1	0.245455	-2.02647	2.97e-06	2.41e-05
LOC107985876	2.44528	1.29	0.00334	0.00943
TMEM63C	2.44932	1.29238	8.75e-06	6.18e-05
HMGCS1	0.246296	-2.02154	4.24e-18	4.09e-16
MYBPC3	0.246307	-2.02147	7.4e-10	1.64e-08
AQP9	0.24665	-2.01946	1.65e-08	2.5e-07
MYOZ2	2.45039	1.29301	0.00283	0.00818
STX10	0.601245	-0.733976	1.45e-10	3.85e-09
DIRAS3	2.45111	1.29344	1.06e-09	2.23e-08
CLIC3	0.247771	-2.01292	8.56e-09	1.43e-07
SPNS3	2.45172	1.29379	2.83e-07	3.14e-06
AQP4-AS1	2.45237	1.29418	0.000741	0.00265
USP43	2.45262	1.29432	0.000216	0.000939
CA2	0.248101	-2.011	1.78e-13	8.74e-12
FAM238C	2.45301	1.29455	0.00165	0.00521
CXCR2P1	0.248262	-2.01007	4.6e-07	4.8e-06
PLLP	0.248353	-2.00954	5.79e-12	2.09e-10
CASC2	2.45313	1.29462	0.000757	0.0027
LOC102725258	0.248494	-2.00871	1.88e-08	2.83e-07
PGM5-AS1	2.45381	1.29503	1.87e-06	1.61e-05
HSD17B4	0.508952	-0.974397	1.68e-10	4.39e-09
ANKH	1.59522	0.673757	1.71e-10	4.47e-09
LOC105371654	2.45446	1.2954	9.07e-05	0.000452
MROH7	2.45658	1.29665	9.14e-07	8.7e-06
CYP2A7	2.457	1.2969	3.53e-05	0.000202
ABCA17P	0.249802	-2.00114	3.63e-11	1.1e-09
RHPN1-AS1	2.45766	1.29728	0.000179	0.000799
CSPG5	0.249936	-2.00037	2.73e-06	2.25e-05
PRRT3	2.45779	1.29736	2.33e-08	3.41e-07
N4BP1	0.586023	-0.770972	1.95e-10	5.03e-09
ITIH5	2.45897	1.29805	1.01e-10	2.77e-09
LOC100101148	2.46184	1.29973	0.000113	0.000542
DPYD	0.551162	-0.859451	1.99e-10	5.13e-09
GPD1	0.252261	-1.98701	3.72e-06	2.94e-05
ANXA3	0.252667	-1.98469	1.11e-13	5.71e-12
ST7	0.576659	-0.794209	2.05e-10	5.27e-09
MNDA	0.252725	-1.98436	7.27e-10	1.61e-08
KCNS1	0.253007	-1.98275	2.23e-14	1.33e-12
RPL13AP17	2.46343	1.30067	0.00474	0.0127
ACP3	0.25317	-1.98182	2.29e-17	2.02e-15
AFF3	0.253345	-1.98082	1.68e-12	6.7e-11
CACNA2D2	0.253596	-1.97939	4.95e-09	8.93e-08
WNT7A	0.254161	-1.97618	3.18e-07	3.48e-06
PKP1	2.46534	1.30179	0.00301	0.00864
RHBDL3	2.4661	1.30223	7.05e-06	5.14e-05
PCNX2	1.66073	0.731817	2.28e-10	5.78e-09
PDHX	0.68927	-0.536859	2.29e-10	5.8e-09
SCN2B	2.46732	1.30295	4.94e-07	5.11e-06
SPAG16	2.46776	1.3032	9.7e-06	6.75e-05
TMEM120A	0.662432	-0.594155	2.4e-10	6.06e-09
RIMKLA	0.254715	-1.97305	5.5e-13	2.42e-11
FGFBP2	0.254892	-1.97204	6.04e-07	6.08e-06
NTF3	2.46794	1.30331	9.17e-05	0.000456
C1orf43	0.699442	-0.515723	2.5e-10	6.26e-09
ARAP1	0.621064	-0.687186	2.49e-10	6.26e-09
ZNF436	2.46857	1.30368	8.75e-15	5.58e-13
PPFIA1	0.655234	-0.609918	2.5e-10	6.27e-09
ADGRE1	0.255731	-1.9673	1.49e-06	1.32e-05
SCN5A	2.46875	1.30378	3.02e-05	0.000177
WWC3	0.551477	-0.858627	2.65e-10	6.62e-09
LOC105379028	2.46901	1.30393	0.0018	0.0056
LOC105375500	0.256188	-1.96472	1.9e-05	0.000121
ANKRD35	2.46945	1.30419	1.49e-10	3.96e-09
LOC107986424	2.47142	1.30534	6.22e-05	0.000327
LILRA2	0.257062	-1.95981	7.59e-12	2.68e-10
SORCS2	2.47212	1.30575	2.96e-10	7.28e-09
RASAL1	2.47365	1.30664	1.8e-06	1.56e-05
LINC01605	2.47619	1.30812	3.38e-05	0.000196
SIGLEC16	0.257223	-1.95891	1.54e-09	3.1e-08
S100B	2.47635	1.30821	2.67e-06	2.21e-05
NCOR2	0.604462	-0.726278	2.95e-10	7.25e-09
TMEM67	2.47916	1.30985	4.84e-05	0.000265
DCT	2.48002	1.31035	1.29e-05	8.64e-05
WHRN	2.48046	1.31061	4.93e-06	3.74e-05
IRX6	0.25762	-1.95668	9.25e-07	8.78e-06
LOC105375427	2.48167	1.31131	0.000651	0.00237
ACBD7	2.48176	1.31136	0.00497	0.0132
LINC02363	2.48232	1.31169	0.00362	0.0101
STXBP6	0.257906	-1.95508	1.1e-08	1.77e-07
WIPF2	0.703371	-0.507642	3.28e-10	7.98e-09
TRIM2	2.48341	1.31232	2.09e-08	3.08e-07
FUT7	0.257926	-1.95497	3.01e-08	4.29e-07
HKDC1	0.258555	-1.95146	3.03e-10	7.41e-09
ARMC2	2.48367	1.31247	6.19e-05	0.000326
LOC107984690	2.48406	1.3127	2.77e-06	2.28e-05
LOC730101	2.48546	1.31351	3.66e-11	1.1e-09
LINC00844	2.48703	1.31443	0.00551	0.0144
LOC101929248	2.48711	1.31447	9.31e-09	1.54e-07
CAPN5	2.48754	1.31472	1.84e-12	7.28e-11
OLR1	0.258583	-1.9513	1.7e-05	0.00011
GDF5	0.258923	-1.94941	2.87e-09	5.42e-08
RFTN2	2.48759	1.31475	2.42e-07	2.72e-06
LINC02340	2.48761	1.31476	0.000859	0.00301
ZFHX4	2.48777	1.31486	6.24e-06	4.62e-05
LAMTOR1	0.612996	-0.706052	3.75e-10	8.96e-09
EBF2	2.48868	1.31538	3.93e-05	0.000222
CAP2	2.48869	1.31539	8.62e-08	1.1e-06
LINC01535	2.48998	1.31613	2.62e-06	2.16e-05
PISD	0.624333	-0.679612	3.96e-10	9.44e-09
FZD10-AS1	2.49567	1.31943	2.03e-08	3.02e-07
ILRUN	0.605301	-0.724276	4.04e-10	9.59e-09
KLRK1-AS1	2.49809	1.32083	2.49e-05	0.000152
DGAT2	0.259802	-1.94451	2.96e-15	2.03e-13
LINC00941	2.49832	1.32096	8.91e-06	6.28e-05
LOC441081	0.26021	-1.94225	1e-08	1.63e-07
GRIK5	2.49866	1.32116	7.57e-05	0.000387
LOC105370849	2.49877	1.32122	4.95e-05	0.00027
VNN2	0.260991	-1.93793	5.68e-09	1e-07
F2RL3	0.261332	-1.93604	8.59e-05	0.000431
COLCA1	2.50028	1.32209	3.46e-05	0.000199
IGFBP3	2.50073	1.32235	1.29e-07	1.56e-06
HAL	0.262094	-1.93185	1.4e-12	5.71e-11
GNLY	0.262499	-1.92962	5e-10	1.15e-08
LINC00578	2.50303	1.32368	1.71e-05	0.00011
NHEJ1	0.66388	-0.591006	4.62e-10	1.08e-08
GZMK	2.50342	1.3239	3.94e-05	0.000222
NCR1	0.263475	-1.92426	2.59e-10	6.46e-09
SFTPC	0.263515	-1.92404	0.000356	0.00143
LOC107986195	2.50511	1.32487	0.00132	0.00432
FGF18	2.50642	1.32563	6.2e-08	8.18e-07
TRGC1	0.263695	-1.92306	1.14e-11	3.89e-10
CXCR1	0.264167	-1.92048	1.55e-08	2.37e-07
INF2	0.632887	-0.65998	4.9e-10	1.13e-08
LOC112268313	0.264965	-1.91613	0.000128	0.000603
LILRB2	0.264991	-1.91599	1.05e-10	2.88e-09
SLC18B1	1.69469	0.761022	4.96e-10	1.15e-08
LOC107985967	0.265065	-1.91558	1.16e-06	1.07e-05
TMEM150B	0.265283	-1.91439	1.55e-09	3.12e-08
TTC39C-AS1	2.50721	1.32609	0.0015	0.0048
NFATC3	0.744491	-0.425674	5.1e-10	1.17e-08
SERPINI1	2.50729	1.32613	1.54e-14	9.43e-13
SYT3	0.26563	-1.91251	4.67e-12	1.73e-10
LINC01082	0.266222	-1.9093	0.000314	0.00129
SCD	0.266531	-1.90763	4.42e-07	4.64e-06
UBE2Q1	0.795239	-0.330539	5.5e-10	1.26e-08
CES4A	2.50771	1.32637	2.81e-05	0.000168
SFTPD	0.266942	-1.9054	3.69e-06	2.92e-05
FASN	0.267227	-1.90386	5.26e-09	9.42e-08
CECR7	2.50804	1.32656	3.49e-07	3.76e-06
AZU1	0.267862	-1.90044	4.71e-06	3.6e-05
FAM229B	2.50806	1.32657	3.18e-06	2.56e-05
CENPX	0.561955	-0.831475	6.01e-10	1.36e-08
TPTE2P1	2.51098	1.32825	5.43e-05	0.000291
GIPR	2.51107	1.3283	0.00147	0.00471
MSMO1	0.269552	-1.89136	8.82e-14	4.61e-12
NRGN	0.269598	-1.89112	1.52e-12	6.1e-11
FTH1	0.501173	-0.996619	6.27e-10	1.41e-08
ALPL	0.269886	-1.88958	6.05e-11	1.74e-09
GOLT1A	0.270366	-1.88702	9.78e-11	2.68e-09
DNPEP	0.659741	-0.600028	6.38e-10	1.44e-08
ZCCHC12	2.51143	1.32851	0.00643	0.0164
TMEM182	1.98958	0.99246	6.45e-10	1.45e-08
RASSF10-DT	2.51289	1.32934	0.000217	0.000943
HSPC324	0.270467	-1.88647	1.82e-05	0.000116
LOC101929599	0.271	-1.88363	6.57e-10	1.47e-08
MTMR14	0.634531	-0.656238	6.64e-10	1.48e-08
EFCAB10	2.51687	1.33163	7.91e-06	5.66e-05
POLR2C	0.624766	-0.678613	7.04e-10	1.57e-08
PCGF1	0.7169	-0.480157	7.17e-10	1.6e-08
NOP10	0.545942	-0.873181	7.19e-10	1.6e-08
TTLL12	0.675646	-0.56566	7.21e-10	1.6e-08
BTNL3	0.271231	-1.8824	0.000136	0.000632
LOC107986847	0.271521	-1.88087	2.42e-10	6.11e-09
MYB	2.51892	1.3328	0.0009	0.00313
LOC101927389	0.27208	-1.87789	1.72e-05	0.000111
CASP5	0.272779	-1.87419	3.27e-10	7.97e-09
LOC105376845	2.51918	1.33296	1.17e-06	1.07e-05
PLAAT3	0.545995	-0.873039	7.51e-10	1.66e-08
CEP126	2.51942	1.33309	0.000433	0.00168
FSIP2	2.52116	1.33408	4.4e-06	3.4e-05
ELOA	0.680042	-0.556303	7.63e-10	1.68e-08
LINC01127	0.272996	-1.87305	5.43e-05	0.000292
GFRA3	2.52216	1.33466	0.000919	0.00318
CCDC40	2.52315	1.33522	0.00364	0.0101
ZNF135	1.84852	0.886372	7.87e-10	1.72e-08
SPRYD7	0.562114	-0.831065	8.13e-10	1.78e-08
B3GNT8	0.273618	-1.86976	4.05e-16	3.05e-14
LOC101929309	0.273783	-1.86889	2.02e-10	5.21e-09
KCNN2	0.274943	-1.8628	0.000411	0.00161
CKMT1A	2.52323	1.33527	0.000844	0.00296
LOC105379280	2.52447	1.33598	4.46e-05	0.000247
LYNX1-SLURP2	2.52492	1.33624	4.04e-10	9.59e-09
CCDC28A-AS1	2.52886	1.33849	1.59e-06	1.4e-05
MFSD2A	0.275019	-1.8624	5.03e-10	1.16e-08
PRR13	0.655541	-0.609241	8.95e-10	1.94e-08
FTO	1.69936	0.764989	8.95e-10	1.94e-08
LOC102725231	0.275893	-1.85782	5.3e-11	1.54e-09
CFAP73	2.52905	1.33859	0.00184	0.00571
STK33	2.53003	1.33915	0.000737	0.00264
CNN1	2.53028	1.33929	0.000137	0.000637
CC2D2A	2.53544	1.34224	1e-07	1.25e-06
TIGIT	1.84405	0.882877	9.26e-10	1.99e-08
FTH1P3	0.512786	-0.96357	9.41e-10	2.02e-08
SOX9	2.53619	1.34266	3.39e-05	0.000196
PLEKHM1	0.670004	-0.577759	9.46e-10	2.03e-08
SLC44A3-AS1	1.83982	0.879563	9.5e-10	2.03e-08
IL27	0.276526	-1.85451	1.6e-10	4.2e-09
FHDC1	0.27678	-1.85319	9.9e-16	7.08e-14
PDGFRL	2.53686	1.34304	5.16e-06	3.9e-05
IFNGR1	0.584373	-0.775039	9.77e-10	2.08e-08
CCDC138	2.53723	1.34325	2.58e-05	0.000156
LOC102724193	0.278022	-1.84673	9.69e-06	6.74e-05
SH3GL2	0.278678	-1.84333	4.6e-06	3.53e-05
LOC105372793	2.54143	1.34564	0.000294	0.00121
SCN4A	2.54155	1.34571	2.86e-05	0.00017
COL9A2	2.54176	1.34583	8.04e-09	1.36e-07
STX11	0.278771	-1.84285	2.69e-10	6.68e-09
FBLN2	2.5418	1.34585	2.87e-07	3.18e-06
LBP	0.279781	-1.83763	0.000245	0.00104
SIGLEC11	0.279815	-1.83746	1.19e-08	1.88e-07
PPA1	0.582796	-0.778937	1.03e-09	2.17e-08
HHAT	2.54226	1.34611	2.88e-15	1.98e-13
GALK1	0.507607	-0.978217	1.05e-09	2.21e-08
ARHGAP40	2.54349	1.34681	0.00289	0.00833
SPATC1	0.280119	-1.83589	3.29e-07	3.58e-06
TNFRSF11B	0.28153	-1.82864	2.5e-05	0.000152
IRAG1	2.54661	1.34858	5.81e-07	5.89e-06
ZNF711	2.5546	1.3531	8.5e-13	3.63e-11
LINC01415	2.55575	1.35374	1.09e-06	1.02e-05
SEC14L6	0.281623	-1.82816	2.07e-09	4.04e-08
LOC401478	0.281725	-1.82764	0.0017	0.00534
SNHG3	0.533189	-0.907281	1.11e-09	2.31e-08
OSCP1	2.55585	1.3538	6.82e-05	0.000354
GPR17	0.281948	-1.8265	1.24e-07	1.51e-06
FHIP1A-DT	2.55813	1.35509	0.000563	0.0021
LOC644554	2.55831	1.35519	1.02e-09	2.16e-08
ANKRD27	0.723134	-0.467665	1.13e-09	2.35e-08
CTSG	2.55845	1.35527	0.000894	0.00311
PPP1R26-AS1	2.55888	1.35551	8.14e-06	5.81e-05
BDNF	0.28279	-1.82219	4.49e-09	8.16e-08
TLR8	0.282843	-1.82193	9.54e-09	1.58e-07
REN	0.283	-1.82113	0.000141	0.000653
DHCR7	0.283088	-1.82068	1.63e-14	9.96e-13
FAM182B	2.56073	1.35655	6.26e-06	4.63e-05
NDRG4	0.283537	-1.81839	3.57e-08	4.99e-07
GPX3	0.283537	-1.81839	5.56e-15	3.62e-13
CCL16	2.56075	1.35657	0.0021	0.00639
ZBTB7B	0.650163	-0.621126	1.28e-09	2.63e-08
HLA-DOB	2.56099	1.3567	2.18e-05	0.000136
PNPLA6	0.514287	-0.959356	1.29e-09	2.63e-08
PTPRH	2.56149	1.35698	0.00107	0.00362
RNPEPL1	0.59342	-0.752875	1.32e-09	2.7e-08
CCN3	2.56193	1.35723	0.000331	0.00134
SMIM29	0.572267	-0.805239	1.35e-09	2.76e-08
CDK2AP2	0.578996	-0.788374	1.36e-09	2.77e-08
BEST1	0.506732	-0.980706	1.37e-09	2.79e-08
NRG3	0.283873	-1.81668	1.56e-06	1.38e-05
LOC105373989	2.56343	1.35808	0.00134	0.00438
RFX3	2.56402	1.35841	2.33e-05	0.000143
RPGRIP1L	2.56704	1.3601	1.82e-06	1.57e-05
PGP	0.622234	-0.68447	1.46e-09	2.95e-08
TFE3	0.612968	-0.706117	1.47e-09	2.97e-08
BRSK1	2.5686	1.36098	3.12e-12	1.19e-10
TPST2	0.618967	-0.692066	1.5e-09	3.03e-08
LRRC56	2.56946	1.36146	0.00017	0.000765
SDHB	0.650671	-0.62	1.54e-09	3.1e-08
ACADL	0.283986	-1.81611	1.11e-11	3.81e-10
SLITRK2	0.285225	-1.80983	7.81e-09	1.33e-07
LILRA6	0.285436	-1.80876	8.47e-09	1.42e-07
LRRC4C	2.57034	1.36196	1.05e-06	9.77e-06
NPC1	0.506089	-0.982537	1.6e-09	3.2e-08
NAPA	0.626439	-0.674755	1.63e-09	3.27e-08
PTPN12	0.57376	-0.80148	1.63e-09	3.27e-08
ELANE	0.285877	-1.80653	2.25e-08	3.31e-07
SLC26A8	0.285926	-1.80628	1.38e-10	3.68e-09
GYG2	2.57241	1.36312	2.76e-05	0.000166
BIK	2.57362	1.3638	2.19e-06	1.85e-05
ZC3H12A-DT	0.616551	-0.697708	1.75e-09	3.49e-08
PRAM1	0.286607	-1.80285	5.44e-11	1.58e-09
BCAT2	0.544559	-0.876839	1.78e-09	3.54e-08
CMTM2	0.286846	-1.80165	2.61e-07	2.91e-06
TOM1	0.571311	-0.807651	1.84e-09	3.65e-08
AK5	2.57402	1.36402	0.000141	0.000651
C19orf38	0.286899	-1.80138	4.3e-13	1.94e-11
RRAGD	0.52727	-0.923387	1.85e-09	3.67e-08
NLRC4	0.28722	-1.79977	1.66e-10	4.35e-09
NCKAP5	0.287726	-1.79723	4.1e-06	3.2e-05
LTBP3	1.7007	0.766127	1.86e-09	3.68e-08
RND2	2.57449	1.36429	1.47e-08	2.27e-07
COLEC11	2.5755	1.36485	4.41e-09	8.04e-08
ZC3H12A	0.287922	-1.79625	3.74e-07	4e-06
GOLM1	2.57557	1.36489	4.08e-12	1.52e-10
XAGE1B	0.288065	-1.79553	0.000476	0.00182
HRC	2.57805	1.36628	2.26e-05	0.00014
CASP1	0.50103	-0.997031	1.97e-09	3.87e-08
SCN3A	2.57967	1.36719	5.78e-07	5.86e-06
CCDC80	2.58157	1.36825	0.000308	0.00127
DEFB4B	0.288149	-1.79511	0.0179	0.0391
SLC7A11	0.288162	-1.79505	1.58e-05	0.000103
CRADD-AS1	2.58263	1.36884	7.45e-05	0.000382
LOC101929161	0.29028	-1.78448	3.1e-07	3.4e-06
ANKRD2	0.290292	-1.78442	1.81e-08	2.72e-07
ZNF497-AS1	2.58401	1.36961	0.000376	0.00149
HAAO	1.67564	0.744709	2.13e-09	4.14e-08
TAOK3	0.618815	-0.69242	2.14e-09	4.16e-08
HOPX	0.290433	-1.78372	9.9e-10	2.11e-08
P3H2	0.291078	-1.78052	1.82e-13	8.83e-12
TBX18	2.58515	1.37025	0.00459	0.0124
CKMT1B	2.58618	1.37082	0.000641	0.00234
RAMP1	2.58618	1.37082	5.47e-09	9.72e-08
TRIM24	0.691452	-0.532299	2.24e-09	4.32e-08
LOC400499	0.291172	-1.78006	1.13e-06	1.04e-05
LOC101928450	0.291874	-1.77658	1.92e-07	2.23e-06
FGF1	2.58627	1.37088	9.06e-05	0.000452
LOC729732	0.292078	-1.77558	5.94e-11	1.71e-09
LILRP2	0.292343	-1.77427	4.58e-07	4.78e-06
FGF11	2.59358	1.37495	4.62e-06	3.54e-05
WNT4	2.5936	1.37496	8.11e-09	1.37e-07
PPIP5K1	1.50705	0.591729	2.48e-09	4.76e-08
SERPINA1	0.2928	-1.77201	2.19e-08	3.23e-07
HCK	0.29353	-1.76842	4.06e-10	9.63e-09
BCL11A	2.59431	1.37535	9.18e-10	1.98e-08
MAPK15	2.59557	1.37605	0.00701	0.0177
LINC01132	2.59613	1.37636	8.37e-06	5.95e-05
NALCN	2.5976	1.37718	1.21e-07	1.48e-06
EYA4	2.5996	1.37829	9.33e-06	6.52e-05
CA5BP1	0.653075	-0.61468	2.71e-09	5.16e-08
TMEM183A	0.802832	-0.31683	2.77e-09	5.26e-08
LOC105373780	0.293817	-1.76701	2.04e-06	1.73e-05
TMPRSS7	2.60071	1.37891	0.000237	0.00102
XAGE1A	0.293887	-1.76667	0.000592	0.00219
SLC13A4	2.60173	1.37947	9.23e-06	6.47e-05
NADK	0.691687	-0.53181	2.85e-09	5.39e-08
GPIHBP1	0.293961	-1.7663	4.29e-05	0.000238
BPI	0.294688	-1.76274	5.8e-05	0.000308
FGFR4	0.294988	-1.76127	1.02e-09	2.16e-08
PCBP2	0.774555	-0.36856	2.88e-09	5.44e-08
CRISP3	2.60317	1.38027	0.0152	0.0341
ZNF853	1.62976	0.704661	2.92e-09	5.49e-08
RXFP1	0.29503	-1.76107	2.61e-05	0.000158
SLC11A1	0.295843	-1.7571	1.05e-08	1.7e-07
SEMA3D	2.60457	1.38104	6.2e-07	6.22e-06
TXLNB	2.60878	1.38338	5.33e-07	5.46e-06
C1orf220	2.60924	1.38363	9.1e-06	6.39e-05
DYNLT2B	2.60932	1.38367	6.62e-05	0.000345
TNFRSF19	2.61001	1.38406	2.49e-10	6.26e-09
LAMC3	0.297315	-1.74994	6.6e-06	4.85e-05
GRHL3	2.61004	1.38407	3.94e-05	0.000222
SQSTM1	0.515016	-0.957311	3.22e-09	6e-08
LOC105379857	2.61171	1.38499	9.76e-05	0.000481
TSPAN2	2.61267	1.38553	1.13e-08	1.8e-07
LINC02884	2.61269	1.38554	6.83e-06	4.99e-05
SUSD2	0.297398	-1.74953	6.86e-08	8.93e-07
LEF1	2.61422	1.38638	1.48e-11	4.9e-10
FFAR4	0.297695	-1.74809	0.000341	0.00138
ST7-OT3	0.570097	-0.810722	3.5e-09	6.48e-08
RASGRP4	0.297927	-1.74697	4.24e-11	1.27e-09
SMAD6	0.29816	-1.74584	6.95e-06	5.07e-05
LOC105371114	2.61651	1.38764	0.00168	0.00528
SIGLEC15	2.6175	1.38819	5.7e-05	0.000303
UNC13B	0.526418	-0.925719	3.96e-09	7.29e-08
FAM50A	0.638269	-0.647763	3.95e-09	7.29e-08
NTN5	2.62049	1.38984	1.65e-06	1.45e-05
ZNF415	1.69151	0.758312	3.98e-09	7.32e-08
ERGIC1	0.616942	-0.696793	3.99e-09	7.33e-08
VPS53	0.774245	-0.369139	3.99e-09	7.33e-08
SLC26A9	0.298503	-1.74418	4.23e-06	3.28e-05
VKORC1L1	0.659264	-0.601071	4.15e-09	7.6e-08
TMEM41B	0.587277	-0.767887	4.15e-09	7.61e-08
OAF	2.62149	1.39039	8.96e-15	5.66e-13
RNF10	0.740702	-0.433035	4.17e-09	7.63e-08
RGMA	2.62194	1.39063	1.17e-11	3.99e-10
RAB9B	2.62346	1.39147	1.54e-05	0.000101
CHPT1	0.52096	-0.940754	4.41e-09	8.03e-08
SUGT1P4-STRA6LP-CCDC180	2.62582	1.39277	6.77e-05	0.000352
AR	1.84051	0.880105	4.47e-09	8.14e-08
CDCA7	2.62589	1.39281	1.45e-05	9.53e-05
FADS1	0.299045	-1.74156	1.23e-13	6.2e-12
CHP1	0.564988	-0.823708	4.51e-09	8.19e-08
FAAP20	0.654244	-0.6121	4.6e-09	8.34e-08
LDLR	0.299185	-1.74089	2.81e-07	3.12e-06
SREBF2	0.574363	-0.799966	4.84e-09	8.76e-08
ADD2	2.62636	1.39306	1.47e-08	2.27e-07
FAM3D-AS1	2.62666	1.39323	0.000817	0.00288
SH3BGR	2.62802	1.39398	1.64e-10	4.31e-09
SCEL	0.299361	-1.74004	2.55e-05	0.000155
LOC105376095	2.63026	1.3952	8.94e-09	1.49e-07
LOC105379504	2.63273	1.39656	0.000179	0.000799
ULBP1	0.299568	-1.73905	6.21e-05	0.000327
DSP-AS1	2.6335	1.39698	6.49e-06	4.78e-05
PDCD4	1.67975	0.748247	5.21e-09	9.36e-08
SCAMP2	0.661743	-0.595657	5.22e-09	9.36e-08
PTP4A2	0.668988	-0.579947	5.24e-09	9.39e-08
LDLR-AS1	0.299713	-1.73835	6.69e-08	8.76e-07
KXD1	0.806052	-0.311055	5.26e-09	9.42e-08
APOA1	0.299719	-1.73832	2.36e-09	4.54e-08
OSCAR	0.300287	-1.73559	2.2e-10	5.62e-09
LOC100652833	0.300744	-1.73339	1.42e-07	1.7e-06
VASH2	2.63602	1.39836	7.77e-10	1.7e-08
RHOXF1-AS1	0.300968	-1.73232	3.81e-07	4.06e-06
FAM169A	2.63898	1.39998	2e-08	2.98e-07
TMEM139	0.301586	-1.72936	9.59e-10	2.05e-08
LOC100506851	2.64005	1.40057	0.00198	0.00605
AHI1-DT	2.64307	1.40221	0.000219	0.000948
FCGR3B	0.301851	-1.72809	7.9e-08	1.01e-06
LOC101927098	2.64433	1.4029	0.00306	0.00875
LOC112268136	0.302599	-1.72452	1.22e-09	2.51e-08
OSGIN1	0.302887	-1.72315	4.71e-10	1.1e-08
PNKD	0.558138	-0.841307	5.7e-09	1.01e-07
C1QTNF3	2.65004	1.40601	1.36e-11	4.56e-10
RHBDL2	2.65027	1.40614	2.38e-09	4.56e-08
SMIM34	2.65619	1.40936	0.00112	0.00376
MATN2	2.65636	1.40945	1.59e-11	5.26e-10
MRPS15	0.533207	-0.907231	5.85e-09	1.03e-07
FBXO36	2.66107	1.41201	1.05e-05	7.23e-05
TMEM35A	2.66123	1.41209	9.01e-09	1.5e-07
LOC101927069	0.303265	-1.72135	2.63e-08	3.81e-07
VTI1B	0.741725	-0.431044	6.07e-09	1.06e-07
PSMC3IP	0.713372	-0.487273	6.07e-09	1.06e-07
GRHL2-DT	2.66147	1.41222	0.000158	0.00072
NRBF2	0.631933	-0.662157	6.1e-09	1.07e-07
FAM181A	2.66311	1.41311	0.00249	0.00738
TMEM87A	0.666346	-0.585657	6.2e-09	1.08e-07
CXorf38	0.727356	-0.459266	6.2e-09	1.08e-07
MORN2	2.66456	1.41389	7.48e-06	5.4e-05
DPY19L2P1	2.6654	1.41435	0.000395	0.00156
TRIP13	2.66576	1.41454	0.000264	0.00111
ACAA2	0.545733	-0.873734	6.27e-09	1.09e-07
TMEM123-DT	2.66637	1.41488	0.000213	0.000929
LOC112267855	0.303509	-1.72019	1.95e-08	2.91e-07
KLHL33	2.66664	1.41503	2.83e-05	0.000169
HDC	2.66668	1.41504	2.77e-05	0.000166
PHKA1	1.80303	0.850427	6.57e-09	1.14e-07
PLCB4	2.66696	1.4152	7.79e-13	3.34e-11
CD300LF	0.303541	-1.72004	1.69e-09	3.38e-08
LOC112268421	0.303824	-1.71869	2.73e-05	0.000164
KIR3DL2	0.304102	-1.71737	7.05e-05	0.000364
LINC02772	0.305292	-1.71174	2.36e-06	1.97e-05
FBXO31	1.73458	0.794582	7.06e-09	1.22e-07
SHE	0.538524	-0.892918	7.12e-09	1.23e-07
LOC105369611	2.66719	1.41532	0.00658	0.0168
LOC101927834	0.305681	-1.7099	6.15e-07	6.18e-06
RRAS	0.539716	-0.889728	7.37e-09	1.27e-07
LOC102723342	0.680263	-0.555835	7.4e-09	1.27e-07
PRDX6	0.680046	-0.556296	7.42e-09	1.27e-07
LOC646903	2.66823	1.41588	0.000395	0.00156
CFAP44	2.66828	1.41591	9.75e-07	9.17e-06
IL11	2.6725	1.41819	9.76e-06	6.78e-05
TROAP-AS1	2.67842	1.42138	0.000892	0.0031
APOBR	0.305878	-1.70897	1.67e-11	5.49e-10
HSPA1L	0.306238	-1.70728	9.32e-07	8.83e-06
VSIG4	0.306764	-1.7048	9.29e-07	8.81e-06
HPCAL1	0.307037	-1.70351	1.56e-20	2.23e-18
FUT1	0.30729	-1.70233	2.19e-10	5.59e-09
LOC105369333	0.30772	-1.70031	1.6e-05	0.000104
ALPK2	2.67858	1.42147	0.00956	0.0229
DCLK1	2.67884	1.42161	4.85e-09	8.78e-08
LOC107985303	2.68076	1.42264	3.01e-06	2.44e-05
LOC112267939	0.30782	-1.69984	5.46e-09	9.72e-08
MYOM3	2.68104	1.42279	7.52e-08	9.73e-07
LOC107984440	0.308097	-1.69854	0.00017	0.000765
BMP2	0.30828	-1.69769	7.15e-07	7.02e-06
TSPAN6	2.68351	1.42412	3.58e-11	1.08e-09
POLR1D	0.711456	-0.491153	8.04e-09	1.36e-07
C4orf47	2.68355	1.42415	0.00633	0.0162
CGB7	2.68408	1.42443	0.00033	0.00134
ATP6V1B2	0.521836	-0.938331	8.15e-09	1.37e-07
LOC101928212	2.68474	1.42478	1.4e-05	9.24e-05
CCDC153	2.68613	1.42553	0.000348	0.0014
PSMA6	0.598127	-0.741476	8.25e-09	1.39e-07
TRIM71	0.308393	-1.69716	1.1e-09	2.31e-08
PSMD3	0.643439	-0.636125	8.5e-09	1.43e-07
HK3	0.308661	-1.6959	1.04e-08	1.68e-07
PTCRA	0.308671	-1.69586	1.88e-05	0.00012
HOXC4	2.68628	1.42561	3.43e-05	0.000198
DNAH5	2.68707	1.42603	0.00157	0.005
DZIP1L	2.68708	1.42604	2.8e-06	2.3e-05
FAM171B	2.68837	1.42673	1.41e-12	5.71e-11
HRH2	0.31035	-1.68803	6.8e-12	2.43e-10
PRR29-AS1	2.68892	1.42703	0.00291	0.00838
KLHL32	2.6902	1.42771	0.000204	0.000896
FFAR2	0.310753	-1.68616	0.000148	0.000679
MAP7D1	0.566847	-0.818968	9.03e-09	1.5e-07
ZNF438	0.585168	-0.773077	9.12e-09	1.52e-07
ACAT1	0.647842	-0.626286	9.24e-09	1.53e-07
ITGA11	2.69078	1.42803	4.62e-05	0.000254
DUXAP8	2.69102	1.42815	6.01e-07	6.05e-06
RPL13P5	0.600746	-0.735172	9.41e-09	1.56e-07
SIRPD	0.310861	-1.68566	5.94e-07	6e-06
TBC1D24	0.529725	-0.916684	9.56e-09	1.58e-07
NFIA	1.84996	0.887492	9.61e-09	1.59e-07
GMDS-DT	1.51689	0.601116	9.69e-09	1.6e-07
GPBAR1	0.310866	-1.68564	3.23e-13	1.47e-11
TFIP11-DT	2.69141	1.42836	1.58e-06	1.39e-05
PDXK	0.697375	-0.519993	9.84e-09	1.62e-07
SLITRK5	2.69382	1.42965	0.000181	0.000807
RPS6KA4	0.582138	-0.780567	9.88e-09	1.62e-07
TRIM32	1.64101	0.714584	9.89e-09	1.62e-07
PLPPR1	0.31153	-1.68256	8.72e-06	6.16e-05
LINC00665	1.88828	0.91707	9.9e-09	1.62e-07
DPYD-AS1	0.544435	-0.877169	9.93e-09	1.63e-07
CCDC85A	0.311804	-1.68129	2.14e-08	3.16e-07
KLRG2	0.31221	-1.67941	4.11e-06	3.2e-05
PLD4	2.69508	1.43033	3.41e-09	6.33e-08
FAM167A	0.312227	-1.67933	5.02e-08	6.78e-07
TEX50	2.69583	1.43073	0.00245	0.00727
RNF41	0.723053	-0.467826	1.01e-08	1.65e-07
RAB6B	1.92839	0.947397	1.01e-08	1.65e-07
CLCN7	0.648656	-0.624475	1.02e-08	1.65e-07
COL1A1	2.69641	1.43104	6.63e-05	0.000345
MIR1915HG	2.69787	1.43182	1.88e-06	1.61e-05
KRT79	0.312346	-1.67878	0.00131	0.00428
LOC105376786	0.312782	-1.67677	2e-08	2.98e-07
SLC25A22	0.509803	-0.971989	1.04e-08	1.68e-07
SLC28A3	2.70105	1.43352	0.000589	0.00218
BCL2A1	0.31306	-1.67549	2.25e-07	2.54e-06
RAB5C	0.681296	-0.553646	1.04e-08	1.69e-07
LOC105378690	2.7011	1.43355	0.000798	0.00282
CDH26	2.70208	1.43407	4e-07	4.25e-06
ABCB4	2.7033	1.43472	2.19e-14	1.31e-12
LOC112267940	0.314758	-1.66768	2.68e-08	3.86e-07
SLC25A5-AS1	0.573126	-0.803076	1.06e-08	1.71e-07
GSDME	1.90773	0.931857	1.08e-08	1.75e-07
PARP12	0.630374	-0.665719	1.08e-08	1.75e-07
HOXD9	2.70397	1.43508	1.91e-05	0.000121
CXCL3	0.314843	-1.66729	0.000105	0.00051
LOC107984877	0.314983	-1.66665	1.49e-05	9.79e-05
FENDRR	0.315887	-1.66252	0.000119	0.000568
LOC105375112	0.315899	-1.66247	1.82e-07	2.12e-06
PPIL6	2.7041	1.43515	0.000992	0.00339
GABRB3	2.70436	1.43529	7.89e-05	0.000401
FAM3D	2.70536	1.43582	0.000587	0.00218
TTC23L	2.70643	1.43639	0.00158	0.005
PTGER3	2.7066	1.43648	4.83e-06	3.67e-05
ABCG4	2.70909	1.43781	2.93e-06	2.39e-05
PPP1R3C	2.70914	1.43783	5.67e-05	0.000303
SOGA3	0.316021	-1.66191	7.52e-11	2.13e-09
PLCB3	0.647262	-0.627578	1.15e-08	1.83e-07
CDC34	0.663302	-0.592263	1.15e-08	1.83e-07
ADIPOR1	0.70995	-0.49421	1.15e-08	1.83e-07
NIBAN2	0.532816	-0.908291	1.15e-08	1.83e-07
STRADB	0.659587	-0.600364	1.16e-08	1.84e-07
PNMT	0.316227	-1.66097	0.000379	0.0015
MAP2K1	0.580789	-0.783914	1.17e-08	1.86e-07
MGRN1	0.672006	-0.573455	1.18e-08	1.86e-07
CELF3	0.690016	-0.535298	1.18e-08	1.87e-07
CEBPB	0.526772	-0.92475	1.18e-08	1.87e-07
SHISA8	0.621127	-0.687039	1.18e-08	1.87e-07
STRN4	0.72147	-0.470988	1.19e-08	1.87e-07
SIGLEC14	0.316306	-1.6606	1.02e-05	7.04e-05
HSPA6	0.317653	-1.65448	3.73e-09	6.9e-08
RNF182	0.318236	-1.65183	6.01e-08	7.96e-07
MGAT4B	0.649589	-0.6224	1.21e-08	1.91e-07
DZIP1	1.88074	0.911304	1.22e-08	1.91e-07
GPR4	0.318778	-1.64938	2.59e-07	2.89e-06
ESYT3	0.319277	-1.64712	7.17e-08	9.32e-07
DLST	0.772097	-0.373145	1.24e-08	1.94e-07
MFAP2	2.70987	1.43822	1.06e-09	2.23e-08
DLG2	2.71012	1.43836	4.88e-08	6.6e-07
LOC101927727	2.71022	1.43841	0.000325	0.00132
RNF207	2.71034	1.43847	2.61e-11	8.11e-10
SLC27A3	0.50909	-0.974008	1.27e-08	1.99e-07
MYEOV	2.71071	1.43867	0.000206	0.000902
MYO7B	0.319637	-1.64549	5.77e-08	7.69e-07
SPRY1	2.71423	1.44054	1.14e-08	1.81e-07
SNHG6	0.646	-0.630394	1.31e-08	2.03e-07
LOC643441	0.321185	-1.63852	3.46e-05	0.000199
RDM1P5	2.71678	1.4419	1.44e-09	2.93e-08
DNM1	2.72043	1.44383	1.68e-11	5.51e-10
DPYS	2.72164	1.44448	0.000143	0.000659
HSD17B7P2	0.559984	-0.836542	1.38e-08	2.14e-07
RBMS2	0.512016	-0.965738	1.4e-08	2.16e-07
RAD23A	0.615167	-0.700951	1.4e-08	2.17e-07
CCDC180	2.72179	1.44455	9.19e-05	0.000456
PAPSS2	0.323772	-1.62695	1.35e-13	6.69e-12
ACSL1	0.324251	-1.62482	2.05e-11	6.59e-10
SUMO3	0.703959	-0.506436	1.43e-08	2.21e-07
LOC105371629	2.72258	1.44497	0.000555	0.00207
CARHSP1	0.559889	-0.836788	1.45e-08	2.24e-07
RCOR1	0.623645	-0.681204	1.46e-08	2.26e-07
CCDC136	2.72286	1.44512	9.3e-13	3.92e-11
TSPAN8	2.72349	1.44545	1.37e-06	1.23e-05
NAP1L3	2.72647	1.44703	4.86e-09	8.79e-08
CFP	0.324406	-1.62413	1.23e-12	5.08e-11
TREM1	0.324446	-1.62395	1.5e-06	1.33e-05
KIF1C-AS1	0.595153	-0.748666	1.51e-08	2.32e-07
ATP10B	2.727	1.44732	0.00318	0.00905
KREMEN2	2.72717	1.4474	2.57e-05	0.000156
PRPF19-DT	2.7291	1.44843	0.000279	0.00116
LINC02006	0.32512	-1.62096	0.000578	0.00214
ERG28	0.520933	-0.94083	1.55e-08	2.37e-07
GET1-SH3BGR	1.85781	0.893605	1.56e-08	2.38e-07
LOC105373311	0.325556	-1.61902	4.97e-05	0.000271
CRYZL2P-SEC16B	1.93512	0.952426	1.56e-08	2.38e-07
PIR-FIGF	0.325558	-1.61901	5.13e-08	6.92e-07
PGAP6	0.635648	-0.6537	1.57e-08	2.39e-07
IQCH	2.72998	1.44889	0.000219	0.000947
TESK1	0.743733	-0.427143	1.58e-08	2.41e-07
CLIC6	2.72999	1.4489	5.24e-05	0.000283
DPY19L2	2.73274	1.45035	6.52e-05	0.00034
LOC112267876	0.325565	-1.61898	0.00136	0.00442
SPI1	0.325661	-1.61856	2.87e-11	8.85e-10
ZNF812P	2.73649	1.45233	1.86e-05	0.000119
IRX2-DT	0.326057	-1.6168	2.82e-12	1.08e-10
LOC105375080	0.326195	-1.6162	3.06e-06	2.47e-05
PIP4P1	0.78675	-0.346023	1.65e-08	2.5e-07
TTC30A	2.73654	1.45235	1.98e-06	1.69e-05
CUBN	2.74129	1.45486	1.72e-10	4.5e-09
GNB2	0.63955	-0.644871	1.71e-08	2.58e-07
SUN2	0.592925	-0.754079	1.74e-08	2.62e-07
RABGGTB	0.668996	-0.57993	1.78e-08	2.68e-07
SNX15	0.680052	-0.556282	1.79e-08	2.7e-07
GGTLC2	0.326433	-1.61514	7.31e-09	1.26e-07
TMEM97	0.326573	-1.61452	2.15e-20	2.93e-18
WDR38	2.7415	1.45497	3.74e-05	0.000213
HLA-G	0.509522	-0.972783	1.88e-08	2.83e-07
LILRB3	0.32701	-1.61259	6.33e-10	1.43e-08
GATA2-AS1	0.32735	-1.61109	4.23e-07	4.46e-06
TMEM150C	1.97832	0.984278	1.91e-08	2.86e-07
PPP2R2B	2.74226	1.45537	1.88e-09	3.71e-08
LOC105371730	0.327524	-1.61033	9.53e-08	1.2e-06
LOC105370917	0.328307	-1.60688	0.000405	0.00159
PLIN2	0.328536	-1.60588	3.41e-09	6.33e-08
LINC01091	2.74312	1.45582	1.12e-06	1.03e-05
ST6GAL1	2.74634	1.45751	2.36e-16	1.85e-14
LOC105377548	0.328607	-1.60557	9.59e-05	0.000474
DNAAF1	2.74674	1.45772	0.00212	0.00644
LRRC25	0.32872	-1.60507	2.07e-09	4.04e-08
BLVRA	0.605851	-0.722965	2.02e-08	3.01e-07
MYRFL	2.74806	1.45841	7.98e-06	5.7e-05
TRIM25	0.563598	-0.827261	2.03e-08	3.02e-07
TMEM199	0.704186	-0.505972	2.04e-08	3.03e-07
ALOX15B	0.328804	-1.6047	3.79e-05	0.000215
LOC105369519	0.328869	-1.60442	1.85e-05	0.000118
NDUFA6-DT	1.60716	0.684511	2.07e-08	3.06e-07
LOC112268047	2.74885	1.45883	0.000144	0.000663
LOC441239	2.74992	1.45939	9.39e-05	0.000466
KCP	2.75028	1.45958	2.01e-08	2.99e-07
C5AR2	0.329106	-1.60337	6.81e-09	1.18e-07
MGAT1	0.664648	-0.589337	2.17e-08	3.2e-07
CDH15	0.329779	-1.60043	7.64e-06	5.5e-05
EPHA7	2.75111	1.46001	0.000102	0.000498
PLXNA4	2.75275	1.46088	6.43e-10	1.44e-08
SPEF2	2.75311	1.46106	0.000182	0.000811
LOC105371551	0.32978	-1.60042	0.0025	0.00741
TMEM52B	0.329806	-1.60031	9.57e-07	9.03e-06
MIR4697HG	2.75378	1.46141	4.56e-05	0.000252
LINC00673	2.75422	1.46164	0.000233	0.001
LINC02880	0.330004	-1.59944	0.000327	0.00133
ARF1	0.68205	-0.552051	2.29e-08	3.35e-07
SPEG	2.7543	1.46169	0.000106	0.000516
SCN4B	2.75487	1.46199	2.58e-08	3.73e-07
DEDD2	0.638144	-0.648045	2.43e-08	3.56e-07
KCTD14	0.330482	-1.59736	6.19e-13	2.69e-11
RAB6D	0.749064	-0.416839	2.46e-08	3.59e-07
UPB1	0.331659	-1.59223	3.05e-07	3.35e-06
RGS13	2.75533	1.46222	8.84e-07	8.46e-06
CYP4X1	2.75583	1.46249	1.98e-06	1.69e-05
FAM47E	2.75992	1.46462	9.09e-06	6.39e-05
NR1H2	0.647409	-0.627251	2.52e-08	3.67e-07
USP25	0.650762	-0.619798	2.53e-08	3.68e-07
MACROD2	0.332076	-1.59041	2.45e-06	2.04e-05
MYO9B	0.635802	-0.65335	2.56e-08	3.72e-07
CEBPA	0.332233	-1.58973	5.77e-10	1.32e-08
SPACA9	2.76657	1.4681	0.000597	0.0022
CHST4	2.76735	1.46851	0.000131	0.000611
WDPCP	1.77382	0.826861	2.62e-08	3.79e-07
MMP2-AS1	0.333373	-1.58479	0.00215	0.00652
EMP2	0.33339	-1.58472	1.56e-08	2.38e-07
LPCAT3	0.577619	-0.791809	2.65e-08	3.82e-07
GLDN	0.333582	-1.58389	5.78e-06	4.32e-05
GUCD1	0.662803	-0.593349	2.66e-08	3.84e-07
LOC102724323	0.333789	-1.58299	1.02e-06	9.54e-06
MPHOSPH10P1	0.333839	-1.58278	1.39e-07	1.68e-06
RAB7A	0.691126	-0.532979	2.69e-08	3.87e-07
AQP4	0.333912	-1.58246	1.43e-05	9.42e-05
SPTBN4	1.81452	0.859588	2.74e-08	3.94e-07
IL18R1	0.333942	-1.58233	9.35e-08	1.18e-06
P2RY1	0.334056	-1.58184	9.97e-10	2.12e-08
MAPK13	0.544835	-0.876109	2.84e-08	4.07e-07
TNNT3	2.76736	1.46851	0.000432	0.00168
RGS19	0.500573	-0.998347	2.9e-08	4.16e-07
LOC105376806	2.76878	1.46925	8.54e-11	2.38e-09
THOC6	0.575178	-0.797919	2.92e-08	4.17e-07
ITGA9	1.80865	0.854916	2.94e-08	4.2e-07
TOGARAM2	2.76958	1.46967	0.00434	0.0118
KRT16P2	0.335758	-1.5745	0.00204	0.00623
GJB2	2.7699	1.46983	0.000566	0.00211
EREG	0.335877	-1.574	0.00528	0.0139
CNFN	2.77064	1.47022	4.27e-06	3.31e-05
CMKLR2	2.77163	1.47074	4.82e-05	0.000264
GREB1	2.77307	1.47148	7.56e-07	7.39e-06
STAT6	0.803435	-0.315747	3.06e-08	4.36e-07
ZNF273	2.77393	1.47193	0.00032	0.00131
STK40	0.543461	-0.879752	3.18e-08	4.52e-07
STK10	0.574666	-0.799206	3.18e-08	4.52e-07
ZMAT3	1.92715	0.946471	3.19e-08	4.52e-07
PBXIP1	1.64315	0.716467	3.21e-08	4.55e-07
CCR2	0.335882	-1.57397	0.000157	0.000716
C2orf81	2.77499	1.47248	8.17e-05	0.000413
LUCAT1	0.336264	-1.57233	0.000319	0.0013
ST7-AS2	0.540491	-0.887658	3.28e-08	4.64e-07
SLC22A15	0.50973	-0.972194	3.3e-08	4.66e-07
RBCK1	0.747705	-0.419459	3.31e-08	4.67e-07
RGS5	2.77704	1.47355	3.81e-06	3e-05
C1QB	0.336641	-1.57072	8.38e-07	8.08e-06
GSTA4	0.51675	-0.952462	3.41e-08	4.8e-07
MIR223	0.337379	-1.56756	5.31e-05	0.000286
ATP8A1	0.515798	-0.955121	3.46e-08	4.87e-07
EXOC3	0.794542	-0.331805	3.46e-08	4.87e-07
NAMPT	0.337539	-1.56687	2.49e-06	2.07e-05
NOTCH1	0.673422	-0.570416	3.5e-08	4.91e-07
HOXD1	0.33788	-1.56542	2.35e-06	1.97e-05
LOC101928636	2.78037	1.47528	5.88e-05	0.000312
ZNF214	2.78137	1.4758	7.82e-07	7.6e-06
DOK4	0.512057	-0.965623	3.56e-08	4.99e-07
LPCAT1	0.337971	-1.56503	1.22e-08	1.92e-07
SMG5	0.743925	-0.42677	3.59e-08	5.02e-07
G0S2	0.338279	-1.56371	0.000222	0.000959
LOC107984016	2.78182	1.47603	4.81e-08	6.52e-07
TIMM44	0.65201	-0.617033	3.71e-08	5.17e-07
RAB20	0.539352	-0.890701	3.73e-08	5.2e-07
ENAM	2.78596	1.47817	1.16e-05	7.87e-05
MGC70870	2.7863	1.47835	3.76e-06	2.96e-05
LOC112268067	0.33879	-1.56154	0.000304	0.00125
SARS1	0.505431	-0.984413	3.83e-08	5.32e-07
CNN2	0.606421	-0.721608	3.83e-08	5.32e-07
RAB24	0.562414	-0.830296	3.87e-08	5.37e-07
PLEKHM2	0.661766	-0.595607	3.87e-08	5.37e-07
PTPRJ	0.536305	-0.898873	3.9e-08	5.4e-07
AGFG1	0.590121	-0.760917	3.93e-08	5.44e-07
GSK3A	0.754689	-0.406046	3.93e-08	5.44e-07
TOR1AIP2	0.638975	-0.646169	3.95e-08	5.46e-07
LGSN	2.78698	1.4787	4.01e-05	0.000225
RMND5B	0.74502	-0.424649	4e-08	5.52e-07
PCMT1	0.744506	-0.425644	4e-08	5.52e-07
PDE2A	2.79169	1.48114	1.27e-12	5.25e-11
DVL1	0.65097	-0.619338	4.04e-08	5.57e-07
LOC100130987	2.79278	1.4817	2.25e-06	1.9e-05
SLC35F6	0.633368	-0.658883	4.11e-08	5.66e-07
FAM157C	0.339051	-1.56043	1.13e-05	7.66e-05
DUXAP10	2.7929	1.48176	2.03e-06	1.72e-05
LOC107984398	2.80016	1.48551	0.000387	0.00153
LYSET	0.575464	-0.797202	4.28e-08	5.87e-07
LOC100507403	2.80026	1.48556	2.05e-09	4e-08
PIM2	2.80043	1.48565	2.26e-06	1.9e-05
CLCN5	0.583943	-0.7761	4.4e-08	6.03e-07
LRCH4	0.638853	-0.646445	4.41e-08	6.04e-07
UNC45B	2.80111	1.486	0.00012	0.000569
MAP1A	2.80313	1.48704	3.44e-07	3.72e-06
TMEM132B	2.80402	1.4875	2.16e-05	0.000135
DGAT1	0.692428	-0.530263	4.49e-08	6.13e-07
RGCC	0.33913	-1.56009	1.82e-08	2.74e-07
BDKRB1	2.8044	1.48769	0.00772	0.0192
NUP58	0.573313	-0.802606	4.54e-08	6.19e-07
EIF2S2	0.585513	-0.772228	4.66e-08	6.36e-07
TSPAN4	0.593641	-0.752337	4.67e-08	6.36e-07
AP1M1	0.690314	-0.534675	4.68e-08	6.37e-07
ELOVL4	2.80844	1.48977	2.14e-06	1.81e-05
FPGS	0.622379	-0.684134	4.76e-08	6.47e-07
TMEM41A	0.608326	-0.717082	4.8e-08	6.52e-07
SPG21	0.705752	-0.502767	4.81e-08	6.52e-07
TUB	2.80847	1.48978	2.17e-09	4.19e-08
CCNB1IP1	0.643669	-0.635609	4.82e-08	6.53e-07
HYAL1	0.339814	-1.55718	8.53e-11	2.38e-09
PTGFRN	2.81187	1.49153	8.54e-19	9.25e-17
CITED2	0.514062	-0.959986	4.94e-08	6.69e-07
MARCO	0.33994	-1.55665	4.41e-05	0.000244
MXD1	0.340654	-1.55362	1.64e-06	1.44e-05
LINC00475	2.81334	1.49228	0.000285	0.00118
DLEU7	0.341265	-1.55104	1.07e-05	7.36e-05
TACR2	2.8165	1.49391	1.39e-07	1.68e-06
SOSTDC1	0.342063	-1.54767	0.00241	0.00718
ATP6V0C	0.570375	-0.810017	5.18e-08	6.98e-07
VANGL1	1.73124	0.791808	5.2e-08	6.99e-07
DESI1	0.678102	-0.560426	5.3e-08	7.12e-07
TTLL6	2.81733	1.49433	0.00512	0.0135
PDGFD	2.81817	1.49476	1.32e-05	8.77e-05
SFTPB	0.34232	-1.54658	9.66e-08	1.21e-06
ZBTB11-AS1	0.691947	-0.531266	5.43e-08	7.29e-07
LINC01270	0.342424	-1.54614	7.01e-06	5.11e-05
LOC105372857	2.81904	1.4952	3.05e-08	4.34e-07
LINC02943	0.342442	-1.54607	3.06e-07	3.36e-06
DPP10	2.81949	1.49544	1.82e-05	0.000116
CCDC141	0.342528	-1.5457	2.28e-07	2.58e-06
OTULINL	0.342979	-1.54381	4.72e-10	1.1e-08
CFAP70	2.82003	1.49571	0.0016	0.00507
AKT1	0.702795	-0.508825	5.68e-08	7.58e-07
LOC100419170	0.343164	-1.54303	7.64e-08	9.86e-07
SP6	0.34317	-1.54301	1.25e-05	8.37e-05
NAPSA	0.343339	-1.5423	0.000162	0.000734
ACAA1	0.704063	-0.506223	5.79e-08	7.71e-07
SNORD3A	0.343696	-1.5408	0.00128	0.00421
ARHGEF2	0.638281	-0.647735	5.88e-08	7.82e-07
ZNF251	1.66093	0.731989	5.89e-08	7.82e-07
EIF4EBP1	0.344205	-1.53866	1.08e-10	2.95e-09
FNDC11	2.82034	1.49587	0.00131	0.00429
FAM219A	0.654897	-0.610661	5.95e-08	7.89e-07
RBP4	0.344913	-1.5357	0.00048	0.00183
LOC105377743	0.345019	-1.53525	0.000101	0.000496
RAB5IF	0.578842	-0.788759	6.16e-08	8.15e-07
FOXC1	2.82158	1.4965	5.62e-05	0.0003
CD14	0.345312	-1.53403	1.28e-08	2e-07
ALDH3B2	2.82222	1.49683	2.34e-05	0.000144
LOC105378776	0.345327	-1.53396	0.000312	0.00128
ACR	0.345378	-1.53375	1.41e-05	9.3e-05
ALDOA	0.586433	-0.769962	6.34e-08	8.36e-07
PCDH9	0.34571	-1.53237	1.66e-06	1.46e-05
AP5Z1	0.642736	-0.637702	6.41e-08	8.44e-07
GSTO1	0.543345	-0.88006	6.43e-08	8.46e-07
SV2B	2.82379	1.49763	2.98e-07	3.29e-06
GPS2	0.753909	-0.407537	6.5e-08	8.54e-07
ADCY5	2.82644	1.49899	8.51e-10	1.85e-08
DDTL	0.690316	-0.534671	6.58e-08	8.63e-07
SNX1	0.763927	-0.388493	6.59e-08	8.64e-07
LOC101928711	2.83021	1.50091	1.44e-08	2.23e-07
ARSL	0.346	-1.53116	7.81e-05	0.000397
EPHA1	0.693174	-0.528711	6.7e-08	8.77e-07
GOLGA2P11	2.83485	1.50327	5.11e-05	0.000277
PSMA3	0.636154	-0.652552	6.76e-08	8.83e-07
TRAPPC5	0.531191	-0.912696	6.76e-08	8.83e-07
KLLN	2.83769	1.50472	2.36e-10	5.98e-09
LOC101928957	2.83876	1.50526	3.42e-05	0.000198
FRAT2	0.598715	-0.740058	6.84e-08	8.91e-07
ASGR1	0.34677	-1.52795	1.17e-08	1.85e-07
RNASEK	0.641168	-0.641226	7.11e-08	9.26e-07
TTC30B	2.84026	1.50602	1.09e-05	7.43e-05
CD274	0.346852	-1.52761	2.21e-06	1.87e-05
FCGR3A	0.347989	-1.52289	3.06e-06	2.48e-05
LOC105372801	0.348567	-1.52049	0.000188	0.000834
CYP51A1	0.348652	-1.52014	4.6e-13	2.05e-11
LOC112694756	0.588932	-0.763827	7.33e-08	9.51e-07
PNMA8A	2.84239	1.5071	3.01e-05	0.000177
ARID3B	0.597239	-0.74362	7.42e-08	9.62e-07
DENND4B	0.628141	-0.67084	7.48e-08	9.69e-07
SNHG16	0.585167	-0.77308	7.49e-08	9.69e-07
LOC105378571	2.84249	1.50715	0.0153	0.0343
DUXAP9	2.84335	1.50759	9.07e-07	8.65e-06
LOC102723475	2.84608	1.50898	8.1e-05	0.00041
LST1	0.348766	-1.51967	2.01e-08	3e-07
KIAA0408	0.348915	-1.51905	7.48e-10	1.65e-08
NQO2	0.583705	-0.77669	7.67e-08	9.89e-07
LINC00926	2.84822	1.51006	1.37e-06	1.23e-05
CCNYL1	0.566351	-0.820232	7.78e-08	1e-06
RCOR2	2.84835	1.51012	9e-09	1.5e-07
LINC02432	0.349254	-1.51765	0.002	0.00613
TIPIN	0.687083	-0.541444	7.88e-08	1.01e-06
HOTS	0.349991	-1.51461	0.00206	0.00627
PEDS1	0.622542	-0.683756	7.91e-08	1.02e-06
OMD	2.85255	1.51225	0.00102	0.00345
LOC105370672	2.85445	1.51321	3.43e-05	0.000198
RNF183	2.85554	1.51377	0.00111	0.00372
POU2F3	0.350617	-1.51203	5.09e-11	1.49e-09
PAK4	0.517694	-0.949828	8.16e-08	1.04e-06
ELOVL1	0.637025	-0.650578	8.23e-08	1.05e-06
SGF29	0.677464	-0.561783	8.29e-08	1.06e-06
LRRN4CL	2.85592	1.51395	2.84e-08	4.07e-07
UNC79	2.85857	1.5153	3.97e-06	3.11e-05
UQCRFS1-DT	2.86263	1.51734	4.5e-07	4.71e-06
INO80	0.713443	-0.487129	8.47e-08	1.08e-06
CPE	2.86295	1.5175	1.33e-09	2.72e-08
LYPD6B	2.86395	1.51801	2.26e-05	0.00014
RNF157-AS1	2.86462	1.51835	0.000117	0.000557
IKBKG	0.662898	-0.59314	8.66e-08	1.1e-06
CNIH4	0.67678	-0.563242	8.68e-08	1.1e-06
TP53I11	0.635069	-0.655015	8.69e-08	1.1e-06
GLRX	0.515069	-0.957163	8.74e-08	1.11e-06
SSBP2	1.57822	0.658301	8.82e-08	1.12e-06
OASL	0.351291	-1.50926	1.29e-05	8.63e-05
NHERF2	0.35144	-1.50865	6.59e-10	1.47e-08
MYO1F	0.352371	-1.50483	7.71e-11	2.18e-09
KRT23	2.8661	1.51909	0.00222	0.00671
EMG1	0.675233	-0.566543	9.05e-08	1.14e-06
YBX1	0.637549	-0.649391	9.09e-08	1.15e-06
CISD3	0.652136	-0.616756	9.1e-08	1.15e-06
RIPOR1	0.601272	-0.73391	9.2e-08	1.16e-06
ARC	0.352921	-1.50258	0.00185	0.00572
ACP1	0.772442	-0.372501	9.34e-08	1.18e-06
ALOX5AP	0.353522	-1.50013	5.72e-08	7.62e-07
ATOSB	0.67547	-0.566036	9.37e-08	1.18e-06
FUT8	1.58134	0.661145	9.38e-08	1.18e-06
MPC1	0.734355	-0.445451	9.49e-08	1.19e-06
LSM14B	0.839104	-0.253079	9.49e-08	1.19e-06
SLC2A6	0.353606	-1.49979	1.78e-07	2.09e-06
RPL14	0.705325	-0.503639	9.59e-08	1.2e-06
TPBG	1.90496	0.929764	9.59e-08	1.2e-06
NPR3	0.353692	-1.49944	2.14e-09	4.16e-08
LINC00937	0.354425	-1.49645	4.03e-07	4.27e-06
APIP	0.664025	-0.59069	9.75e-08	1.22e-06
CXCL2	0.354464	-1.49629	0.00104	0.00351
STX12	0.588616	-0.764601	9.82e-08	1.23e-06
ADGRF4	2.87371	1.52291	0.00464	0.0125
NUMB	0.688473	-0.538528	9.92e-08	1.24e-06
LRRC34	2.87576	1.52395	1.17e-05	7.92e-05
PRR15-DT	2.88017	1.52615	2.41e-06	2.01e-05
MFN2	0.695813	-0.523228	1e-07	1.25e-06
ASL	0.640041	-0.643763	1e-07	1.25e-06
CLIC2	0.552361	-0.856317	1.01e-07	1.26e-06
SYN2	0.354932	-1.49439	9.62e-08	1.21e-06
COMMD9	0.580595	-0.784397	1.04e-07	1.29e-06
ZMYND12	2.88134	1.52674	2.51e-05	0.000152
SMIM6	2.88264	1.52739	2.66e-05	0.00016
ORAI1	0.597747	-0.742393	1.06e-07	1.31e-06
C1GALT1C1L	2.88357	1.52786	3.66e-06	2.9e-05
TANC2	0.520508	-0.942008	1.06e-07	1.32e-06
LOC101927603	0.355319	-1.49281	9.97e-09	1.63e-07
NT5E	1.90092	0.926696	1.07e-07	1.33e-06
NDUFA12	0.629102	-0.668634	1.07e-07	1.33e-06
GALE	0.510141	-0.971032	1.08e-07	1.33e-06
RAF1	0.790971	-0.338303	1.09e-07	1.35e-06
TOR2A	0.615751	-0.69958	1.09e-07	1.35e-06
CIAO2B	0.704529	-0.50527	1.09e-07	1.35e-06
PTPN23	0.753621	-0.408089	1.1e-07	1.35e-06
C21orf58	2.88392	1.52803	9.83e-05	0.000484
PEDS1-UBE2V1	0.768368	-0.380131	1.1e-07	1.36e-06
TRPC4AP	0.772731	-0.371962	1.12e-07	1.38e-06
SYS1	0.720151	-0.473629	1.13e-07	1.39e-06
ZFHX2	2.88649	1.52932	3.32e-05	0.000193
MUC12	2.88958	1.53086	5.55e-06	4.17e-05
IGF1	2.89222	1.53218	7.6e-06	5.47e-05
C12orf75	2.89333	1.53273	3.71e-05	0.000211
ZNF559-ZNF177	1.76521	0.819836	1.16e-07	1.42e-06
ZDHHC6	0.80784	-0.307859	1.16e-07	1.43e-06
MXRA5	2.89337	1.53275	4.94e-05	0.000269
RASSF10	2.89823	1.53517	2.77e-05	0.000166
RPS19BP1	0.613728	-0.704328	1.19e-07	1.46e-06
MDM1	1.86454	0.898823	1.19e-07	1.46e-06
LINC00689	2.90054	1.53632	0.00255	0.00752
FAM78B-AS1	2.90144	1.53677	5.45e-08	7.3e-07
CLASP1-AS1	2.90622	1.53914	6.25e-09	1.09e-07
PIEZO1	0.66611	-0.586167	1.23e-07	1.5e-06
DNTTIP1	0.650058	-0.621359	1.23e-07	1.5e-06
ALOX5	0.355689	-1.49131	4.65e-09	8.42e-08
LINC02575	0.355943	-1.49028	4.06e-07	4.29e-06
KCTD1	2.90792	1.53999	2.08e-11	6.68e-10
SLC34A2	0.356008	-1.49002	8.91e-08	1.13e-06
SAA4	2.90892	1.54049	0.00701	0.0177
FZD5	0.356551	-1.48782	2.85e-18	2.85e-16
LINC01354	2.90976	1.5409	2.99e-06	2.43e-05
TGIF2-RAB5IF	0.591627	-0.757241	1.3e-07	1.58e-06
MSRB1	0.59556	-0.74768	1.31e-07	1.59e-06
SLCO4A1	0.356781	-1.48689	1.3e-05	8.66e-05
ZYX	0.622154	-0.684656	1.32e-07	1.6e-06
MFNG	0.589991	-0.761236	1.32e-07	1.6e-06
SNTB1	0.586563	-0.769643	1.32e-07	1.6e-06
LTBR	0.617579	-0.695303	1.32e-07	1.6e-06
CLSTN1	1.54098	0.623849	1.33e-07	1.61e-06
DNAH17	0.500243	-0.999299	1.33e-07	1.61e-06
POGK	0.671681	-0.574152	1.37e-07	1.65e-06
CC2D2B	1.86034	0.895563	1.39e-07	1.68e-06
HSPB3	2.91039	1.54121	2.88e-05	0.000171
ACVRL1	0.356861	-1.48657	3.29e-10	7.99e-09
UPK3B	0.357236	-1.48505	7.78e-05	0.000396
PHACTR1	0.35735	-1.48459	2.91e-13	1.34e-11
GPER1	0.357611	-1.48354	3.94e-05	0.000222
LOC105370094	2.91162	1.54182	0.000302	0.00125
BTG3	0.544586	-0.876769	1.44e-07	1.73e-06
MED15	0.738094	-0.438124	1.45e-07	1.74e-06
RPUSD3	0.664238	-0.590229	1.46e-07	1.75e-06
HORMAD2-AS1	0.542676	-0.881838	1.46e-07	1.76e-06
GPSM3	0.519483	-0.944851	1.48e-07	1.78e-06
SAR1A	0.688495	-0.538483	1.48e-07	1.78e-06
CLSTN2	2.9134	1.5427	3.63e-05	0.000207
PNPLA3	0.358084	-1.48163	9.49e-05	0.00047
PATL1	0.619324	-0.691234	1.5e-07	1.8e-06
DUSP8	0.358218	-1.48109	3.38e-07	3.67e-06
ERICH6-AS1	2.91469	1.54334	7.93e-05	0.000402
AFAP1L2	1.8422	0.881427	1.51e-07	1.81e-06
ARMT1	0.61677	-0.697196	1.55e-07	1.85e-06
MYL12B	0.703328	-0.507731	1.56e-07	1.86e-06
KLHDC8A	2.91523	1.54361	1.29e-06	1.17e-05
CTNND2	0.358862	-1.4785	0.00105	0.00354
ANXA5	0.613135	-0.705724	1.57e-07	1.88e-06
WIPF3	2.91746	1.54472	0.00047	0.0018
COL4A5	2.91935	1.54565	2.29e-17	2.02e-15
DPY19L2P2	2.92159	1.54676	0.00269	0.00787
SLAIN1	0.537769	-0.894941	1.6e-07	1.9e-06
HEMGN	0.359036	-1.4778	0.000427	0.00166
ADM	0.359093	-1.47757	8.94e-06	6.3e-05
CFLAR	0.630397	-0.665667	1.61e-07	1.91e-06
LOC105376243	2.92242	1.54716	0.0038	0.0105
SLC35A4	0.723924	-0.466091	1.63e-07	1.93e-06
FLOT1	0.649495	-0.622609	1.64e-07	1.94e-06
MALSU1	0.694857	-0.525212	1.64e-07	1.94e-06
PAQR7	1.85154	0.888724	1.65e-07	1.95e-06
RBM17	0.707734	-0.498722	1.65e-07	1.96e-06
LOC105378825	2.92362	1.54775	0.000165	0.000745
CNTROB	0.666736	-0.584812	1.67e-07	1.97e-06
SC5D	0.553021	-0.854594	1.67e-07	1.97e-06
ZNF658	1.87694	0.908384	1.68e-07	1.98e-06
SIPA1	0.587823	-0.766546	1.71e-07	2.02e-06
CCL22	2.93036	1.55108	0.000196	0.000864
ZDHHC7	0.73391	-0.446325	1.74e-07	2.05e-06
ALAS1	0.537003	-0.896999	1.74e-07	2.05e-06
HGS	0.733071	-0.447974	1.74e-07	2.05e-06
RXRG	0.359416	-1.47627	2.82e-06	2.31e-05
AQP10	2.9315	1.55164	6.27e-05	0.000329
DAPK3	0.57525	-0.79774	1.76e-07	2.07e-06
FCER1G	0.36022	-1.47305	5.08e-08	6.86e-07
BLVRB	0.360399	-1.47233	1.26e-18	1.34e-16
RAD51B	1.5745	0.654898	1.79e-07	2.09e-06
GRB2	0.658867	-0.60194	1.79e-07	2.1e-06
LOC408186	2.93275	1.55225	2.95e-10	7.25e-09
GNAL	1.48368	0.569177	1.81e-07	2.12e-06
ACAT2	0.360841	-1.47056	1.07e-17	9.91e-16
LARP4B	0.793454	-0.333782	1.82e-07	2.13e-06
ERP44	0.687575	-0.540411	1.83e-07	2.14e-06
RIN3	0.614001	-0.703688	1.83e-07	2.14e-06
NFKBIB	0.524099	-0.932088	1.85e-07	2.16e-06
CEMIP	0.361499	-1.46794	0.000118	0.000564
NXF2B	2.93587	1.55379	0.00425	0.0116
AKIRIN2	0.6704	-0.576906	1.87e-07	2.18e-06
XPO6	0.623749	-0.680962	1.87e-07	2.18e-06
MEX3A	2.93647	1.55408	3.3e-10	8.01e-09
LINC00163	0.361561	-1.46769	0.000116	0.000554
LINC02795	2.94148	1.55654	0.00052	0.00196
LONP1	0.593704	-0.752185	1.89e-07	2.2e-06
FAM83D	2.94202	1.55681	9.1e-05	0.000453
PHC2	0.598816	-0.739814	1.92e-07	2.22e-06
RTN3	0.70591	-0.502443	1.92e-07	2.22e-06
C4BPA	0.361731	-1.46701	0.00152	0.00486
ZNF511	0.68705	-0.541514	1.96e-07	2.27e-06
SNX10	0.361905	-1.46632	3.47e-07	3.74e-06
C17orf97	2.94346	1.55751	0.000208	0.000911
RENBP	0.362382	-1.46442	3.38e-12	1.28e-10
TEC	0.591182	-0.758325	1.99e-07	2.29e-06
NXF2	2.94379	1.55768	0.00417	0.0114
EIF2A	0.728656	-0.456691	2e-07	2.31e-06
SYNDIG1	2.94386	1.55771	1.64e-08	2.48e-07
CXCL5	0.362442	-1.46418	0.00562	0.0147
PPM1J	1.74081	0.799762	2.01e-07	2.32e-06
MIR614	0.36276	-1.46291	8.61e-06	6.1e-05
PITPNM2	0.510997	-0.968614	2.01e-07	2.32e-06
GALNT18	0.554559	-0.850587	2.02e-07	2.32e-06
LOC105373880	0.363316	-1.4607	7.04e-07	6.93e-06
MCUR1	0.67703	-0.562709	2.05e-07	2.35e-06
FAM227A	2.94483	1.55818	0.0031	0.00885
RTN4	0.600827	-0.734978	2.06e-07	2.37e-06
FGR	0.364209	-1.45716	4.27e-10	1.01e-08
RHOF	0.543383	-0.87996	2.07e-07	2.37e-06
CX3CL1	2.94963	1.56053	0.000938	0.00323
VASP	0.540798	-0.886837	2.08e-07	2.38e-06
LOC101926907	0.522062	-0.937706	2.08e-07	2.39e-06
FCN2	0.364889	-1.45447	2.22e-10	5.64e-09
LMO7	0.364978	-1.45412	1.31e-08	2.03e-07
LOC107985409	0.365799	-1.45088	1.87e-06	1.61e-05
RHOBTB2	0.365913	-1.45043	2.43e-10	6.11e-09
RNF185	0.782634	-0.35359	2.13e-07	2.43e-06
PPP1R32	2.94994	1.56068	0.000207	0.000907
EHD2	0.570449	-0.809829	2.14e-07	2.44e-06
FAM178B	2.95106	1.56123	8.68e-07	8.33e-06
GPN3	0.738343	-0.437637	2.16e-07	2.46e-06
EMD	0.74241	-0.429712	2.16e-07	2.46e-06
ADRB2	0.366582	-1.44779	1.91e-09	3.75e-08
LRRC73	2.9534	1.56238	0.000337	0.00136
PALM2AKAP2	0.367175	-1.44546	3.82e-08	5.32e-07
PPP1R1B	0.367271	-1.44508	2.34e-05	0.000144
LOC107985064	2.95475	1.56304	2.6e-09	4.96e-08
TMEM126A	0.703894	-0.50657	2.21e-07	2.51e-06
NKG7	0.367492	-1.44422	7.65e-06	5.51e-05
CR1	0.367565	-1.44393	1.11e-05	7.57e-05
ZFAS1	0.599941	-0.737106	2.24e-07	2.54e-06
DAPK2	0.368661	-1.43963	5.63e-09	9.98e-08
ITLN1	2.95488	1.5631	0.00844	0.0206
LINC01537	2.95607	1.56368	1.91e-06	1.64e-05
FSIP1	0.368862	-1.43885	0.00172	0.00539
SMKR1	2.95629	1.56379	0.000438	0.0017
NCF2	0.368923	-1.43861	4.5e-08	6.14e-07
SMO	2.95671	1.56399	2.23e-12	8.68e-11
DNAJB1	0.369116	-1.43785	5.67e-07	5.77e-06
LOC107986769	2.95797	1.56461	0.00873	0.0212
DIAPH1	0.618526	-0.693093	2.34e-07	2.63e-06
ALDH1A3	2.95941	1.56531	1.42e-10	3.77e-09
SYT15	0.369635	-1.43582	1.26e-09	2.59e-08
SLC6A1	2.96041	1.5658	1.59e-07	1.89e-06
KCNH3	2.96068	1.56593	0.000134	0.000624
MPP2	2.96161	1.56638	1.02e-12	4.28e-11
ATP6AP1	0.675151	-0.566719	2.43e-07	2.73e-06
ZFAND2B	0.706741	-0.500747	2.45e-07	2.75e-06
NEU1	0.600056	-0.736832	2.46e-07	2.76e-06
TKT	0.369644	-1.43579	3.15e-16	2.43e-14
HLA-V	0.369727	-1.43547	1.21e-06	1.1e-05
PLEKHJ1	0.650759	-0.619804	2.49e-07	2.78e-06
C2CD4A	2.96208	1.56661	0.0049	0.0131
CYP2C8	2.96249	1.56681	2.26e-08	3.32e-07
TLR2	0.369853	-1.43498	1.72e-13	8.5e-12
SPSB2	0.545811	-0.873526	2.58e-07	2.89e-06
DRAM1	0.369895	-1.43481	1.11e-09	2.31e-08
SLC25A3	0.690057	-0.535212	2.6e-07	2.9e-06
TMEM163	0.370246	-1.43344	2.2e-07	2.5e-06
OXSR1	0.680445	-0.55545	2.65e-07	2.95e-06
UBTD1	0.539217	-0.891063	2.65e-07	2.95e-06
KLHL2	0.618393	-0.693404	2.68e-07	2.98e-06
ELOVL3	0.370286	-1.43329	1.95e-08	2.91e-07
HSBP1L1	0.658556	-0.602622	2.72e-07	3.02e-06
SLC1A5	0.541819	-0.884116	2.74e-07	3.04e-06
IMPDH1	0.573582	-0.801927	2.75e-07	3.06e-06
AHNAK2	2.96792	1.56945	3.85e-11	1.16e-09
ARPC3	0.654986	-0.610464	2.78e-07	3.08e-06
LOC105378443	0.370344	-1.43306	7.63e-08	9.85e-07
FAM222A	0.370408	-1.43281	3.4e-05	0.000196
TTC41P	2.96928	1.57012	1.87e-06	1.61e-05
NCF4	0.370479	-1.43254	1.03e-08	1.68e-07
ATP9A	1.83983	0.879572	2.86e-07	3.17e-06
TTLL10-AS1	2.96989	1.57041	0.0176	0.0386
ARHGDIA	0.568888	-0.813784	2.88e-07	3.19e-06
DOK5	2.97048	1.57069	2.52e-05	0.000153
LOC112268144	0.634443	-0.656438	2.9e-07	3.2e-06
C1QC	0.370781	-1.43136	1.75e-06	1.52e-05
CARD16	0.50024	-0.999308	2.94e-07	3.24e-06
TMEM237	1.55842	0.640082	2.94e-07	3.25e-06
APOBEC3A	0.370836	-1.43115	0.000311	0.00128
POR	0.618961	-0.692079	2.97e-07	3.28e-06
PRF1	0.370861	-1.43105	5.14e-07	5.28e-06
LOC105373096	2.97062	1.57076	0.000317	0.0013
ZNF585B	1.49995	0.584914	3e-07	3.3e-06
CLUH	0.642299	-0.638684	3.02e-07	3.32e-06
NFYC	0.796572	-0.328124	3.02e-07	3.32e-06
TTC3	1.38941	0.474473	3.04e-07	3.34e-06
GCHFR	0.370912	-1.43085	1.66e-09	3.32e-08
LILRB1	0.37107	-1.43024	6.56e-06	4.83e-05
PIK3AP1	0.371605	-1.42816	2.82e-07	3.13e-06
PCDHB14	1.70853	0.772754	3.11e-07	3.41e-06
LOC105371430	2.9727	1.57178	0.000143	0.00066
ADRA1B	0.371617	-1.42811	4.7e-06	3.59e-05
MCRIP2	0.558426	-0.840562	3.17e-07	3.47e-06
GK3	0.37225	-1.42565	1.5e-07	1.79e-06
MVD	0.372671	-1.42403	1.7e-16	1.36e-14
TRNQ	0.372773	-1.42363	1.74e-07	2.05e-06
TMBIM1	0.611211	-0.710258	3.23e-07	3.53e-06
ABCA4	1.88113	0.911596	3.24e-07	3.54e-06
DLK2	2.97294	1.57189	1.97e-09	3.87e-08
HECW2	0.372909	-1.42311	5.24e-05	0.000283
LINC01341	2.97396	1.57239	5.38e-06	4.05e-05
NDE1	1.84532	0.883868	3.25e-07	3.54e-06
PLPBP	0.734341	-0.445479	3.27e-07	3.56e-06
SLC7A7	0.373123	-1.42228	5.36e-09	9.58e-08
ZNF787	0.613768	-0.704234	3.28e-07	3.57e-06
WWC2	0.37313	-1.42225	2.29e-09	4.4e-08
SLC43A2	0.504601	-0.986785	3.32e-07	3.6e-06
DUSP7	0.551647	-0.858184	3.32e-07	3.6e-06
FAM166C	2.97469	1.57274	0.000131	0.000612
ZNF551	1.59982	0.677907	3.37e-07	3.65e-06
CDK18	0.712172	-0.489702	3.39e-07	3.67e-06
FLVCR2-AS1	0.373774	-1.41976	1.12e-06	1.04e-05
TINCR	0.374187	-1.41817	7.53e-06	5.43e-05
CECR2	0.374463	-1.4171	2.95e-07	3.26e-06
NPHP1	2.97854	1.57461	8.85e-07	8.46e-06
LY9	2.98279	1.57666	6.91e-07	6.82e-06
ABCD2	2.98588	1.57816	3.51e-05	0.000201
WNT10B	2.98752	1.57895	3.41e-06	2.72e-05
ABTB3	2.98902	1.57967	1.54e-08	2.36e-07
SIRPB1	0.374632	-1.41645	2.02e-09	3.94e-08
JAML	0.375034	-1.41491	3.49e-08	4.9e-07
MAP3K21	0.375104	-1.41464	5.99e-12	2.16e-10
LOC105374811	2.99002	1.58016	9.58e-05	0.000474
LOC102723722	1.62401	0.699563	3.51e-07	3.78e-06
MYO10	0.52701	-0.924097	3.52e-07	3.78e-06
ZNF177	1.88126	0.911702	3.52e-07	3.78e-06
PPP1R9B	0.698794	-0.51706	3.55e-07	3.81e-06
ADIPOR2	0.530115	-0.915623	3.56e-07	3.83e-06
GLT8D2	2.99186	1.58104	1.64e-18	1.72e-16
GLO1	0.7059	-0.502465	3.59e-07	3.85e-06
LOC107984282	0.375348	-1.4137	0.000233	0.001
PHLDB3	1.63553	0.709759	3.64e-07	3.9e-06
ATP6V1F	0.577818	-0.791313	3.65e-07	3.91e-06
DES	2.99195	1.58108	1.28e-05	8.54e-05
ZNF672	0.674842	-0.567378	3.69e-07	3.94e-06
EIF3M	0.76478	-0.386883	3.69e-07	3.94e-06
ZNF658B	1.90201	0.927525	3.72e-07	3.98e-06
ELF4	0.633743	-0.658031	3.73e-07	3.99e-06
PRSS12	2.99375	1.58195	2.93e-05	0.000173
RBPMS-AS1	0.375489	-1.41316	7.03e-16	5.14e-14
CXXC4	2.99435	1.58224	0.000174	0.000781
NEURL3	0.375554	-1.41291	0.00357	0.00998
GAK	0.734178	-0.445799	3.81e-07	4.06e-06
MAPK14	0.68283	-0.550402	3.82e-07	4.07e-06
RRAGC	0.609237	-0.714925	3.86e-07	4.11e-06
SERPIND1	2.99673	1.58339	0.00194	0.00595
UBE2V1	0.784501	-0.350152	3.89e-07	4.14e-06
DZIP3	2.99691	1.58347	3.79e-08	5.28e-07
SMAP1	0.73799	-0.438326	3.92e-07	4.17e-06
CELP	2.99859	1.58428	2.7e-10	6.71e-09
LOC105375532	0.375618	-1.41266	2.91e-06	2.38e-05
TMEM117	1.68751	0.754892	4e-07	4.24e-06
NPTX2	3.00002	1.58497	8.31e-06	5.91e-05
UBE2R2	0.733654	-0.446828	4.03e-07	4.27e-06
NHS	3.00259	1.58621	2.03e-11	6.54e-10
RAMP3	0.375799	-1.41197	3.37e-06	2.7e-05
H19	0.375803	-1.41195	0.0032	0.00909
LOC102724852	0.375919	-1.41151	0.0032	0.0091
LRRC37A4P	1.67958	0.748098	4.07e-07	4.31e-06
SLC12A9	0.627833	-0.671547	4.11e-07	4.35e-06
ANP32A	0.743646	-0.427312	4.12e-07	4.35e-06
LOC105372105	0.375955	-1.41137	3.51e-05	0.000201
GALNT16	3.00367	1.58673	9.43e-15	5.92e-13
RAC1	0.75854	-0.398703	4.2e-07	4.42e-06
EPB41	0.633732	-0.658055	4.22e-07	4.45e-06
DOK2	0.376233	-1.4103	4.12e-07	4.35e-06
CAPS2	3.00499	1.58736	0.000121	0.000573
ASRGL1	0.376272	-1.41015	1.06e-09	2.23e-08
IL1B	0.376688	-1.40856	0.00798	0.0197
ZIK1	1.56367	0.644937	4.34e-07	4.57e-06
RPIA	0.724685	-0.464574	4.35e-07	4.57e-06
GPX1	0.56505	-0.823549	4.37e-07	4.59e-06
CTTNBP2	1.98968	0.992538	4.39e-07	4.61e-06
PELATON	0.37671	-1.40847	4.73e-06	3.61e-05
TTC8	1.60496	0.682541	4.42e-07	4.64e-06
DLG3	1.39803	0.483397	4.43e-07	4.65e-06
CSMD1	3.00795	1.58878	0.00284	0.00823
STAB2	3.00831	1.58895	4.08e-06	3.18e-05
ADGRA3	1.5054	0.590148	4.52e-07	4.72e-06
TNPO3	0.772454	-0.372479	4.52e-07	4.72e-06
ABHD8	0.59167	-0.757135	4.52e-07	4.72e-06
RALY	0.706792	-0.500643	4.54e-07	4.75e-06
ENG	0.504781	-0.98627	4.55e-07	4.75e-06
CHST8	3.00977	1.58965	9.95e-07	9.33e-06
RGS9	0.376794	-1.40815	2.51e-06	2.09e-05
ADPGK	0.688504	-0.538464	4.6e-07	4.8e-06
KIR3DL1	0.376852	-1.40793	0.00258	0.00759
ARMH4	3.01114	1.59031	1.97e-12	7.73e-11
E2F4	0.748943	-0.417071	4.68e-07	4.87e-06
MBIP	0.518853	-0.946602	4.7e-07	4.89e-06
MEG8	3.01349	1.59144	1.97e-07	2.28e-06
SIDT1	1.98126	0.986416	4.71e-07	4.89e-06
KATNA1	0.800391	-0.321223	4.71e-07	4.9e-06
CACNA1A	3.01355	1.59146	2.25e-07	2.55e-06
PRKCE	0.376891	-1.40778	3.17e-07	3.47e-06
SIGLEC9	0.377271	-1.40633	5.69e-07	5.78e-06
NDUFS7	0.634628	-0.656017	4.83e-07	5.01e-06
NEK1	1.67692	0.745818	4.86e-07	5.04e-06
ANO4	3.01356	1.59147	0.000364	0.00145
LNP1	1.66641	0.736747	4.91e-07	5.08e-06
PCSK1	3.01382	1.59159	0.000197	0.000867
FCRL3	3.01385	1.59161	4.57e-05	0.000252
PCTP	0.588624	-0.764581	4.95e-07	5.12e-06
DCTN1	0.699709	-0.515173	4.97e-07	5.13e-06
SH3BP5	0.546269	-0.872317	4.99e-07	5.16e-06
WDR86-AS1	3.01463	1.59198	0.00767	0.0191
HMSD	0.378235	-1.40264	1.56e-08	2.38e-07
ZNF536	3.01506	1.59219	3.54e-08	4.96e-07
MAT1A	3.01684	1.59304	0.00284	0.00821
DNAAF10	1.60164	0.679552	5.08e-07	5.24e-06
[truncated: 18,601 more rows]
