# Supplementary material for: Immunological Features and Potential Biomarkers of Systemic Sclerosis–Associated Interstitial Lung Disease and Idiopathic Pulmonary Fibrosis
Source: Clin Respir J. 2025 Mar 31;19(4):e70072. doi: 10.1111/crj.70072 (PMC11959098; doi:10.1111/crj.70072)
Supplement: Supplementary file 6 — Supplementary Files 6 Deferential gene expression of lung among SSc‐ILD patients and controls. [file CRJ-19-e70072-s006.xlsx]

## Sheet: Sheet1
Symbol	padj	pvalue	log2FoldChange	FC
MIR205HG	9.97e-09	8.14e-11	5.24654	37.9635
ATP12A	8.96e-08	1.21e-09	4.87085	29.2598
CLCA2	7.46e-12	1.31e-14	4.77418	27.3635
MSMB	1.61e-06	3.51e-08	4.71931	26.3424
MUC5AC	1.32e-06	2.8e-08	4.68143	25.6597
ADAMTS16	6.65e-08	8.28e-10	4.63665	24.8755
MEOX1	2.22e-17	4.45e-21	4.55569	23.5179
SERPINB5	0.0001	4.92e-06	4.46192	22.038
LINC01235	7.05e-12	1.17e-14	4.32323	20.018
KRT5	2.77e-05	1.05e-06	4.24348	18.9415
AMPD1	1.73e-08	1.61e-10	4.10549	17.2137
CYP2F1	1.16e-08	9.92e-11	4.07559	16.8607
ADH7	0.000113	5.62e-06	4.0605	16.6852
CBLN4	2.19e-12	3.28e-15	4.04759	16.5366
IGKV1D-13	7.83e-12	1.41e-14	4.04275	16.4812
IGHD	3.56e-05	1.41e-06	4.01681	16.1876
BAAT	3.84e-13	4.42e-16	3.86835	14.6046
IGKV1-13	7.05e-12	1.2e-14	3.85077	14.4277
FNDC1	2.35e-24	1.17e-28	3.83215	14.2427
IGLV3-21	2.44e-10	9.17e-13	3.81718	14.0957
CILP2	6.04e-10	2.81e-12	3.81246	14.0496
IGKV1-6	3.23e-10	1.33e-12	3.79633	13.8934
IGKJ3	3.49e-08	3.73e-10	3.79144	13.8464
BPIFB1	0.000185	1.04e-05	3.76126	13.5598
GABRP	1.68e-08	1.55e-10	3.75346	13.4867
IGKV1-5	1.1e-11	2.36e-14	3.73447	13.3103
IGLV1-41	2.05e-10	6.88e-13	3.7235	13.2095
LOC101928817	1.4e-05	4.61e-07	3.65993	12.6401
MMP16	1.68e-19	1.69e-23	3.61763	12.2749
IGKV1-8	5.51e-10	2.54e-12	3.60537	12.171
COL17A1	1.76e-09	1.03e-11	3.60217	12.144
LOC105372594	0.00119	0.000106	3.60098	12.134
SPOCK3	0.000552	4.01e-05	3.57649	11.9298
IGKV1-9	2.67e-10	1.04e-12	3.55873	11.7837
IGLL5	4.1e-11	1.09e-13	3.55379	11.7435
IGKV1-33	3.28e-10	1.38e-12	3.54992	11.712
IGLC1	2.44e-10	9.32e-13	3.54902	11.7047
IGKV2D-28	2.1e-10	7.36e-13	3.53954	11.6281
IGLC5	2.9e-11	6.98e-14	3.5334	11.5787
MUC16	0.000131	6.79e-06	3.52544	11.515
ERN2	1.57e-05	5.36e-07	3.51408	11.4246
IGHJ2	3.88e-09	2.79e-11	3.50981	11.3909
IGKV2-28	2.44e-10	9.34e-13	3.50942	11.3878
COL25A1	6.74e-15	4.39e-18	3.50397	11.3449
IGKV3D-15	1.8e-09	1.08e-11	3.48646	11.208
IGHV2-70D	1.9e-07	2.83e-09	3.48425	11.1909
IGKV1D-33	1.8e-09	1.08e-11	3.48365	11.1862
IGLC6	2.99e-10	1.2e-12	3.48115	11.1668
NWD1	0.000154	8.32e-06	3.47702	11.1349
IGKV3-15	1.56e-09	8.57e-12	3.47204	11.0966
C7orf57	1.93e-05	6.8e-07	3.46851	11.0695
KRT15	8.71e-07	1.69e-08	3.46278	11.0256
FAT2	1.79e-08	1.71e-10	3.45991	11.0037
IGKV1D-17	2.85e-10	1.13e-12	3.45197	10.9433
THSD7B	5.8e-12	9.23e-15	3.44904	10.9211
IGHG2	3.28e-10	1.4e-12	3.4385	10.8416
IGLV1-50	1.05e-11	2.16e-14	3.42435	10.7358
ARMC3	0.000265	1.62e-05	3.41815	10.6897
CLDN16	4.06e-06	1.06e-07	3.41308	10.6522
IGKC	9.48e-11	2.8e-13	3.40276	10.5763
SFRP2	5.41e-11	1.49e-13	3.38314	10.4334
GSTA2	3.96e-05	1.61e-06	3.3761	10.3826
IGLJ2	8.27e-10	3.97e-12	3.36799	10.3244
HPSE2	6.25e-15	3.58e-18	3.35596	10.2387
IGHG4	1.24e-09	6.62e-12	3.35522	10.2334
IGKV3-7	5e-09	3.83e-11	3.33745	10.1082
RUNDC3B	1.37e-12	1.72e-15	3.30819	9.9052
IGHV7-4-1	0.000228	1.34e-05	3.3052	9.8847
CLDN2	3.53e-14	3.53e-17	3.30083	9.85483
LRRIQ1	3.7e-06	9.37e-08	3.29774	9.83375
SCGB3A1	1.61e-05	5.5e-07	3.29346	9.80462
IGKJ4	3.04e-09	1.99e-11	3.2921	9.79539
IGHV1-24	7.42e-08	9.51e-10	3.29198	9.79457
FAM216B	0.000374	2.45e-05	3.28207	9.72748
IGHV4-30-2	3.44e-08	3.65e-10	3.27751	9.6968
JCHAIN	4.35e-10	1.93e-12	3.27572	9.68478
IGLV2-23	1.09e-07	1.51e-09	3.27325	9.66825
IGLV1-40	9.08e-10	4.5e-12	3.27153	9.65672
IGKV3D-7	3.03e-09	1.94e-11	3.26569	9.61769
IGKV6-21	1.05e-06	2.1e-08	3.26261	9.59715
IGKJ2	4.58e-09	3.46e-11	3.26057	9.5836
IGLV2-18	3.49e-08	3.76e-10	3.2175	9.30171
KRT17	3.56e-05	1.41e-06	3.21055	9.25702
IGLC2	1.1e-08	9.38e-11	3.21028	9.25531
EBF3	5.16e-11	1.4e-13	3.20622	9.22932
BNC1	1.68e-05	5.76e-07	3.19048	9.12913
IGLV3-1	9e-10	4.42e-12	3.18911	9.1205
IGLL1	1.69e-09	9.72e-12	3.18777	9.112
IGKV1D-16	1.19e-09	6.25e-12	3.17806	9.05091
IGHV5-51	1.18e-08	1.02e-10	3.17422	9.02686
GRIN2A	1.89e-12	2.65e-15	3.1702	9.00175
IGLV2-34	1.45e-07	2.1e-09	3.16894	8.99389
FRMPD2B	0.000558	4.07e-05	3.16366	8.96099
CCDC178	3.36e-11	8.42e-14	3.16236	8.95295
IGHV3-20	5.67e-08	6.82e-10	3.15674	8.91809
LOC102724638	4.58e-09	3.4e-11	3.15661	8.9173
IGKV3-11	4.72e-08	5.36e-10	3.14817	8.86531
IGLJ1	2.92e-08	3.04e-10	3.14792	8.86379
TMPRSS4	8.13e-05	3.88e-06	3.14477	8.84443
IGKV1-17	5.75e-09	4.49e-11	3.14456	8.84314
POSTN	6.25e-15	3.76e-18	3.13592	8.79037
IGHG1	4.64e-08	5.25e-10	3.13573	8.78918
FAM83A	2.88e-05	1.1e-06	3.13262	8.77028
IGKV2D-40	5.23e-09	4.06e-11	3.13174	8.76494
ZBBX	0.000137	7.22e-06	3.12857	8.74569
IGLV3-25	2.93e-07	4.62e-09	3.12843	8.74481
IGKV3D-11	3.54e-08	3.83e-10	3.12463	8.72182
IGHV2-5	1.24e-07	1.77e-09	3.12398	8.71787
IGKJ5	3.65e-06	9.2e-08	3.12181	8.70477
IGLV1-51	4.36e-09	3.19e-11	3.12116	8.70086
IGLV2-14	6.43e-08	7.88e-10	3.11884	8.68687
IGLC7	5.01e-08	5.82e-10	3.11232	8.64773
KRT6A	1.32e-06	2.8e-08	3.11046	8.6366
IGLV3-19	1.31e-06	2.76e-08	3.10681	8.61473
CXCL14	2.61e-07	4.02e-09	3.10605	8.61024
ECT2L	0.000123	6.27e-06	3.10385	8.59713
IGLV2-5	1.9e-08	1.83e-10	3.10202	8.58621
TERLR1	0.000216	1.26e-05	3.08997	8.51479
GJB5	1.1e-06	2.21e-08	3.08428	8.48126
PSCA	4.21e-05	1.74e-06	3.07962	8.45392
SYT8	2.12e-08	2.09e-10	3.07959	8.45377
ELK2AP	3.84e-08	4.21e-10	3.07492	8.42641
CCDC190	0.00208	0.000216	3.07222	8.41065
IGKV2-40	1.08e-08	9.15e-11	3.06556	8.37195
IGHA1	3.66e-09	2.56e-11	3.05734	8.32438
DTHD1	8.68e-05	4.2e-06	3.0559	8.31605
CSRP3-AS1	0.000738	5.72e-05	3.04506	8.25383
SERPINB3	0.00521	0.000706	3.03657	8.20537
KRT6C	3.31e-08	3.49e-10	3.03559	8.19983
DSC3	0.000147	7.84e-06	3.03412	8.19146
WNT10A	2.44e-10	9.42e-13	3.02678	8.14989
IGHV2-70	1.37e-06	2.92e-08	3.02172	8.12135
IGHV3-9	1.49e-08	1.35e-10	3.01876	8.10472
IGHA2	3.66e-08	3.99e-10	3.01343	8.07483
IGHV4-28	5.13e-08	6.01e-10	3.01076	8.05988
GBP6	1.36e-05	4.43e-07	3.0085	8.04726
AVPR1A	1.41e-09	7.69e-12	3.00739	8.04108
IGKV1-27	4.57e-07	7.88e-09	2.9999	7.99946
IGLJ3	9.91e-08	1.34e-09	2.99933	7.99626
IGKV1-16	2.23e-07	3.38e-09	2.99623	7.97912
IGKV1D-27	6.47e-08	7.97e-10	2.98795	7.93344
KRT6B	9.98e-08	1.36e-09	2.98348	7.9089
IGLV5-45	1.44e-05	4.76e-07	2.97905	7.88465
IGKV4-1	2.01e-08	1.97e-10	2.97634	7.86985
IGLC3	5.67e-08	6.86e-10	2.97633	7.86982
IGHV3-33	3.53e-09	2.42e-11	2.97478	7.86138
IGKJ1	8e-08	1.06e-09	2.96904	7.83015
IGHV3-43	4.76e-08	5.46e-10	2.96175	7.7907
IGHV2-26	4.76e-05	2.02e-06	2.95345	7.74597
IGLV4-69	2.59e-06	6.18e-08	2.94703	7.71159
IGHJ4	2.14e-08	2.12e-10	2.93805	7.66374
DNAH3	0.00127	0.000115	2.93113	7.62708
IGHV3-30	1.07e-08	9.02e-11	2.92894	7.61552
IGLV2-8	6.51e-09	5.18e-11	2.9288	7.61477
IGKV2D-30	3.14e-07	5.06e-09	2.92477	7.59352
IGKV1-12	3.12e-07	5.01e-09	2.91188	7.526
LOC107984125	2.2e-05	7.93e-07	2.91099	7.52135
IGKV3D-20	7.65e-07	1.44e-08	2.90784	7.50494
IGKV3-20	5.11e-07	9e-09	2.90065	7.46762
IGHV3-11	3.1e-07	4.93e-09	2.90042	7.46646
IGHV1-18	1.73e-08	1.63e-10	2.8988	7.45804
VAT1L	1.69e-09	9.74e-12	2.89036	7.41455
GSTA1	0.000234	1.38e-05	2.88931	7.40914
ELOVL2	8.59e-09	6.97e-11	2.88877	7.40638
LCN10	7.74e-08	1.02e-09	2.88429	7.38345
IGHJ1	2.79e-05	1.06e-06	2.88302	7.37691
IGHJ6	1.86e-07	2.74e-09	2.88269	7.37525
LOC112268314	1.2e-06	2.46e-08	2.88018	7.36242
IGHV1-46	3.45e-06	8.6e-08	2.87941	7.35848
IGHV3OR16-8	4.57e-07	7.9e-09	2.87721	7.34727
DCDC1	7.47e-05	3.47e-06	2.85193	7.21965
ECEL1	8.57e-08	1.14e-09	2.84784	7.19923
IGHG3	1.38e-06	2.94e-08	2.84406	7.18037
IGKV1D-12	1.28e-06	2.67e-08	2.83881	7.15432
IL11	2.23e-08	2.24e-10	2.83085	7.11495
IGHGP	7.74e-08	1.01e-09	2.83057	7.11355
SLITRK6	5.32e-07	9.46e-09	2.82487	7.0855
SCG5	5.7e-15	2.85e-18	2.81795	7.05159
IGKV2-30	9.31e-07	1.83e-08	2.81415	7.03303
TNS4	0.00128	0.000116	2.79972	6.96307
UCN2	7.47e-08	9.65e-10	2.7898	6.91534
IGHJ3	2.97e-06	7.29e-08	2.78309	6.88326
AQP5-AS1	6.13e-05	2.7e-06	2.77921	6.86477
IGHJ5	8.61e-08	1.16e-09	2.77521	6.84578
KLK7	0.000114	5.73e-06	2.77474	6.84354
LOC105378150	1.13e-06	2.28e-08	2.76715	6.80762
TMEM132E	1.93e-09	1.17e-11	2.75765	6.76294
S100A2	1.25e-05	3.99e-07	2.75614	6.75584
MZB1	1.43e-08	1.29e-10	2.75476	6.74938
SFRP4	2.45e-09	1.54e-11	2.7525	6.73885
IGLV2-11	1.41e-06	3.02e-08	2.74464	6.70222
LOC107985528	8.82e-07	1.71e-08	2.73698	6.66672
IGHV4-39	2e-06	4.53e-08	2.72959	6.63266
NEK10	0.000189	1.07e-05	2.72412	6.60755
RIMBP2	2.32e-06	5.39e-08	2.71501	6.56599
IGLV6-57	4.56e-05	1.92e-06	2.71406	6.56166
TP63	6.19e-05	2.74e-06	2.70536	6.5222
NTS	9.09e-07	1.78e-08	2.70017	6.49878
LAMP5	1.29e-11	2.91e-14	2.68718	6.44055
PLCH2	3.64e-06	9.17e-08	2.68544	6.43277
IGFL2	3.42e-07	5.61e-09	2.6711	6.36917
KRT14	1.05e-05	3.23e-07	2.66307	6.33381
ZNF385D	2.02e-10	6.68e-13	2.66096	6.32454
LOC105377033	7.27e-06	2.12e-07	2.659	6.31594
TMEM59L	8.12e-11	2.32e-13	2.6526	6.288
OGDHL	9.48e-05	4.63e-06	2.65229	6.28664
SSUH2	5.25e-08	6.18e-10	2.65056	6.2791
IGHV3-15	2.55e-06	6.04e-08	2.65011	6.27716
IGHV1-69D	5.99e-06	1.69e-07	2.64296	6.24614
IGKV1D-8	3.83e-06	9.84e-08	2.64261	6.24462
COMP	2.48e-06	5.8e-08	2.64009	6.23371
CST5	2.82e-09	1.79e-11	2.63936	6.23054
CAPN6	3.37e-09	2.24e-11	2.63677	6.21937
COL7A1	5.92e-09	4.65e-11	2.62995	6.19004
CATSPERD	0.00132	0.000121	2.62885	6.18531
IGHV3-72	8.36e-06	2.49e-07	2.62762	6.18004
TRIM29	0.000222	1.3e-05	2.6272	6.17826
DPEP1	4.14e-07	7.04e-09	2.62391	6.16418
JSRP1	2.14e-07	3.23e-09	2.62121	6.15267
ANKFN1	7.8e-05	3.66e-06	2.61839	6.14063
SIX4	4.49e-09	3.3e-11	2.61708	6.13507
IGLV4-60	0.00181	0.000181	2.61636	6.132
ALDH3A1	2.55e-05	9.51e-07	2.61055	6.10738
EPHA3	1.05e-11	2.09e-14	2.61043	6.10684
HNF4G	0.000273	1.67e-05	2.60727	6.0935
IGHV3-13	1.96e-06	4.4e-08	2.60195	6.07105
IGHV1-2	8.06e-06	2.38e-07	2.59454	6.03996
IGLV7-46	0.000228	1.34e-05	2.59261	6.03187
IGHV1-69	4.06e-06	1.06e-07	2.59193	6.02904
CFAP54	1.08e-05	3.33e-07	2.58399	5.99595
IGHV4-55	1.55e-05	5.27e-07	2.58218	5.98844
IGHV4-34	1.13e-05	3.56e-07	2.57749	5.96902
SFRP1	4.17e-06	1.11e-07	2.57736	5.96847
CXCL13	0.000454	3.14e-05	2.57597	5.96272
SCG2	5.8e-06	1.62e-07	2.5759	5.96242
CRABP2	2.22e-17	3.35e-21	2.56978	5.9372
TNNI3	0.000266	1.62e-05	2.56876	5.93298
MMP7	0.000175	9.7e-06	2.56642	5.92338
ODAD1	0.000376	2.46e-05	2.566	5.92167
PTCHD4	4.16e-08	4.64e-10	2.56325	5.91036
PAX9	0.000419	2.84e-05	2.5615	5.90321
FAM30A	3.91e-06	1.01e-07	2.55667	5.8835
ADAMTSL1	3.64e-13	4.01e-16	2.55479	5.8758
CYP24A1	0.0299	0.00718	2.55278	5.86762
ADH6	1.43e-05	4.7e-07	2.54464	5.83462
COL14A1	1.25e-14	8.77e-18	2.53857	5.81013
SVOPL	3.83e-06	9.82e-08	2.53408	5.79208
LOC105378598	0.00263	0.000291	2.53035	5.77713
PROM2	8.7e-08	1.17e-09	2.52727	5.76481
FCRL5	2.96e-06	7.24e-08	2.52457	5.754
SIX2	2.54e-05	9.4e-07	2.5238	5.75095
IGHJ3P	0.000479	3.35e-05	2.52131	5.74103
SCRG1	6.84e-10	3.22e-12	2.50703	5.68448
CYTL1	1.41e-08	1.26e-10	2.50462	5.675
TP53AIP1	0.00218	0.000229	2.50368	5.6713
ASTN1	6.78e-08	8.52e-10	2.49882	5.65224
IGHM	5.56e-06	1.54e-07	2.49558	5.63954
POU2AF1	2.86e-07	4.46e-09	2.48871	5.61276
MMP1	0.00289	0.000329	2.48477	5.59745
TTLL10	0.000766	6.05e-05	2.48431	5.59566
NEK5	5.41e-05	2.33e-06	2.48065	5.58149
WTAPP1	0.00122	0.000109	2.47957	5.57732
FAM83B	0.0013	0.000119	2.47702	5.56745
SCGB2A1	0.00208	0.000216	2.47265	5.55063
LOC102723407	5.42e-05	2.34e-06	2.46964	5.53907
GLB1L3	8.11e-05	3.84e-06	2.46585	5.52451
ASPN	1.18e-08	1.02e-10	2.46163	5.50839
PI16	0.0001	4.92e-06	2.45883	5.49771
CAPN11	1.25e-14	9.36e-18	2.45634	5.48822
FAM83F	0.000712	5.44e-05	2.45603	5.48706
IGHV3-16	2.95e-06	7.22e-08	2.45352	5.47749
KIAA2012	0.0129	0.00229	2.45187	5.47125
CALB2	0.000146	7.76e-06	2.44788	5.45614
PLEKHS1	0.0158	0.00304	2.4368	5.41441
DIO2	1.38e-05	4.51e-07	2.43541	5.4092
SYT12	0.00082	6.61e-05	2.43477	5.40678
IGHV3-22	4.61e-06	1.25e-07	2.43449	5.40575
ABCA12	4.62e-05	1.95e-06	2.4291	5.38557
MMP11	1.82e-05	6.4e-07	2.42611	5.37443
MTTP	2.79e-06	6.71e-08	2.42302	5.36292
BRINP3	1e-09	5.16e-12	2.42217	5.35976
RD3	7.92e-05	3.72e-06	2.42184	5.35854
TFAP2A	0.000976	8.26e-05	2.42021	5.3525
IGHV3-64	3.36e-05	1.31e-06	2.40722	5.3045
HOXD4	1.68e-08	1.56e-10	2.40392	5.29237
CD207	0.000259	1.56e-05	2.40194	5.28513
ACTC1	0.000286	1.78e-05	2.40098	5.28161
IGLV7-43	0.000219	1.28e-05	2.39742	5.26861
IGHV3-69-1	4.05e-06	1.05e-07	2.38856	5.23633
PAPPA2	2.63e-07	4.06e-09	2.38785	5.23377
IGKV1D-39	2.44e-05	8.97e-07	2.38562	5.22567
TNFRSF17	3.97e-05	1.62e-06	2.38454	5.22176
IGKV2D-29	0.00118	0.000105	2.38081	5.20828
B3GNT3	6.71e-06	1.93e-07	2.37429	5.1848
LINC02888	6.29e-05	2.8e-06	2.3707	5.1719
CRMA	3.71e-07	6.2e-09	2.3697	5.16834
SOX2	0.0137	0.00248	2.3616	5.1394
IGHV3-71	2.54e-05	9.45e-07	2.3613	5.13833
IGLV1-47	0.000479	3.36e-05	2.35786	5.12611
IGHV3-21	1.34e-05	4.34e-07	2.35777	5.12578
IGHV3-48	4.59e-06	1.23e-07	2.35606	5.1197
FABP6	0.00362	0.000439	2.35542	5.11742
C4orf47	5.79e-05	2.51e-06	2.35521	5.11668
CYP2A6	1.71e-05	5.89e-07	2.35047	5.09991
WT1	0.0284	0.0067	2.34466	5.07939
CXCL6	0.00206	0.000214	2.34387	5.07663
EYA2	5.03e-06	1.37e-07	2.34368	5.07597
LINC01614	5.11e-05	2.19e-06	2.33751	5.05428
SRD5A2	0.0381	0.00997	2.33287	5.03806
TNN	6.97e-07	1.28e-08	2.3191	4.99021
PLD5	2.03e-06	4.62e-08	2.31804	4.98654
ACAN	1.48e-06	3.2e-08	2.31609	4.97982
PCDH19	2.71e-09	1.71e-11	2.31485	4.97552
LOC107983983	0.000234	1.38e-05	2.31036	4.96006
IGLV1-36	0.00149	0.000142	2.30983	4.95826
STRA6	0.0005	3.54e-05	2.30689	4.94815
IGKV1-39	4.45e-05	1.86e-06	2.30487	4.94124
PAMR1	1.36e-08	1.19e-10	2.3013	4.92902
HTR2A	6.62e-08	8.18e-10	2.30106	4.92819
ITLN1	0.0135	0.00244	2.30007	4.92481
PTPRZ1	0.000189	1.07e-05	2.29985	4.92408
NPTX2	2.1e-06	4.8e-08	2.29843	4.91921
ADAM12	0.00026	1.57e-05	2.29722	4.91509
CCNO	0.0118	0.00203	2.29608	4.91121
EDAR	0.000324	2.07e-05	2.29442	4.90557
HS6ST2	5.86e-07	1.05e-08	2.28909	4.88746
RPP38-DT	1.5e-06	3.25e-08	2.28508	4.87392
NGFR	1.73e-09	1e-11	2.28471	4.87265
ABCB1	2.06e-16	5.15e-20	2.28325	4.86774
FAIM2	2.94e-06	7.15e-08	2.27981	4.85613
GFRA1	7.62e-09	6.14e-11	2.27779	4.84933
DERL3	4.88e-08	5.62e-10	2.2777	4.84905
CTHRC1	4.81e-06	1.31e-07	2.26631	4.81091
IGHV3-7	6.95e-05	3.19e-06	2.26384	4.80268
CYP27C1	0.000302	1.9e-05	2.26322	4.80061
CAPSL	0.0416	0.0112	2.26034	4.79105
GREM2	3.46e-11	8.83e-14	2.25483	4.77278
COL4A6	4.72e-08	5.39e-10	2.25274	4.76586
FAM227A	0.000142	7.53e-06	2.25025	4.75766
SCGB1A1	0.0175	0.00349	2.248	4.75025
IGLV3-10	0.00269	0.0003	2.24703	4.74706
IGHV3-74	5.82e-06	1.62e-07	2.24481	4.73975
IGHV3-23	9.13e-06	2.73e-07	2.24437	4.73831
GREM1	0.000597	4.4e-05	2.23365	4.70322
CCL24	6.94e-06	2.01e-07	2.2287	4.68711
IGLV1-44	0.00227	0.000241	2.22731	4.68259
SLC4A11	2.58e-06	6.14e-08	2.22601	4.67838
HECW1	4.38e-08	4.91e-10	2.22299	4.66861
BCAS1	0.000225	1.32e-05	2.22166	4.6643
LCN6	2.02e-05	7.17e-07	2.22151	4.66382
AQP5	7.7e-05	3.59e-06	2.21494	4.64263
IGHV3-64D	0.000967	8.13e-05	2.21469	4.6418
ATP1A2	4.96e-08	5.74e-10	2.21084	4.62944
RYR3	2.16e-09	1.33e-11	2.19226	4.57022
IGDCC4	4.91e-06	1.34e-07	2.18871	4.55898
ACBD7	3.54e-05	1.39e-06	2.18834	4.5578
F2RL2	8.17e-05	3.9e-06	2.18817	4.55726
NUDT10	2.53e-06	5.99e-08	2.17992	4.53128
LOC102724971	0.000625	4.65e-05	2.17279	4.50895
EYA1	0.0272	0.00631	2.17248	4.50797
KCNJ16	0.0187	0.00381	2.17236	4.50762
HAS1	0.0186	0.00377	2.171	4.50337
CD1A	0.00037	2.41e-05	2.17049	4.50176
CHST9	0.0464	0.0131	2.16837	4.49515
GJB3	7.7e-05	3.59e-06	2.16713	4.4913
SALL4	5.61e-06	1.56e-07	2.16485	4.48419
PI15	0.00273	0.000306	2.16395	4.48141
MYOM3	2.03e-08	1.99e-10	2.16373	4.48071
ANKRD36BP2	2.52e-06	5.96e-08	2.16332	4.47944
TSPAN1	0.0032	0.000375	2.16311	4.47878
PRIMA1	7.52e-07	1.4e-08	2.15636	4.4579
LGR6	6.65e-08	8.29e-10	2.1509	4.44105
FMO1	6.73e-05	3.06e-06	2.15044	4.43963
DNER	0.00201	0.000207	2.14913	4.4356
SLC38A11	3.56e-07	5.9e-09	2.14684	4.42857
CD79A	7.16e-05	3.3e-06	2.14489	4.42258
CCDC89	0.000412	2.78e-05	2.14401	4.4199
NGEF	0.000387	2.56e-05	2.14373	4.41904
HCAR1	0.00135	0.000125	2.14356	4.4185
COCH	3.84e-11	9.99e-14	2.13735	4.39954
DLX5	6.07e-09	4.8e-11	2.137	4.39845
UBE2QL1	1.86e-07	2.73e-09	2.13583	4.39489
LOC100506851	1.21e-05	3.84e-07	2.1258	4.36444
ABCA13	0.0118	0.00204	2.12108	4.35019
KCNH8	6.69e-05	3.02e-06	2.12061	4.34877
CD24	2.22e-05	8.04e-07	2.11809	4.34119
CPXM2	4.02e-08	4.45e-10	2.11736	4.33899
COL1A1	0.00195	0.000198	2.11317	4.32641
ZCCHC12	0.000293	1.83e-05	2.10607	4.30518
LINC00689	0.00014	7.4e-06	2.10568	4.30401
TENM4	1.99e-08	1.93e-10	2.10534	4.303
LOC100128593	0.000506	3.6e-05	2.10416	4.29947
FRMPD2	0.0655	0.0209	2.09754	4.27979
THBS4	1.19e-11	2.63e-14	2.09515	4.27271
DNAJC22	2.54e-05	9.41e-07	2.09484	4.27178
IGHV5-10-1	0.0108	0.00183	2.09253	4.26496
KRT13	0.000418	2.82e-05	2.08769	4.25066
SNTG2-AS1	4.81e-06	1.31e-07	2.08522	4.24341
TRPV6	2.92e-07	4.59e-09	2.08417	4.2403
IGHV3-49	0.000666	5.01e-05	2.08352	4.23839
SHANK1	9.88e-07	1.95e-08	2.07923	4.22582
SLITRK3	0.000469	3.27e-05	2.07823	4.2229
CCDC81	0.00222	0.000234	2.07622	4.21702
COL10A1	1.3e-05	4.21e-07	2.07501	4.21348
IGKV2D-24	0.00297	0.000341	2.07328	4.20843
PLAC4	0.000171	9.42e-06	2.07065	4.20077
ENPP3	3.31e-07	5.42e-09	2.06873	4.19516
AKAP14	0.0328	0.00816	2.06853	4.19458
SCN4A	5.38e-05	2.32e-06	2.0661	4.18754
CD1E	0.00038	2.5e-05	2.06279	4.17794
B4GALNT2	0.000126	6.47e-06	2.06141	4.17394
TWIST1	0.000746	5.8e-05	2.05687	4.16081
BEST4	0.0034	0.000406	2.04857	4.13696
TBC1D27P	4.7e-05	1.98e-06	2.04819	4.13587
GFRA3	7.36e-05	3.41e-06	2.03705	4.10404
LINC01116	1.73e-08	1.63e-10	2.03676	4.10322
IGHV3-53	0.000124	6.35e-06	2.03669	4.10302
RASSF6	4.45e-05	1.87e-06	2.03525	4.09895
SSC5D	1.39e-12	1.8e-15	2.03211	4.09003
RET	1.61e-11	3.71e-14	2.02997	4.08395
CRISPLD1	1.32e-06	2.78e-08	2.0282	4.07895
LOC105378187	9.57e-06	2.89e-07	2.02576	4.07206
LOC102723765	0.0024	0.000259	2.01861	4.05194
IGHV4-61	0.00129	0.000118	2.01467	4.04088
OSR2	1e-08	8.23e-11	2.01402	4.03905
VWA3B	0.0664	0.0213	2.01104	4.03073
PDGFD	3.7e-07	6.16e-09	2.00997	4.02773
FAM43B	4.38e-06	1.17e-07	2.00862	4.02396
MROH9	0.0506	0.0147	2.00858	4.02387
MYRIP	2.38e-08	2.42e-10	2.00669	4.01858
LINC02562	0.0126	0.00222	2.00493	4.0137
RAET1E	3.78e-05	1.52e-06	2.0042	4.01167
CFAP276	0.057	0.0173	2.00393	4.01092
SULF1	3.12e-11	7.66e-14	1.99709	3.99194
STAC2	4.15e-06	1.09e-07	1.99266	3.97971
CSRNP3	1.12e-15	3.92e-19	1.97707	3.93691
WSCD2	3.9e-08	4.29e-10	1.96849	3.91357
IGFBP2	3.64e-13	3.84e-16	1.96373	3.90068
IQUB	0.00425	0.000541	1.96187	3.89567
MORN5	0.0781	0.0265	1.95908	3.88814
CCDC60	0.0381	0.00997	1.95568	3.87897
IGHV3-66	0.000373	2.44e-05	1.95	3.86374
LINC01436	0.00298	0.000343	1.94788	3.85808
NRXN2	8.44e-07	1.62e-08	1.94585	3.85264
MUC5B	0.0557	0.0167	1.94022	3.83763
ABHD12B	0.00174	0.000172	1.93925	3.83506
CADPS	3.28e-07	5.36e-09	1.93824	3.83237
SHISA6	0.00218	0.000229	1.93805	3.83189
LINC00639	6.39e-05	2.85e-06	1.92993	3.81036
IL17RD	5.2e-09	4.01e-11	1.92978	3.80996
C6orf118	0.0776	0.0263	1.92837	3.80625
CAPN13	0.000236	1.4e-05	1.92634	3.8009
ANKRD20A5P	1.3e-07	1.86e-09	1.9254	3.79843
HR	2.21e-14	1.88e-17	1.9232	3.79263
ANKRD66	0.0775	0.0262	1.92009	3.78448
IGLV8-61	0.0555	0.0167	1.91954	3.78302
IGF1	4.26e-05	1.76e-06	1.91889	3.78133
KCNH1	3.68e-10	1.58e-12	1.91387	3.7682
CFAP206	0.0265	0.00611	1.91376	3.7679
DNAH9	0.0523	0.0154	1.91367	3.76768
APOBEC4	0.0797	0.0273	1.91206	3.76347
RAB3C	0.000131	6.82e-06	1.91187	3.76296
FAM81A	0.00251	0.000275	1.91103	3.76077
LOC102724731	7.19e-06	2.08e-07	1.90824	3.7535
WNK2	0.000578	4.24e-05	1.90742	3.75139
LOC101928383	1.47e-07	2.14e-09	1.90584	3.74728
EPN3	0.000275	1.69e-05	1.90522	3.74566
CDHR1	0.000686	5.2e-05	1.90483	3.74465
POF1B	6.65e-07	1.22e-08	1.90258	3.73882
CFAP95	0.0788	0.0269	1.90058	3.73363
SPP1	0.0012	0.000108	1.8997	3.73136
GPX2	0.000291	1.81e-05	1.89757	3.72585
FER1L4	4.47e-05	1.88e-06	1.89202	3.71153
COL6A4P2	3.36e-09	2.22e-11	1.89144	3.71004
SFRP5	0.00413	0.00052	1.89056	3.7078
LOC105378184	4.45e-05	1.87e-06	1.88708	3.69885
LOC105373791	0.0036	0.000436	1.88706	3.69881
HHLA2	0.00363	0.000441	1.8797	3.67997
EFHC2	0.015	0.00283	1.87293	3.66275
LOC100507351	1.45e-05	4.81e-07	1.87185	3.66001
GDF6	0.00027	1.65e-05	1.86655	3.6466
PNOC	0.000363	2.35e-05	1.86366	3.63929
IGHV1OR15-1	0.000383	2.52e-05	1.86193	3.63495
TMEM178B	1.78e-08	1.68e-10	1.86052	3.63139
SIX1	0.0185	0.00374	1.86009	3.63032
ISLR2	7.17e-08	9.15e-10	1.85758	3.624
LDLRAD1	0.0782	0.0265	1.85623	3.62061
SNAP25	2.52e-06	5.94e-08	1.85096	3.60741
KLHL13	2.93e-05	1.12e-06	1.85056	3.6064
PROM1	0.0432	0.0118	1.84981	3.60453
HOXD8	5.82e-06	1.62e-07	1.84276	3.58696
RHOV	0.012	0.00207	1.84227	3.58574
GRIK2	0.00558	0.000773	1.84167	3.58426
STOML3	0.102	0.0387	1.84155	3.58395
LINC00885	3.82e-05	1.54e-06	1.83988	3.57981
MUC4	0.00551	0.000761	1.83705	3.57279
SLITRK5	0.0022	0.000232	1.83665	3.57181
LINC01537	2.05e-05	7.3e-07	1.83458	3.56667
IGHV1-3	0.0238	0.00527	1.83282	3.56233
LOC100506071	6.73e-08	8.43e-10	1.83236	3.56119
IGKV2-24	0.0121	0.00211	1.83156	3.55921
LOC102724760	0.0006	4.43e-05	1.82347	3.53931
LOC105373585	0.000334	2.14e-05	1.81964	3.52993
CNTN3	9.37e-06	2.81e-07	1.81582	3.5206
DRC1	0.0832	0.029	1.81139	3.5098
CFAP141	0.0598	0.0184	1.80915	3.50437
ZNF474	0.0274	0.0064	1.80823	3.50213
ITGB4	5.07e-07	8.88e-09	1.80513	3.4946
MPPED2	8.85e-07	1.72e-08	1.80339	3.49038
BARX2	0.0235	0.00518	1.80178	3.48651
LOC107985728	7.39e-06	2.16e-07	1.79976	3.48162
CFAP53	0.0391	0.0103	1.79887	3.47948
PDE7B	8.45e-12	1.61e-14	1.79575	3.47196
CCDC162P	0.0052	0.000704	1.7899	3.45791
RSPH1	0.0646	0.0205	1.78912	3.45604
LOC105372270	0.00054	3.9e-05	1.78733	3.45176
PRR15	0.00617	0.000877	1.78595	3.44846
TMEM190	0.0695	0.0226	1.78542	3.44719
SLN	0.00839	0.0013	1.78389	3.44353
PAPOLA-DT	0.0016	0.000154	1.78192	3.43882
IGHV4-59	0.0066	0.000954	1.78183	3.43863
BBOX1	0.0142	0.00261	1.78113	3.43695
ISM1	4.89e-07	8.53e-09	1.77828	3.43016
IGSF9	8.8e-05	4.27e-06	1.77654	3.42603
SPTBN2	2.61e-07	4e-09	1.77625	3.42534
MXRA5	0.00115	0.000101	1.77487	3.42208
CDH2	0.000901	7.42e-05	1.77387	3.41969
DYDC2	0.105	0.0406	1.77089	3.41264
VIPR2	0.00222	0.000234	1.77026	3.41115
PLPP2	0.00214	0.000223	1.76953	3.40942
KCNMB2	0.000566	4.14e-05	1.76842	3.40681
GCAWKR	0.0017	0.000166	1.76649	3.40225
TMEM232	0.0145	0.00271	1.76556	3.40007
KRT222	2.95e-06	7.18e-08	1.76323	3.39457
SAXO2	0.0555	0.0167	1.76297	3.39396
CCDC170	0.0213	0.00454	1.76244	3.39271
MFAP5	0.00708	0.00104	1.76227	3.39232
ESRRG	0.00776	0.00117	1.76055	3.38827
GSTA3	0.0393	0.0104	1.75964	3.38613
MUC12-AS1	0.00453	0.00059	1.75955	3.38593
FHL2	4.79e-10	2.18e-12	1.75954	3.3859
ALOX15	0.0875	0.0313	1.7591	3.38487
NTN1	4.05e-06	1.05e-07	1.75845	3.38334
NSG1	1.65e-05	5.64e-07	1.75567	3.37683
PCDH7	9.94e-07	1.97e-08	1.75489	3.37501
DNAI7	0.0257	0.00585	1.75362	3.37204
MIR3606	0.0101	0.00167	1.75075	3.36533
LOC105374235	0.000138	7.24e-06	1.74639	3.35519
ERICH5	0.0467	0.0132	1.74467	3.35117
DOK5	7.97e-05	3.76e-06	1.74408	3.34981
LINC02593	2.15e-05	7.71e-07	1.74326	3.3479
THY1	0.00224	0.000237	1.74168	3.34425
CCDC146	0.00563	0.000782	1.7405	3.34152
C20orf85	0.123	0.0502	1.73735	3.33422
CACNA1G	1.79e-05	6.21e-07	1.73305	3.3243
FUT2	0.000193	1.09e-05	1.73283	3.32379
PLEKHG7	0.0567	0.0172	1.73206	3.32202
TSHZ2	9.82e-10	5.02e-12	1.73163	3.32104
KLHL38	0.00559	0.000774	1.72676	3.30983
COLEC11	5.91e-07	1.07e-08	1.72436	3.30433
DNAH7	0.0259	0.00593	1.72032	3.29509
CHD9NB	0.0711	0.0233	1.71978	3.29386
MAP3K19	0.0946	0.0349	1.71929	3.29274
CFAP61	0.0518	0.0151	1.71792	3.28961
GOLGA2P11	0.000622	4.62e-05	1.71693	3.28735
IGHV6-1	0.00504	0.000677	1.71663	3.28667
IGLV3-9	0.0556	0.0167	1.716	3.28525
LOC441239	0.000939	7.85e-05	1.71558	3.28428
CPXM1	0.012	0.00208	1.71544	3.28396
ADAMTS14	0.000358	2.32e-05	1.71049	3.27272
RSPH4A	0.0266	0.00615	1.7102	3.27206
PKP2	5.99e-05	2.63e-06	1.71002	3.27165
DNAH12	0.0824	0.0286	1.70485	3.25995
ST6GALNAC1	0.000983	8.34e-05	1.704	3.25804
NMNAT2	5.67e-06	1.58e-07	1.70348	3.25686
CILP	0.000941	7.88e-05	1.70348	3.25685
GABRD	0.000155	8.39e-06	1.70341	3.25669
COL15A1	0.000399	2.68e-05	1.7023	3.25419
LOC107985181	0.00533	0.000727	1.69986	3.2487
PRSS54	0.024	0.00533	1.69929	3.24742
OGN	0.00168	0.000164	1.69909	3.24696
BDKRB1	0.0191	0.0039	1.69877	3.24624
RAB26	0.000121	6.13e-06	1.69792	3.24432
KLHL14	0.000189	1.07e-05	1.69433	3.23626
LRRC17	0.000374	2.44e-05	1.69421	3.236
ASIC1	6.31e-06	1.79e-07	1.69382	3.23513
NRG2	0.000124	6.37e-06	1.69323	3.2338
WDR49	0.0266	0.00615	1.69189	3.23081
HOXD9	6.27e-05	2.78e-06	1.69138	3.22966
SAMD15	0.0132	0.00236	1.68662	3.21901
PCSK1	0.000862	7.03e-05	1.68621	3.2181
TTLL10-AS1	0.029	0.00691	1.68387	3.21289
CRISP3	0.0286	0.00678	1.68332	3.21167
SPATA17	0.0371	0.00958	1.68313	3.21124
CDHR3	0.077	0.026	1.68285	3.21061
PDE2A	3.73e-09	2.65e-11	1.68011	3.20453
CHST6	0.0183	0.00368	1.68001	3.2043
C14orf180	0.00143	0.000134	1.67927	3.20266
GGT6	2.5e-05	9.23e-07	1.67637	3.19622
RSPH10B	0.0855	0.0302	1.67497	3.19313
XDH	0.000136	7.08e-06	1.67461	3.19233
NALCN	3.59e-06	8.99e-08	1.67196	3.18647
LOC107985064	1.82e-06	4.03e-08	1.6719	3.18633
CYP2A7	0.000443	3.05e-05	1.67134	3.18511
DPP10	0.00082	6.61e-05	1.67061	3.18349
IGLV10-54	0.045	0.0125	1.66925	3.18049
MYLK3	0.011	0.00187	1.66514	3.17145
LINC01133	0.00797	0.00122	1.6651	3.17136
KIF19	0.036	0.00919	1.66462	3.1703
CCL14	0.000113	5.6e-06	1.66313	3.16703
ADAM23	1.28e-05	4.13e-07	1.66229	3.16518
ODAD2	0.0638	0.0202	1.66069	3.16168
BLK	0.00254	0.000278	1.65871	3.15734
LOC105370114	0.000345	2.22e-05	1.65511	3.14947
GLIS1	0.000391	2.58e-05	1.65488	3.14896
BOC	2.38e-10	8.71e-13	1.65159	3.1418
HAPLN1	0.00834	0.00129	1.64847	3.13501
CCDC187	0.139	0.0596	1.64658	3.13091
STUM	3.74e-07	6.28e-09	1.64518	3.12787
GSDMC	0.000493	3.47e-05	1.64474	3.12691
COL22A1	5.52e-05	2.39e-06	1.64421	3.12578
ESR2	3.1e-06	7.63e-08	1.64407	3.12546
LOC101928711	4.46e-07	7.66e-09	1.64357	3.12439
IQCD	0.0186	0.00378	1.64353	3.12429
PHYHIPL	4.68e-06	1.27e-07	1.64276	3.12263
SRGAP3-AS2	0.175	0.0813	1.64211	3.12123
ATP1B2	3.04e-09	1.96e-11	1.63995	3.11656
SLC27A2	0.00523	0.000709	1.63778	3.11187
LGSN	0.00168	0.000164	1.63613	3.10831
RGS7BP	0.000545	3.95e-05	1.63502	3.10592
SLC35F1	0.000256	1.54e-05	1.63283	3.10121
MAP7D2	0.000688	5.22e-05	1.63223	3.09992
CFAP20DC	0.0175	0.00347	1.63141	3.09815
CLEC4F	0.00257	0.000282	1.6313	3.09792
VWCE	0.000121	6.11e-06	1.63107	3.09743
CCDC33	0.148	0.065	1.62942	3.09389
KLHL4	1.43e-07	2.06e-09	1.62782	3.09045
PLPPR4	1.17e-10	3.64e-13	1.62781	3.09043
DRC7	0.0975	0.0364	1.62736	3.08947
NPAS3	7.63e-06	2.24e-07	1.6262	3.08699
CFAP300	0.00974	0.00159	1.62535	3.08516
CFAP52	0.114	0.0452	1.62402	3.08232
TFF3	0.000263	1.59e-05	1.62155	3.07705
GREB1	8.08e-05	3.82e-06	1.62153	3.07701
ERICH3	0.132	0.0556	1.62112	3.07613
IGHV3-73	0.0075	0.00112	1.62001	3.07377
LOC107985506	4.88e-05	2.08e-06	1.61938	3.07243
ENTPD2	0.00305	0.000352	1.61656	3.06643
DNAH6	0.0634	0.02	1.61599	3.06521
LOC107987302	7.66e-05	3.57e-06	1.61482	3.06273
CCL15-CCL14	0.000146	7.76e-06	1.61457	3.0622
AGBL2	0.0649	0.0206	1.61439	3.06183
TTC29	0.157	0.0704	1.61438	3.0618
SLC52A1	0.00955	0.00155	1.61423	3.06147
FERMT1	1.86e-05	6.53e-07	1.61336	3.05964
ATP1A4	1.44e-05	4.76e-07	1.6117	3.05612
CFAP47	0.14	0.0597	1.61113	3.05492
FTO-IT1	0.0215	0.00461	1.61073	3.05406
BMPR1B	0.00828	0.00128	1.60795	3.04817
LINC02202	2.29e-05	8.33e-07	1.60569	3.04342
KCNB1	0.00234	0.00025	1.60475	3.04143
VSNL1	4.58e-06	1.23e-07	1.60412	3.0401
PDLIM4	7.98e-07	1.51e-08	1.60304	3.03783
TRIM55	0.0422	0.0115	1.59895	3.02922
CDH3	9.95e-06	3.02e-07	1.59849	3.02825
CYP4F35P	0.00014	7.4e-06	1.59837	3.02802
SUSD4	0.000302	1.89e-05	1.59617	3.02339
SPAG6	0.127	0.0523	1.59595	3.02293
DLK2	6.5e-05	2.91e-06	1.59593	3.02288
CCDC65	0.0257	0.00586	1.59516	3.02129
ECRG4	0.00547	0.000752	1.59173	3.0141
PDIA2	0.00139	0.00013	1.5907	3.01196
LOC107986669	0.217	0.109	1.59049	3.01153
PPM1E	0.000391	2.59e-05	1.59038	3.01128
ZNF812P	2.55e-05	9.48e-07	1.58908	3.00858
PLA2G2D	0.0132	0.00236	1.589	3.00841
TACR1	0.000739	5.73e-05	1.58665	3.00351
ADRA2B	0.000136	7.15e-06	1.58657	3.00335
CCDC148	0.0209	0.00441	1.58637	3.00293
LOC101928722	0.16	0.0721	1.58606	3.00228
LOC105369611	0.0136	0.00246	1.58605	3.00227
DNAI3	0.0429	0.0117	1.58305	2.99602
RBM24	0.00412	0.000519	1.58295	2.99581
SNTN	0.165	0.0752	1.58185	2.99353
FBXO15	0.0458	0.0129	1.57837	2.98632
KLHDC8A	6.92e-05	3.17e-06	1.57711	2.98372
TNFRSF13B	0.00865	0.00135	1.57687	2.98322
INHBB	0.00117	0.000103	1.57576	2.98092
CCDC113	0.0401	0.0107	1.57449	2.97829
KCND2	0.000842	6.83e-05	1.57445	2.97822
SNTG2	0.00168	0.000164	1.57403	2.97736
CXCL12	1.53e-08	1.4e-10	1.57188	2.97292
SMOC1	0.000167	9.2e-06	1.57177	2.9727
EFNB3	0.0127	0.00226	1.56872	2.96641
RSPH10B2	0.111	0.0437	1.56786	2.96465
CFAP107	0.134	0.0564	1.56783	2.96459
MS4A8	0.171	0.0788	1.56695	2.96278
PTPRH	0.00279	0.000315	1.56669	2.96225
XG	0.00132	0.000122	1.56666	2.96219
SERPIND1	0.0157	0.003	1.56586	2.96054
MEG3	1.18e-06	2.41e-08	1.5654	2.95959
MDK	3.12e-07	4.98e-09	1.56507	2.95892
NELL2	0.0342	0.00866	1.56145	2.9515
ADCY2	0.000984	8.36e-05	1.56069	2.94995
SUGCT	7.97e-08	1.05e-09	1.55942	2.94736
TMEM40	0.00729	0.00108	1.55882	2.94612
LOC101928334	6.36e-05	2.83e-06	1.55804	2.94454
PACRG	0.0434	0.0119	1.55508	2.9385
PLN	0.00426	0.000544	1.55481	2.93796
KCNE4	0.000776	6.17e-05	1.55476	2.93785
LINC02984	2.13e-05	7.64e-07	1.554	2.93629
CPNE4	0.00125	0.000113	1.54866	2.92545
BDKRB2	5.97e-06	1.68e-07	1.54812	2.92435
ENKUR	0.121	0.0492	1.54777	2.92365
BMP7	0.00103	8.87e-05	1.54596	2.91998
LOC105373945	0.00766	0.00116	1.54585	2.91977
LOC105378520	0.0129	0.00229	1.54481	2.91765
FOXL1	1.79e-08	1.72e-10	1.54311	2.91423
CNTFR	0.000246	1.46e-05	1.54305	2.91411
C1orf87	0.142	0.0609	1.54246	2.91291
AK7	0.0305	0.00741	1.54239	2.91276
CFAP251	0.0363	0.00931	1.54111	2.91018
ELAPOR1	0.00503	0.000675	1.54084	2.90964
SRRM3	5.24e-07	9.3e-09	1.53959	2.90712
PLVAP	0.000259	1.56e-05	1.53897	2.90587
P4HA3	0.000763	6e-05	1.53675	2.90141
ESPN	0.0188	0.00384	1.53583	2.89954
EFHB	0.0307	0.00745	1.53563	2.89915
ANKRD18A	0.00183	0.000184	1.53552	2.89892
GAS2L2	0.0971	0.0362	1.5347	2.89729
PLP1	0.0302	0.0073	1.53455	2.89699
DNAAF8	0.0347	0.00879	1.53423	2.89635
FCRLA	0.00922	0.00148	1.53374	2.89536
PIERCE1	0.0398	0.0106	1.5333	2.89447
FAM183A	0.127	0.0524	1.53227	2.89241
MFAP2	4.39e-05	1.83e-06	1.53208	2.89202
IL13RA2	0.00289	0.00033	1.53175	2.89136
SPATA18	0.0257	0.00586	1.53088	2.88961
CLNK	0.00336	0.000399	1.53059	2.88904
COL3A1	0.0215	0.00462	1.53037	2.8886
SHISAL1	3.54e-05	1.4e-06	1.53027	2.88839
BCHE	0.000164	8.94e-06	1.53	2.88785
GPR156	0.0013	0.00012	1.52965	2.88717
TIGD4	0.0148	0.00279	1.52895	2.88575
ANKRD45	0.0312	0.00764	1.52756	2.88299
GRHL3	0.00216	0.000226	1.52677	2.8814
ODAD4	0.0333	0.00832	1.52669	2.88125
RCOR2	8.98e-05	4.37e-06	1.52471	2.87729
FAM81B	0.106	0.0413	1.52422	2.87632
VCAM1	0.00121	0.000108	1.52314	2.87416
ROPN1L	0.0814	0.0281	1.52096	2.86981
MRAP2	0.0027	0.000302	1.51859	2.86511
CFAP77	0.152	0.0675	1.51775	2.86344
TEKT1	0.192	0.0926	1.51744	2.86283
LOC105370849	0.00037	2.41e-05	1.51705	2.86205
DNAI4	0.0317	0.00778	1.51655	2.86107
FBLN2	7.3e-05	3.37e-06	1.51647	2.86089
TGM1	0.00221	0.000233	1.51314	2.8543
ELOVL4	1.46e-05	4.89e-07	1.51302	2.85407
COL11A1	0.0179	0.00359	1.51252	2.85307
LOC100507336	0.00384	0.000475	1.50926	2.84664
MEG8	0.000165	9.03e-06	1.50884	2.84581
APLNR	0.0027	0.000301	1.50689	2.84196
CIBAR2	0.139	0.0595	1.50595	2.84012
GRIA3	0.00341	0.000409	1.50354	2.83537
NTN5	0.00019	1.08e-05	1.50283	2.83399
TSPAN19	0.184	0.0875	1.50154	2.83146
LOC107986986	2.71e-05	1.03e-06	1.50033	2.82908
ADGRF4	0.0437	0.0121	1.49929	2.82703
TPTE2P1	0.0033	0.00039	1.49825	2.82499
LOC105371532	0.000758	5.95e-05	1.49572	2.82004
CXXC4	0.00556	0.00077	1.49567	2.81996
TMEM132C	0.00196	0.0002	1.49542	2.81947
LINC01279	0.00162	0.000156	1.49479	2.81823
SLC25A21	0.00124	0.000111	1.49322	2.81518
GLP2R	0.0309	0.00752	1.49254	2.81383
STMND1	0.209	0.104	1.4922	2.81317
FSIP2	1.04e-06	2.08e-08	1.49187	2.81254
LOC100287846	3.1e-05	1.19e-06	1.49156	2.81193
LOC112268447	0.00162	0.000157	1.4915	2.81182
ECM2	9.03e-07	1.77e-08	1.49088	2.81061
CRACD	3.83e-06	9.85e-08	1.48851	2.80598
FAM95C	0.0103	0.00172	1.48771	2.80443
SCGB3A2	0.0178	0.00356	1.48698	2.80301
PODNL1	2.65e-05	9.99e-07	1.48459	2.79838
COLCA1	0.00316	0.000369	1.48456	2.79832
SPDEF	0.00526	0.000716	1.48245	2.79424
CFAP161	0.0274	0.00639	1.48218	2.79371
RIBC2	0.0338	0.0085	1.48211	2.79356
ZNF273	0.0129	0.0023	1.47844	2.78647
CROCC2	0.0724	0.0239	1.47823	2.78606
IL5RA	0.0818	0.0283	1.47804	2.78569
FAM13C	2.06e-07	3.08e-09	1.47723	2.78414
BTC	6.71e-06	1.92e-07	1.47639	2.78252
COL9A3	0.00011	5.46e-06	1.47559	2.78096
LRRN1	5.89e-06	1.65e-07	1.47418	2.77826
CLXN	0.142	0.0609	1.47389	2.77769
DNAI2	0.146	0.0637	1.47237	2.77477
FGF1	0.000772	6.12e-05	1.47225	2.77454
ADGB	0.202	0.0991	1.46647	2.76345
CYP2J2	0.00384	0.000474	1.46633	2.76318
CFAP57	0.0891	0.032	1.46599	2.76253
COL24A1	7.3e-05	3.37e-06	1.46341	2.7576
LRRC46	0.0986	0.0371	1.46153	2.754
DUXAP10	5.91e-05	2.58e-06	1.46119	2.75336
PDE1A	1.63e-09	9.12e-12	1.46086	2.75273
TRNG	0.0334	0.00837	1.46032	2.7517
LRRC74B	0.17	0.0783	1.45881	2.74881
UBXN10	0.0427	0.0117	1.45715	2.74565
CNGA4	0.093	0.034	1.45641	2.74424
DUXAP9	3.28e-05	1.27e-06	1.45632	2.74407
KIAA1755	1.4e-05	4.6e-07	1.45627	2.74398
SMO	2.43e-07	3.71e-09	1.45475	2.74109
LRRC10B	0.104	0.0403	1.45403	2.73972
DNAI1	0.193	0.093	1.45374	2.73918
SELE	0.0193	0.00398	1.45372	2.73913
CGB7	0.0061	0.000864	1.45222	2.73628
FBXO32	3.18e-05	1.23e-06	1.4487	2.72962
CFAP45	0.0525	0.0154	1.44858	2.7294
LOC105447645	0.00024	1.42e-05	1.44797	2.72824
CAPS	0.0605	0.0187	1.44764	2.72761
ADGRB2	0.000235	1.39e-05	1.44506	2.72274
DQX1	0.0238	0.00528	1.44451	2.7217
GSDMA	0.00378	0.000464	1.44418	2.72107
DUXAP8	2.5e-05	9.23e-07	1.44346	2.71973
CABCOCO1	0.0559	0.0168	1.4429	2.71867
C9orf24	0.125	0.0512	1.44172	2.71645
COL28A1	0.0183	0.00367	1.4415	2.71603
KLK13	0.0839	0.0294	1.43913	2.71156
ARMH4	4.61e-06	1.24e-07	1.43864	2.71065
STOX1	0.0421	0.0114	1.43813	2.70969
LOC107986016	0.0269	0.00623	1.43734	2.70821
PKP1	0.00927	0.00149	1.43692	2.70742
MARCHF10	0.126	0.0522	1.43607	2.70583
CFAP126	0.0261	0.00598	1.43384	2.70165
CDCA7	0.000187	1.05e-05	1.43379	2.70156
ADAMTS5	9.85e-05	4.83e-06	1.43039	2.6952
LOC102724210	0.00936	0.0015	1.4301	2.69466
FAM181A	0.0273	0.00636	1.4298	2.69409
DNAH10	0.0939	0.0346	1.42952	2.69357
TP73	0.0326	0.00809	1.42801	2.69075
CCNA1	0.0531	0.0157	1.4262	2.68737
MEX3A	1.34e-05	4.38e-07	1.42496	2.68508
MS4A1	0.0571	0.0173	1.42418	2.68362
HYDIN2	0.0143	0.00265	1.42376	2.68283
LOC101929756	0.00896	0.00142	1.41911	2.67421
CYP4Z2P	0.00271	0.000303	1.41797	2.6721
FAM78B	3.08e-14	2.78e-17	1.41758	2.67137
ZMYND10	0.105	0.0407	1.41605	2.66853
FBXL22	0.000179	9.98e-06	1.41558	2.66768
CCL16	0.0114	0.00195	1.41521	2.66699
ZSCAN4	0.0159	0.00305	1.41426	2.66523
IL31RA	0.00115	0.000102	1.41219	2.6614
EPHB1	3.55e-06	8.86e-08	1.41005	2.65746
OMD	0.0072	0.00107	1.40952	2.65649
CFAP43	0.155	0.0693	1.40822	2.6541
SRGAP3	0.0137	0.00248	1.40758	2.65293
LOC105370455	0.00342	0.000409	1.40584	2.64973
SAMD13	3.9e-05	1.58e-06	1.40443	2.64713
LINC00924	0.00044	3.02e-05	1.40383	2.64603
SLC44A4	0.0118	0.00202	1.40279	2.64412
MIPOL1	0.000123	6.24e-06	1.40262	2.64381
PCSK1N	0.00833	0.00129	1.40247	2.64353
RNF150	1e-07	1.37e-09	1.40127	2.64134
ADD2	7.92e-07	1.5e-08	1.39862	2.6365
DPT	3.28e-07	5.35e-09	1.39849	2.63625
NHS	8.13e-05	3.87e-06	1.39751	2.63446
LOC105369250	0.00403	0.000505	1.3966	2.6328
ARHGAP40	0.0435	0.012	1.39454	2.62905
PIFO	0.0557	0.0167	1.39438	2.62876
HABP2	0.0387	0.0102	1.39243	2.6252
SPATS1	0.161	0.0725	1.39222	2.62482
LHX6	1.26e-05	4.05e-07	1.39107	2.62273
LINC00578	0.000316	2.01e-05	1.39101	2.62261
KCTD1	6.19e-05	2.73e-06	1.39074	2.62213
HNF4A	0.0593	0.0182	1.38901	2.61899
GABRB3	0.00339	0.000404	1.38812	2.61738
MOBP	0.0378	0.00985	1.38683	2.61503
ITGBL1	0.000976	8.27e-05	1.38646	2.61437
NALF1	7e-06	2.03e-07	1.38613	2.61377
GALNTL6	0.01	0.00165	1.38498	2.61169
PTHLH	1.47e-05	4.92e-07	1.38362	2.60922
STAB2	0.000779	6.2e-05	1.3817	2.60575
CDKN2A	0.000121	6.15e-06	1.37858	2.60013
ADCYAP1	0.0741	0.0247	1.37822	2.59948
MEG9	3.68e-05	1.47e-06	1.37697	2.59722
COL1A2	0.0066	0.000954	1.37447	2.59273
SSPN	5.31e-08	6.28e-10	1.3729	2.58991
LRRC18	0.0392	0.0104	1.3721	2.58847
CNFN	0.0016	0.000154	1.37146	2.58732
TCTE1	0.123	0.0501	1.37089	2.58629
PTGFRN	1.45e-10	4.59e-13	1.36555	2.57675
RIBC1	0.0688	0.0223	1.36476	2.57534
DPY19L2P2	0.0798	0.0274	1.36457	2.575
LOC105369626	0.0138	0.00252	1.36317	2.57251
C1QTNF3	4.35e-10	1.94e-12	1.36299	2.57219
EXTL1	0.00137	0.000128	1.35868	2.5645
CPNE5	0.000123	6.25e-06	1.35759	2.56257
DRC3	0.0568	0.0172	1.3572	2.56188
FGF14	0.000718	5.51e-05	1.35607	2.55986
FHAD1	0.052	0.0152	1.35529	2.55848
SLC23A1	0.0394	0.0104	1.3533	2.55496
FAM3D-AS1	0.0324	0.00802	1.35189	2.55247
MUC6	0.0214	0.00458	1.3502	2.54948
KY	0.0337	0.00848	1.34994	2.54901
FANK1	0.0456	0.0128	1.34926	2.54781
ABTB3	0.0002	1.15e-05	1.34886	2.54711
MMP10	0.177	0.0826	1.34833	2.54618
ATP10B	0.0689	0.0223	1.34744	2.54459
RGS5	0.000645	4.82e-05	1.34718	2.54415
LINC01341	0.00198	0.000202	1.34537	2.54095
RASL11B	0.000864	7.05e-05	1.3446	2.5396
AK8	0.0474	0.0135	1.34446	2.53936
SPA17	0.0138	0.00253	1.34293	2.53666
PPP1R36	0.0328	0.00817	1.34255	2.53599
RNF207	2.08e-05	7.4e-07	1.34156	2.53426
CDH26	0.0033	0.00039	1.34154	2.53422
PENK	0.000727	5.6e-05	1.33944	2.53054
HYDIN	0.125	0.0513	1.33777	2.5276
TEX9	0.0356	0.00907	1.33757	2.52725
MUC20	0.000275	1.69e-05	1.33733	2.52684
NTF4	0.00195	0.000198	1.33681	2.52593
ENAM	0.00318	0.000372	1.33589	2.5243
ZFHX4	5.59e-05	2.42e-06	1.33553	2.52368
MPP2	2.66e-07	4.12e-09	1.33502	2.52278
FAM180A	5.95e-05	2.61e-06	1.33431	2.52155
CCDC80	0.00482	0.000639	1.33384	2.52072
LCA5L	0.0198	0.00413	1.33315	2.51952
ALDH1A3-AS1	0.00453	0.000588	1.33258	2.51853
RP1	0.0936	0.0344	1.33186	2.51728
GAD1	0.0455	0.0128	1.33186	2.51727
LOC102723415	0.00975	0.00159	1.33184	2.51724
PLXDC1	3.5e-09	2.38e-11	1.3307	2.51524
FLNC	1.82e-05	6.35e-07	1.33038	2.51468
LNC-LBCS	0.0301	0.00728	1.32999	2.51401
MTUS1-DT	0.000655	4.91e-05	1.3296	2.51333
DPY19L2	0.0139	0.00254	1.32811	2.51073
PPP1R1A	0.0149	0.0028	1.32692	2.50866
VASH2	3.83e-06	9.77e-08	1.32573	2.5066
NLGN4Y	0.0614	0.019	1.32477	2.50494
SCARA5	0.0258	0.00591	1.32408	2.50374
LINC00327	0.00031	1.96e-05	1.32399	2.50357
LEF1-AS1	1.05e-08	8.75e-11	1.32342	2.50259
FGF11	0.00134	0.000124	1.32277	2.50146
GNAO1	1.18e-06	2.42e-08	1.32175	2.4997
ST6GAL2	0.036	0.00921	1.3216	2.49943
TMEM231	0.0241	0.00536	1.32119	2.49872
LINC02884	9.48e-05	4.63e-06	1.32059	2.49769
RFTN2	9.37e-06	2.81e-07	1.31977	2.49626
PPBP	0.0578	0.0176	1.31879	2.49457
LOC107985733	2.26e-05	8.18e-07	1.31721	2.49184
LOC105376845	0.0011	9.59e-05	1.31629	2.49024
CFAP58	0.0436	0.012	1.3161	2.48993
FAM3D	0.0373	0.00968	1.31596	2.48969
RHBDL2	0.000282	1.75e-05	1.31583	2.48946
NBEA	0.000423	2.87e-05	1.31567	2.48918
GRHL2-DT	0.0158	0.00304	1.31563	2.4891
EYA4	0.000821	6.62e-05	1.31526	2.48847
MDH1B	0.129	0.0535	1.31508	2.48816
NME5	0.0352	0.00898	1.31396	2.48623
SHC4	0.00797	0.00121	1.31367	2.48574
FAM169A	0.000356	2.3e-05	1.31137	2.48178
BMS1P20	3.82e-05	1.54e-06	1.30953	2.47861
CKMT1A	0.0228	0.00497	1.3093	2.47822
CKMT1B	0.0238	0.00528	1.30861	2.47703
CCDC39	0.0325	0.00808	1.30656	2.47352
LOC102723906	0.00958	0.00155	1.30636	2.47317
HOXC6	0.0624	0.0195	1.30623	2.47295
LOC107986170	0.0273	0.00638	1.30442	2.46985
GLT8D2	1.57e-10	5.02e-13	1.30363	2.46849
C16orf74	1.19e-06	2.45e-08	1.30149	2.46483
CCL17	0.0145	0.00271	1.30116	2.46428
LOC105376806	0.000185	1.04e-05	1.29681	2.45684
C22orf15	0.0335	0.0084	1.29583	2.45518
DNAJB13	0.104	0.04	1.29573	2.45501
DIRAS3	1.01e-06	2e-08	1.29483	2.45349
LDB3	0.00548	0.000753	1.29352	2.45126
CAPS2	0.0333	0.00833	1.29244	2.44942
TSPAN8	0.00271	0.000303	1.29214	2.44891
LINC00908	0.0194	0.00401	1.29111	2.44716
SEC14L3	0.16	0.072	1.28974	2.44484
MGC70870	0.00406	0.000509	1.28949	2.44442
TCN1	0.0971	0.0362	1.28793	2.44177
DCST2	0.00136	0.000127	1.28779	2.44153
PTPRT	0.179	0.0838	1.28593	2.43839
KLHL31	0.00738	0.0011	1.28561	2.43785
LOC107987206	0.021	0.00446	1.2845	2.43598
IGFBP5	8.13e-05	3.86e-06	1.28443	2.43586
RN7SL1	0.0213	0.00456	1.28437	2.43576
HOXC4	0.00402	0.000502	1.28402	2.43517
MNS1	0.0431	0.0118	1.28352	2.43432
GRIP1	2.89e-06	7.01e-08	1.2831	2.43361
SPAG8	0.0554	0.0166	1.28139	2.43074
CELP	0.000816	6.57e-05	1.28107	2.43019
ABCG4	0.000544	3.93e-05	1.2788	2.42637
PABPC4L	3.12e-07	5.02e-09	1.27875	2.42629
COL4A5	1.47e-06	3.16e-08	1.27812	2.42523
FAM171B	4.55e-08	5.12e-10	1.27698	2.42331
TENT5C	0.000324	2.07e-05	1.27578	2.4213
EFCAB10	0.00792	0.00121	1.27319	2.41695
KIF5C	3.42e-06	8.5e-08	1.27255	2.41588
CD1C	0.0109	0.00184	1.27093	2.41317
GXYLT2	0.000127	6.56e-06	1.27074	2.41286
CCDC74B	0.105	0.0406	1.27036	2.41221
CDHR4	0.217	0.11	1.27028	2.41208
MAP6	0.0116	0.00199	1.26982	2.41131
FST	0.000504	3.58e-05	1.26856	2.40921
KCNA5	0.0153	0.00291	1.26761	2.40763
LINC01535	0.00161	0.000155	1.26687	2.40639
CCDC181	0.058	0.0177	1.2657	2.40443
GOLM1	1.75e-06	3.87e-08	1.26566	2.40437
ZNF215	0.000276	1.7e-05	1.26537	2.4039
CP	0.0417	0.0113	1.26426	2.40204
ANKRD35	3.1e-05	1.19e-06	1.26361	2.40096
RPL13AP17	0.0615	0.0191	1.26329	2.40043
LEKR1	0.0407	0.0109	1.26328	2.40041
ABCB4	3.3e-06	8.14e-08	1.26187	2.39806
IQCG	0.0207	0.00437	1.26162	2.39765
TMEM63C	0.00433	0.000555	1.26124	2.39702
DAW1	0.0792	0.0271	1.26046	2.39572
ANO3	0.0058	0.000814	1.25916	2.39357
KCNRG	0.0387	0.0102	1.25891	2.39315
CD164L2	0.0912	0.0331	1.2587	2.39279
LOC112267932	0.00843	0.00131	1.25799	2.39162
DLGAP2	0.00302	0.000348	1.2571	2.39015
TMEM132B	0.00087	7.12e-05	1.25635	2.3889
NCAM1	6.31e-06	1.79e-07	1.25591	2.38818
C6	0.158	0.0709	1.25489	2.38649
SERPINA5	0.0108	0.00183	1.25474	2.38625
CSMD1	0.0998	0.0377	1.25432	2.38554
SNCAIP	0.00036	2.33e-05	1.25281	2.38306
SMOC2	0.00206	0.000214	1.25251	2.38256
LOC105369957	0.0516	0.0151	1.25196	2.38164
FNDC5	0.00106	9.16e-05	1.25184	2.38145
B4GALNT4	0.0153	0.00291	1.25177	2.38134
TRPV4	0.0163	0.00315	1.25173	2.38127
CD27	0.00016	8.67e-06	1.25101	2.38007
FLRT2	0.000595	4.37e-05	1.2508	2.37973
NUDT11	0.000136	7.12e-06	1.25066	2.37951
EDA2R	0.000175	9.68e-06	1.249	2.37676
CFAP65	0.244	0.129	1.24809	2.37526
CACNG6	0.284	0.159	1.24765	2.37455
MEI1	0.00177	0.000175	1.24743	2.37418
EFCAB6	0.0491	0.0141	1.24732	2.374
KLLN	0.000141	7.48e-06	1.24681	2.37316
CFAP90	0.172	0.0798	1.24661	2.37283
CRLF1	0.0054	0.000738	1.24482	2.36989
OAF	2.29e-08	2.32e-10	1.24229	2.36574
ANKRD44-AS1	0.161	0.0726	1.24124	2.36402
TMEM200C	0.0252	0.00568	1.24115	2.36386
ADAMTS9-AS1	0.000862	7.01e-05	1.24094	2.36352
SPINK5	0.00403	0.000504	1.24082	2.36333
TRIM2	5.49e-05	2.37e-06	1.24079	2.36329
CPE	3.66e-05	1.46e-06	1.23973	2.36154
ALOX12P2	0.00388	0.000481	1.23884	2.36008
EBF2	0.00244	0.000263	1.23874	2.35992
DNAH2	0.15	0.0659	1.23696	2.35701
ODAD3	0.099	0.0373	1.2343	2.35267
REEP2	0.000799	6.4e-05	1.23387	2.35197
MYCBPAP	0.115	0.0463	1.23275	2.35014
ZNF711	2.11e-06	4.83e-08	1.23266	2.34999
SPRY1	7.37e-05	3.41e-06	1.23262	2.34993
RASSF10	0.0175	0.00347	1.23194	2.34883
LOC105379028	0.044	0.0122	1.23159	2.34825
CFAP99	0.22	0.112	1.23025	2.34607
VWA7	0.0152	0.00289	1.22858	2.34336
MUC12	0.0155	0.00296	1.22851	2.34324
FRMD3-AS1	0.0288	0.00684	1.22848	2.34319
TRPV3	0.000293	1.83e-05	1.22569	2.33867
LOC101928474	0.011	0.00186	1.22552	2.3384
CCDC17	0.154	0.0687	1.22548	2.33834
LOC100130345	0.167	0.0764	1.22493	2.33744
VWA2	0.000127	6.52e-06	1.22338	2.33493
LINC01451	0.0545	0.0163	1.22325	2.33473
LOC101928957	0.0196	0.00405	1.2228	2.33399
CIT	0.000331	2.12e-05	1.22202	2.33273
GALNT16	4.03e-08	4.48e-10	1.22113	2.33129
TFCP2L1	0.000179	9.95e-06	1.22093	2.33097
MYOM1	6.76e-05	3.08e-06	1.22037	2.33006
TRNW	0.0533	0.0158	1.2202	2.32979
PLA2G2A	0.076	0.0255	1.21885	2.32761
OVOS2	0.000399	2.68e-05	1.21844	2.32695
LINC00319	0.00125	0.000113	1.21793	2.32613
GFAP	0.057	0.0173	1.21733	2.32517
SLC52A3	4.07e-05	1.67e-06	1.21728	2.32509
FRZB	6.88e-05	3.15e-06	1.21597	2.32297
TEKT4	0.206	0.102	1.21426	2.32022
CHST4	0.0483	0.0138	1.21424	2.32019
ALDH1A3	0.0173	0.00342	1.21411	2.31998
HDC	0.00817	0.00126	1.21048	2.31414
RNF165	0.000766	6.05e-05	1.2085	2.31097
DNAAF3	0.196	0.0953	1.20821	2.31051
FZD7	5.91e-07	1.06e-08	1.20791	2.31003
TMEM45A	0.00197	0.000201	1.20781	2.30987
CFAP91	0.0721	0.0237	1.20674	2.30815
PSD	0.000627	4.67e-05	1.20667	2.30804
TMEM156	0.00402	0.000503	1.20634	2.30751
PRUNE2	0.00591	0.000832	1.20608	2.3071
LRRN4CL	0.000374	2.44e-05	1.20593	2.30687
RGS22	0.0798	0.0274	1.20501	2.30539
CLEC11A	0.00226	0.000239	1.20457	2.30468
DPYS	0.0151	0.00285	1.20271	2.30172
PLXNA4	2.31e-05	8.45e-07	1.20267	2.30166
SEMA3D	0.000757	5.92e-05	1.20246	2.30131
CCDC96	0.0519	0.0152	1.2015	2.29978
RN7SL2	0.0333	0.00835	1.19944	2.2965
UNC79	0.0166	0.00323	1.19852	2.29504
WDR86-AS1	0.208	0.103	1.19784	2.29396
TTC41P	0.0213	0.00455	1.19707	2.29273
ZNF793	6.29e-05	2.8e-06	1.19684	2.29237
CTXN1	0.0674	0.0217	1.19578	2.29069
LOC105379857	0.0131	0.00234	1.19502	2.28947
CLIC6	0.0134	0.00242	1.19479	2.28911
DYNLT2B	0.0198	0.00411	1.19456	2.28875
CYP4X1	0.00817	0.00126	1.19417	2.28813
LOC112268199	0.0143	0.00265	1.19133	2.28363
NEURL1B	1.98e-07	2.96e-09	1.1913	2.28359
DYNLRB2	0.231	0.12	1.19056	2.28241
C11orf16	0.233	0.121	1.19048	2.28229
LOC105378179	0.0313	0.00766	1.19047	2.28228
PDE10A	0.000173	9.57e-06	1.19019	2.28183
EPHA10	0.00857	0.00134	1.18972	2.28108
CADM3-AS1	0.0012	0.000107	1.18965	2.28098
PNCK	0.0341	0.0086	1.18911	2.28012
DIRAS1	0.000924	7.68e-05	1.18827	2.27879
RASD2	0.000477	3.33e-05	1.18646	2.27593
DCLK1	0.000129	6.65e-06	1.18641	2.27585
CCDC103	0.0512	0.0149	1.18603	2.27526
WFDC2	0.00288	0.000327	1.18602	2.27524
LONRF2	0.000397	2.65e-05	1.18522	2.27399
CCDC78	0.16	0.0721	1.18505	2.27371
LOC105379280	0.00123	0.000111	1.1849	2.27348
PXDNL	0.000866	7.08e-05	1.18481	2.27333
SEC14L5	0.00783	0.00119	1.1846	2.27301
CCDC74A	0.1	0.038	1.18446	2.27278
RAB9B	0.00863	0.00135	1.18414	2.27228
LVRN	0.0295	0.00706	1.18412	2.27225
MIR1915HG	0.000412	2.78e-05	1.18405	2.27214
LOC105374339	0.00282	0.00032	1.18312	2.27067
PTGDS	0.000299	1.87e-05	1.18293	2.27038
WNT4	0.000163	8.87e-06	1.18278	2.27014
LOC107984805	0.0163	0.00317	1.18227	2.26933
TSNAXIP1	0.106	0.0409	1.18216	2.26917
CLDN1	0.00321	0.000376	1.18203	2.26896
COL5A2	0.021	0.00447	1.18168	2.2684
TGFBR3L	0.0619	0.0193	1.18155	2.2682
LINC01091	0.00278	0.000314	1.18121	2.26767
LTBP1	2.31e-06	5.34e-08	1.17982	2.26549
CCDC3	0.000786	6.28e-05	1.17858	2.26353
KCP	0.000764	6.02e-05	1.17792	2.26251
ADAM28	0.00648	0.000932	1.17774	2.26222
HOATZ	0.264	0.143	1.17757	2.26196
INAVA	0.00435	0.000558	1.17673	2.26064
RORA-AS1	0.00881	0.00139	1.17553	2.25876
COL5A1	0.0373	0.00965	1.1752	2.25824
TNFRSF18	0.00401	0.000501	1.17453	2.25719
PRSS35	0.0123	0.00214	1.17371	2.25591
LOC107986396	0.00475	0.000626	1.17352	2.25562
PPP1R26-AS1	0.0192	0.00393	1.17302	2.25483
ZNF483	0.000405	2.72e-05	1.17289	2.25463
H2AC25	0.00101	8.63e-05	1.17252	2.25405
NOVA1	0.00106	9.22e-05	1.17242	2.25389
TSPAN6	7.94e-05	3.74e-06	1.17203	2.25329
SORCS2	4.13e-05	1.7e-06	1.17154	2.25252
LINC03007	0.00272	0.000305	1.17147	2.25241
CEL	0.000666	5.01e-05	1.16845	2.2477
PDGFRL	0.000398	2.65e-05	1.16804	2.24706
LOC105374353	0.27	0.149	1.1672	2.24575
AHNAK2	0.000189	1.07e-05	1.1672	2.24575
SPAG17	0.192	0.0921	1.16697	2.2454
LOC105374764	0.0201	0.0042	1.16683	2.24517
SERPINF1	0.0001	4.91e-06	1.16584	2.24364
CRACR2B	0.000212	1.23e-05	1.1658	2.24358
SCAMP5	0.00173	0.00017	1.1642	2.24109
RN7SL3	0.0302	0.00729	1.16355	2.24008
CELSR2	1.04e-05	3.18e-07	1.16345	2.23992
SRCIN1	0.0653	0.0208	1.16274	2.23882
ITGA11	0.0241	0.00535	1.16272	2.23879
DNM1	2.27e-05	8.24e-07	1.16119	2.23641
LOC100130987	0.00817	0.00125	1.16113	2.23633
AQP7	0.00107	9.25e-05	1.16109	2.23627
LYPD6B	0.0446	0.0124	1.16099	2.23611
SOX8	0.0016	0.000154	1.1597	2.2341
GDF7	0.0161	0.00312	1.15956	2.23389
LRGUK	0.0792	0.027	1.15954	2.23385
CCDC28A-AS1	0.00139	0.00013	1.15934	2.23355
CFAP69	0.0123	0.00216	1.15906	2.23311
MLLT11	0.00102	8.77e-05	1.15902	2.23305
PRSS12	0.0399	0.0106	1.15868	2.23253
RDM1P5	2.65e-05	9.96e-07	1.15851	2.23227
AGBL4	0.172	0.0792	1.15848	2.23223
VSIG8	0.0257	0.00584	1.15708	2.23006
C2orf66	0.044	0.0122	1.15641	2.22902
MYEOV	0.0118	0.00204	1.15594	2.22829
LOC408186	0.00181	0.000181	1.15545	2.22754
SERPINI2	0.157	0.0701	1.15435	2.22584
SYT7	6.56e-05	2.94e-06	1.15326	2.22417
CDH24	3.59e-06	9e-08	1.15287	2.22355
CACNA1A	0.0183	0.00368	1.15236	2.22278
CFAP157	0.144	0.0625	1.15112	2.22086
TUB	0.0016	0.000153	1.15101	2.22069
SCPPPQ1	0.0363	0.0093	1.15088	2.22049
NPHP1	0.0207	0.00438	1.15079	2.22036
LRRC71	0.196	0.0952	1.14927	2.21801
AQP10	0.0407	0.0109	1.14906	2.21769
CFAP46	0.209	0.104	1.1489	2.21745
LOC101927057	0.116	0.0467	1.1488	2.2173
TPPP3	0.0452	0.0126	1.14722	2.21487
LINC00240	0.0138	0.0025	1.14704	2.21459
HTR2B	0.0118	0.00204	1.14605	2.21307
CUBN	0.000345	2.22e-05	1.14576	2.21263
KRT23	0.146	0.0637	1.14511	2.21163
EFHC1	0.0239	0.00529	1.14423	2.21029
LINC01348	0.00593	0.000835	1.14419	2.21022
FOXJ1	0.206	0.102	1.14395	2.20985
DLG2	6.58e-05	2.95e-06	1.14315	2.20863
ITGB8-AS1	0.0153	0.0029	1.14313	2.2086
LOC105375434	0.0237	0.00523	1.14233	2.20737
CFAP210	0.145	0.0631	1.14229	2.20731
TPD52L1	1.03e-09	5.35e-12	1.14152	2.20614
TTC6	0.0175	0.00347	1.14116	2.20559
DZIP3	0.0113	0.00193	1.14061	2.20474
ELN-AS1	0.0069	0.00101	1.14037	2.20438
LOC284600	0.0619	0.0193	1.13946	2.20299
WDR93	0.178	0.0829	1.13929	2.20273
SLC44A5	0.185	0.088	1.13806	2.20085
ANKK1	0.0945	0.0348	1.13707	2.19934
CYP2C8	0.0067	0.000974	1.13572	2.19729
OSR1	0.00166	0.000161	1.1355	2.19695
SCN3A	0.000228	1.34e-05	1.13435	2.19519
LOC101928215	0.0225	0.00488	1.13275	2.19276
DEPDC1	0.0213	0.00455	1.13274	2.19275
LOC112268423	0.000655	4.91e-05	1.13079	2.18978
PAX5	0.112	0.0445	1.13047	2.1893
FOXC1	0.0188	0.00383	1.12993	2.18848
RBM20	0.0581	0.0177	1.12946	2.18777
LOC105370672	0.0257	0.00586	1.12859	2.18646
DCDC2B	0.0639	0.0202	1.12854	2.18638
LOC112268288	0.00365	0.000444	1.12835	2.18609
LOC105373976	0.0138	0.0025	1.12701	2.18405
LOC105377286	0.0759	0.0255	1.12698	2.18401
LINC02795	0.0788	0.0268	1.12623	2.18288
MAP1A	0.00892	0.00141	1.12596	2.18246
CFH	3.67e-05	1.46e-06	1.12536	2.18156
TSGA10	0.0615	0.0191	1.12485	2.18078
PLCB4	3.36e-05	1.31e-06	1.12448	2.18022
LEF1	1.32e-06	2.78e-08	1.12257	2.17734
ST6GAL1	1.6e-09	8.89e-12	1.1218	2.17618
LINC01426	0.00025	1.49e-05	1.12173	2.17608
LOC101928841	0.00283	0.00032	1.12153	2.17578
LRRC73	0.074	0.0247	1.12132	2.17545
LOC101929444	0.00906	0.00144	1.12044	2.17413
FCER1A	0.0235	0.00518	1.11987	2.17327
ZNF536	0.00843	0.00131	1.11974	2.17308
INSYN1	1.21e-07	1.7e-09	1.11907	2.17207
C2orf50	0.233	0.121	1.11898	2.17194
TNNI2	0.0157	0.00298	1.11896	2.17191
PODXL2	1.06e-08	8.88e-11	1.11851	2.17123
RAB36	0.0654	0.0208	1.11851	2.17123
LINC00960	0.00283	0.000321	1.11753	2.16975
PDGFA-DT	0.00347	0.000417	1.11723	2.1693
ZNF469	0.00333	0.000394	1.11714	2.16916
LPAR3	0.0433	0.0119	1.11713	2.16915
CITED1	0.0423	0.0115	1.11356	2.16378
FAM182B	0.00709	0.00105	1.11322	2.16328
RASGRF2	7.93e-06	2.34e-07	1.11167	2.16096
SLIT1	0.0138	0.00251	1.11143	2.16059
IQCA1	0.022	0.00475	1.11136	2.16049
CPZ	0.047	0.0133	1.11121	2.16026
RFX3	0.0213	0.00456	1.11067	2.15945
RIMS1	0.0214	0.00459	1.1101	2.15861
CFHR1	0.000398	2.66e-05	1.10783	2.15521
LOC101929532	0.0376	0.00978	1.10745	2.15464
PGM5	4.86e-07	8.42e-09	1.10599	2.15247
EGFLAM	0.00263	0.00029	1.10566	2.15198
ELFN1	0.00562	0.00078	1.10554	2.1518
DNAJC12	0.0111	0.00187	1.1053	2.15144
CTSK	0.00167	0.000162	1.10441	2.15011
HMCN2	0.0117	0.002	1.10371	2.14906
TBX15	0.0206	0.00434	1.1031	2.14817
LOC112268047	0.0247	0.00553	1.10285	2.14779
LYPD3	0.000887	7.28e-05	1.10214	2.14672
SPEF1	0.251	0.134	1.10213	2.14672
SYBU	0.000313	1.98e-05	1.10186	2.14631
MORN2	0.0229	0.00502	1.10158	2.14589
EFCAB12	0.169	0.0779	1.10138	2.14559
ATP6V1B1	0.00031	1.96e-05	1.10033	2.14404
DNAAF11	0.0493	0.0142	1.10021	2.14385
LRRC23	0.0721	0.0237	1.09884	2.14183
LOC644554	0.000916	7.59e-05	1.09877	2.14173
LOC107986195	0.0611	0.0189	1.09831	2.14104
RPRM	0.0915	0.0332	1.09814	2.14078
ARHGAP11A-SCG5	0.000314	1.99e-05	1.09786	2.14037
ZNF214	0.0163	0.00317	1.09778	2.14025
FGFR3	0.00865	0.00136	1.09737	2.13964
WIPF3	0.0728	0.0241	1.09736	2.13963
ZNF154	5.07e-06	1.39e-07	1.09656	2.13845
TTC30B	0.0256	0.0058	1.09645	2.13828
TFIP11-DT	0.0121	0.00211	1.09634	2.13812
ARTN	0.00096	8.07e-05	1.09619	2.1379
UCKL1-AS1	0.0187	0.00381	1.09533	2.13662
TRIP13	0.0601	0.0185	1.09508	2.13625
LAX1	0.00922	0.00148	1.09461	2.13555
LOC101929248	0.00698	0.00103	1.0945	2.13538
SLC47A2	0.00471	0.00062	1.09362	2.13409
SLC4A8	0.0254	0.00574	1.09289	2.13301
CYP4F12	0.0158	0.00303	1.09131	2.13067
LINC02166	0.0859	0.0304	1.0911	2.13036
TET1	0.000146	7.76e-06	1.09091	2.13009
CYP4F29P	0.0475	0.0135	1.08879	2.12696
DCHS2	0.00496	0.000663	1.08791	2.12566
CORIN	0.017	0.00334	1.08621	2.12316
BPIFA1	0.313	0.182	1.08612	2.12302
LOC100507403	0.00704	0.00104	1.08609	2.12297
VWDE	0.017	0.00335	1.08476	2.12102
PPFIA2	0.000667	5.02e-05	1.08395	2.11984
LOC105371060	0.081	0.0279	1.08381	2.11963
PCAT6	1.65e-06	3.6e-08	1.08353	2.11921
HRC	0.0111	0.00189	1.08258	2.11782
FBXO36	0.0241	0.00536	1.08253	2.11775
LOX	0.00187	0.000189	1.08247	2.11766
MATN2	0.000173	9.58e-06	1.08152	2.11627
BHLHE22	0.00272	0.000305	1.08091	2.11538
TMEM252	0.00277	0.000312	1.08071	2.11508
NEK11	0.0483	0.0138	1.0806	2.11492
KCNN3	0.0208	0.00439	1.07974	2.11365
MIR99AHG	1.75e-05	6.08e-07	1.07933	2.11305
TRIM45	0.000267	1.63e-05	1.07915	2.1128
USP2	0.0168	0.0033	1.07903	2.11262
CCDC13	0.0991	0.0374	1.07856	2.11193
LOC112267951	0.000684	5.17e-05	1.07617	2.10843
MYB	0.0803	0.0276	1.07481	2.10645
TUBA4B	0.143	0.0616	1.07404	2.10533
CFHR3	0.00198	0.000203	1.07404	2.10532
ABCD2	0.0721	0.0237	1.073	2.1038
LOC105373096	0.0719	0.0236	1.0722	2.10264
EGFEM1P	0.0257	0.00585	1.07218	2.10261
FAM166B	0.238	0.125	1.07193	2.10224
HMGB3	0.00922	0.00148	1.07132	2.10136
TRNE	0.00756	0.00113	1.0706	2.10031
ASB2	0.0197	0.00411	1.07053	2.1002
BCL11A	0.00184	0.000185	1.07047	2.10012
TNFRSF19	0.000479	3.36e-05	1.06998	2.0994
LOC105379499	0.00129	0.000118	1.06979	2.09912
LINC00342	0.00267	0.000297	1.06973	2.09904
RNF17	0.0104	0.00173	1.06904	2.09803
LINC02688	0.0532	0.0157	1.06828	2.09694
LOC105379752	0.0314	0.00771	1.06695	2.095
APOLD1	0.0549	0.0164	1.06672	2.09466
MS4A2	0.0491	0.0141	1.0658	2.09333
CNTNAP2	0.00402	0.000502	1.06568	2.09316
CYP4F24P	0.0762	0.0256	1.06561	2.09305
PDE2A-AS2	0.00201	0.000207	1.06515	2.09239
CLSTN2	0.0365	0.00938	1.06415	2.09094
RPGRIP1L	0.0134	0.00242	1.06378	2.0904
DES	0.0203	0.00426	1.06274	2.08889
CD79B	0.00445	0.000577	1.06128	2.08678
KLHL33	0.0107	0.0018	1.06047	2.08561
GOLGA8F	0.0185	0.00374	1.06026	2.08531
LGR4	0.000437	2.99e-05	1.05952	2.08425
LOC107984690	0.00132	0.000122	1.05898	2.08346
PAK3	2.82e-06	6.8e-08	1.05874	2.08311
PARD6G-AS1	0.0208	0.0044	1.05826	2.08242
TEKT2	0.277	0.153	1.05751	2.08133
CFAP44	0.00915	0.00146	1.05706	2.08068
DGKI	0.0511	0.0149	1.05674	2.08023
RGMA	6.49e-06	1.85e-07	1.05651	2.07989
MIR4697HG	0.0334	0.00837	1.056	2.07916
LINC01354	0.0189	0.00386	1.05565	2.07866
SLC4A3	1.96e-06	4.42e-08	1.0552	2.078
TTC26	0.0307	0.00744	1.05456	2.07708
RGS17	0.0261	0.00599	1.05341	2.07543
MIR100HG	0.000434	2.96e-05	1.05283	2.07459
WNK4	0.0652	0.0207	1.05263	2.07431
TTLL9	0.235	0.122	1.05106	2.07205
LINC02560	0.0387	0.0102	1.05077	2.07163
FAM166C	0.0943	0.0347	1.05064	2.07144
TRIM63	0.0551	0.0165	1.05043	2.07115
C21orf58	0.0669	0.0215	1.04977	2.07021
NAP1L3	7.8e-05	3.66e-06	1.04917	2.06934
SYNGR1	2.16e-09	1.34e-11	1.04857	2.06848
NHLRC4	0.139	0.0591	1.04838	2.0682
TRNN	0.0127	0.00225	1.04766	2.06717
LOC105372431	0.00576	0.000805	1.04726	2.0666
CAP2	0.000783	6.25e-05	1.04632	2.06525
SLC22A20P	0.0085	0.00133	1.04631	2.06524
MROH7	0.00507	0.000681	1.046	2.0648
BRSK1	1.95e-05	6.89e-07	1.04573	2.06442
LRRC34	0.0436	0.012	1.04404	2.062
SPAG4	0.000297	1.85e-05	1.04368	2.06147
FHOD3	0.0278	0.00652	1.04339	2.06106
DUSP19	0.0336	0.00843	1.04266	2.06002
CCDC138	0.0281	0.00661	1.04112	2.05782
VIT	0.178	0.0836	1.04055	2.05702
FBLN7	1.24e-06	2.57e-08	1.04031	2.05668
TMED6	0.0174	0.00345	1.03769	2.05294
HHAT	8.37e-05	4.01e-06	1.03767	2.05291
LOC105369763	0.0758	0.0254	1.03732	2.05242
DACT2	0.0144	0.00267	1.03689	2.0518
DOC2B	0.000212	1.22e-05	1.03676	2.05161
PLD4	0.00129	0.000118	1.03675	2.05161
KIF6	0.0778	0.0263	1.03542	2.04971
SLC17A7	0.00208	0.000216	1.03513	2.0493
CTSG	0.0744	0.0248	1.03479	2.04881
LOC105371880	0.0995	0.0375	1.03403	2.04773
BEGAIN	0.000909	7.53e-05	1.03368	2.04725
MAGED4	0.00297	0.00034	1.03317	2.04652
TRNT	0.0793	0.0272	1.03288	2.0461
ENPP5	0.00335	0.000397	1.03265	2.04578
LRRC43	0.223	0.114	1.03214	2.04506
FBXL13	0.0517	0.0151	1.0321	2.045
MIR17HG	0.0221	0.00479	1.0312	2.04373
EPHA7	0.0686	0.0222	1.0307	2.04301
CFAP74	0.316	0.185	1.02969	2.04158
SCARNA2	0.0974	0.0364	1.02854	2.03995
NT5E	5.15e-06	1.41e-07	1.02828	2.0396
NECTIN1	0.000383	2.52e-05	1.02742	2.03837
KCNMA1	0.00178	0.000177	1.02739	2.03833
NAALADL2	0.000395	2.62e-05	1.02733	2.03824
RALGPS2	0.000943	7.92e-05	1.02658	2.03718
TEX50	0.159	0.0712	1.02565	2.03588
FBXO31	3.58e-09	2.47e-11	1.02557	2.03577
TAFA5	0.000922	7.66e-05	1.02536	2.03547
IQCH	0.085	0.0299	1.02536	2.03547
NEK2	0.0722	0.0238	1.02511	2.03511
KLF3-AS1	0.0319	0.00785	1.02477	2.03463
PRR15-DT	0.0211	0.00451	1.02475	2.0346
LOC107985783	0.0306	0.00744	1.02451	2.03427
TEKT3	0.18	0.0848	1.02443	2.03416
FAM182A	0.0206	0.00434	1.02328	2.03254
HSPB3	0.0365	0.00938	1.0231	2.03229
WHRN	0.0161	0.00312	1.02299	2.03213
FZD10-AS1	0.00118	0.000105	1.02198	2.03071
NUGGC	0.024	0.00531	1.02103	2.02937
MORN3	0.118	0.0476	1.02096	2.02927
MPV17L	0.00128	0.000117	1.02049	2.02861
PSD3	1.47e-05	4.92e-07	1.02038	2.02846
LINC00417	0.109	0.0425	1.0198	2.02763
CERCAM	0.00556	0.000768	1.01937	2.02704
SLC2A9-AS1	0.0248	0.00557	1.01918	2.02676
WNT5A	0.000199	1.14e-05	1.01901	2.02653
MAGED4B	0.00318	0.000371	1.01874	2.02615
LOC107986467	0.00215	0.000225	1.01868	2.02607
CROT	0.000181	1.01e-05	1.01776	2.02478
TMEM233	0.00275	0.00031	1.01587	2.02213
KCNQ5	0.00814	0.00125	1.01568	2.02186
RND2	0.00385	0.000477	1.01471	2.0205
LOC105374812	0.0601	0.0185	1.01408	2.01962
RAMP1	3.96e-05	1.61e-06	1.0129	2.01796
PGF	0.00396	0.000492	1.01271	2.0177
PWWP3B	0.043	0.0118	1.01176	2.01637
LINC01018	0.0214	0.00459	1.0109	2.01516
DCST1	0.00475	0.000628	1.0104	2.01447
TUBA3FP	0.101	0.0385	1.01018	2.01416
ZNF436	3.49e-08	3.75e-10	1.00905	2.01258
ND6	0.00489	0.000651	1.00873	2.01214
OXCT1-AS1	0.00734	0.00109	1.00818	2.01137
LOC728715	0.00812	0.00125	1.00764	2.01062
PGM5-AS1	0.00356	0.00043	1.0076	2.01056
SLCO1C1	0.0251	0.00565	1.0074	2.01029
DLEC1	0.077	0.026	1.00657	2.00913
ZNF571-AS1	0.000742	5.76e-05	1.00556	2.00772
FBXO16	0.00649	0.000934	1.00542	2.00753
ARHGAP44-AS1	0.00782	0.00118	1.00386	2.00535
PCYT1B	0.101	0.0381	1.00375	2.0052
RNF157-AS1	0.0786	0.0267	1.0032	2.00445
SLC4A5	0.00267	0.000297	1.00304	2.00421
LDLRAD4	8.57e-08	1.15e-09	1.00293	2.00407
LOC646903	0.105	0.0404	1.00171	2.00238
BTLA	0.0638	0.0202	1.00054	2.00075
PPP1R3G	0.00425	0.000542	1.00022	2.0003
ZNF436-AS1	0.00297	0.00034	0.999972	1.99996
ICA1L	0.00622	0.000885	0.999108	1.99876
PFN2	0.00551	0.000759	0.999044	1.99867
SLC44A3-AS1	1.01e-05	3.08e-07	0.999007	1.99862
DPF1	0.0425	0.0116	0.998735	1.99825
HOMER2	0.00225	0.000238	0.998193	1.9975
USP43	0.0624	0.0195	0.997745	1.99688
HSPA4L	0.0299	0.0072	0.997676	1.99678
LOC107986163	0.00214	0.000223	0.996936	1.99576
CMYA5	0.00222	0.000234	0.995282	1.99347
FAM47E	0.0443	0.0123	0.993135	1.99051
PYROXD2	0.00107	9.33e-05	0.993083	1.99043
C12orf75	0.0683	0.0221	0.992239	1.98927
TPBG	1.1e-05	3.4e-07	0.992224	1.98925
TTC23L	0.138	0.0589	0.992167	1.98917
HSD11B2	0.00127	0.000116	0.992009	1.98895
IGFBP7-AS1	0.000366	2.38e-05	0.991351	1.98805
PPIL6	0.133	0.0558	0.990726	1.98718
FHIP1A-DT	0.0938	0.0344	0.990461	1.98682
C1QTNF6	0.00877	0.00138	0.990061	1.98627
SV2B	0.0183	0.0037	0.990015	1.98621
DSP	0.0182	0.00364	0.990007	1.98619
SPAG16	0.0196	0.00405	0.989872	1.98601
FBXW10	0.107	0.0418	0.989733	1.98582
TSPAN11	0.00262	0.000289	0.98932	1.98525
KIF26B	0.0717	0.0236	0.989143	1.98501
TNNT3	0.114	0.0455	0.988809	1.98455
FOXA1	0.0247	0.00552	0.988053	1.98351
DZIP1L	0.028	0.00659	0.98794	1.98335
ZMAT3	1.21e-05	3.83e-07	0.987214	1.98235
ELOVL7	0.000967	8.15e-05	0.987002	1.98206
APPAT	0.00184	0.000186	0.98664	1.98157
BICC1	0.000631	4.7e-05	0.986023	1.98072
LOC100506076	0.00197	0.000202	0.985579	1.98011
NUP62CL	0.082	0.0284	0.985458	1.97994
KLHL3	0.000308	1.94e-05	0.985405	1.97987
VWA3A	0.297	0.169	0.985368	1.97982
LINC01415	0.0183	0.00369	0.984551	1.9787
ATP13A5	0.0305	0.00738	0.98397	1.9779
TTC30A	0.0191	0.00391	0.983661	1.97748
SLC10A6	0.0262	0.00603	0.983481	1.97723
BIK	0.0136	0.00246	0.982876	1.9764
IYD	0.00318	0.000372	0.98196	1.97515
KCNH3	0.111	0.0438	0.981715	1.97481
IKZF2	0.00553	0.000763	0.981657	1.97473
LOC101928212	0.0344	0.00869	0.981572	1.97462
BACE2	1.48e-05	4.97e-07	0.981055	1.97391
SLAMF9	0.0183	0.00369	0.980505	1.97316
RGS4	0.0963	0.0358	0.978095	1.96986
LYPD6	0.0376	0.00979	0.977602	1.96919
DPYSL4	0.0508	0.0148	0.977108	1.96852
LOC102723630	0.243	0.128	0.97691	1.96825
BNC2	6.59e-05	2.97e-06	0.976816	1.96812
LOC107984459	0.0016	0.000153	0.97556	1.9664
PRTFDC1	1.34e-06	2.84e-08	0.975471	1.96628
VN1R1	0.0031	0.00036	0.975426	1.96622
ZFHX2	0.0714	0.0234	0.975369	1.96614
BEAN1	7.54e-05	3.51e-06	0.97497	1.9656
HHATL	0.262	0.142	0.9748	1.96537
ABCA4	2.62e-06	6.27e-08	0.974245	1.96461
ERICH6-AS1	0.103	0.0394	0.974083	1.96439
SYNDIG1	0.0457	0.0128	0.973618	1.96376
LOC107984016	0.0211	0.00449	0.973194	1.96318
H1-10-AS1	0.00434	0.000557	0.973163	1.96314
LOC105374612	0.000419	2.84e-05	0.971379	1.96071
SORBS2	0.000565	4.12e-05	0.9713	1.96061
CFAP100	0.375	0.234	0.970629	1.95969
LINC01132	0.0304	0.00737	0.970405	1.95939
PPP1R3C	0.0209	0.00441	0.969913	1.95872
LINC02666	0.00345	0.000414	0.969446	1.95809
HDAC9	0.000384	2.53e-05	0.968446	1.95673
ANXA8	0.053	0.0157	0.96821	1.95641
REEP1	0.00524	0.000712	0.968108	1.95627
STRC	0.0355	0.00906	0.967714	1.95574
WEE1	0.00364	0.000443	0.966932	1.95468
RPS6KA6	0.0148	0.00277	0.966915	1.95466
KLHL32	0.084	0.0294	0.966319	1.95385
CFAP70	0.178	0.0835	0.965476	1.95271
ZMYND12	0.0801	0.0275	0.964638	1.95157
WNK3	0.00481	0.000636	0.964504	1.95139
CYP2G1P	0.104	0.0401	0.964179	1.95095
STAR	0.0136	0.00247	0.964133	1.95089
CEP126	0.0853	0.0301	0.963214	1.94965
SCARNA7	0.111	0.0437	0.962757	1.94903
FAM229B	0.0241	0.00536	0.962732	1.949
SLC9C1	0.0202	0.00424	0.962338	1.94846
TTLL6	0.237	0.124	0.962276	1.94838
LIPT2-AS1	0.00239	0.000257	0.961551	1.9474
TBX1	0.00349	0.000421	0.961102	1.9468
SLC6A1	0.0257	0.00586	0.95973	1.94495
PRICKLE4	7.21e-06	2.09e-07	0.959423	1.94453
LGI2	0.102	0.039	0.958945	1.94389
CCDC184	0.0392	0.0104	0.957474	1.94191
PURG	0.0124	0.00217	0.957299	1.94167
GOLGA8G	0.0283	0.00668	0.957127	1.94144
CLCNKB	0.00101	8.62e-05	0.957032	1.94131
LOC105375213	0.0124	0.00219	0.955183	1.93883
HTR1F	0.00248	0.00027	0.955048	1.93864
LOC105376204	0.0123	0.00214	0.954174	1.93747
ART4	0.0221	0.00478	0.953572	1.93666
CNTN1	0.00218	0.000228	0.95347	1.93652
LOC101927468	0.00666	0.000967	0.952993	1.93589
BEND5	0.00548	0.000754	0.952488	1.93521
POU2AF3	0.0253	0.00573	0.952462	1.93517
CHRM4	0.00117	0.000104	0.952333	1.935
LOC107985875	2.43e-05	8.93e-07	0.951846	1.93435
NALCN-AS1	0.0293	0.00699	0.951739	1.9342
TRO	6.39e-05	2.85e-06	0.951007	1.93322
LOC105370297	0.0612	0.019	0.95034	1.93233
RHEX	0.0516	0.015	0.950048	1.93194
ITGB8	0.0301	0.00727	0.949847	1.93167
FAM238C	0.0967	0.036	0.949594	1.93133
LOC100129534	0.01	0.00165	0.949417	1.93109
LOC107986058	0.00261	0.000287	0.949328	1.93097
CD19	0.107	0.0416	0.949211	1.93082
HAPLN4	0.00342	0.00041	0.94843	1.92977
LOC105375382	0.00875	0.00138	0.948171	1.92943
SOX15	0.00726	0.00108	0.947483	1.92851
TMEM67	0.0528	0.0156	0.947472	1.92849
LOC389831	0.0056	0.000777	0.947106	1.928
PHYHIP	0.0432	0.0119	0.946972	1.92782
P2RX5	0.0674	0.0217	0.945829	1.9263
ITM2C	3.58e-09	2.49e-11	0.945672	1.92609
SPTBN4	1.22e-06	2.52e-08	0.945345	1.92565
DMGDH	0.000599	4.42e-05	0.945	1.92519
TRNY	0.0171	0.00338	0.94457	1.92462
LOC105369326	0.16	0.0719	0.9433	1.92292
TRNI	0.106	0.0412	0.943015	1.92254
STAP1	0.0143	0.00265	0.942893	1.92238
CCDC180	0.0955	0.0354	0.942571	1.92195
BCO2	0.0614	0.0191	0.942282	1.92157
TRNC	0.0183	0.00369	0.93966	1.91808
TROAP-AS1	0.122	0.0496	0.939514	1.91788
KLHDC9	0.0615	0.0191	0.938728	1.91684
AOC1	0.115	0.0462	0.938672	1.91676
CADM3	0.0389	0.0103	0.938236	1.91618
HFM1	0.03	0.00724	0.937392	1.91506
TMEM61	0.0206	0.00435	0.93692	1.91444
SPEF2	0.117	0.0473	0.936408	1.91376
IGFBP7	0.0002	1.15e-05	0.9338	1.9103
MGP	0.0008	6.42e-05	0.932467	1.90854
CTSV	0.0247	0.00556	0.932119	1.90808
HECW2-AS1	0.0354	0.00903	0.9321	1.90805
LOC105378576	0.0223	0.00485	0.932017	1.90794
CABYR	0.0011	9.65e-05	0.930623	1.9061
C20orf203	0.0983	0.0369	0.930425	1.90584
RGS13	0.0106	0.00177	0.9302	1.90554
NOX5	0.00624	0.00089	0.929599	1.90475
FGF13	0.00286	0.000325	0.929067	1.90404
UNC13A	0.00857	0.00134	0.928283	1.90301
LOC105371430	0.138	0.0588	0.928171	1.90286
RHPN1-AS1	0.0666	0.0214	0.9275	1.90198
PROC	0.00753	0.00113	0.926171	1.90023
NECTIN4	0.0104	0.00173	0.925892	1.89986
RMST	0.0397	0.0106	0.925469	1.8993
TM4SF18	0.00761	0.00114	0.924569	1.89812
OLFM1	0.00018	1.01e-05	0.923909	1.89725
ND3	0.0413	0.0112	0.922223	1.89503
ASTN2	0.00617	0.000878	0.92218	1.89498
LOC102723475	0.128	0.0529	0.921442	1.89401
LOC102724843	0.00423	0.000537	0.921175	1.89366
CAPN5	0.00035	2.26e-05	0.918643	1.89034
LOC730101	0.000929	7.74e-05	0.918278	1.88986
LOC107987152	0.0336	0.00845	0.916892	1.88804
NEXMIF	0.0224	0.00486	0.916395	1.88739
SPACA9	0.154	0.0687	0.915994	1.88687
LNCTAM34A	0.00202	0.000208	0.914663	1.88513
LOC729291	0.00254	0.000278	0.914595	1.88504
HRNR	0.0369	0.00952	0.913985	1.88424
RAPGEF3	0.00337	0.000401	0.913246	1.88328
ENC1	2.39e-05	8.77e-07	0.912213	1.88193
GOLGA6L9	0.00808	0.00124	0.912018	1.88168
NFIA	1.99e-06	4.5e-08	0.911869	1.88148
LINC00665	0.000358	2.32e-05	0.911346	1.8808
PDZRN4	0.0724	0.0239	0.910973	1.88031
PERP	0.00462	0.000604	0.910693	1.87995
STK32A	4.03e-05	1.65e-06	0.910346	1.8795
DNM1P41	0.00477	0.000631	0.910321	1.87946
INSYN2A	0.0453	0.0127	0.909381	1.87824
LOC107986424	0.0352	0.00898	0.909292	1.87812
C17orf97	0.139	0.0594	0.909127	1.87791
EFCAB11	0.0168	0.00329	0.908926	1.87765
TRIM31	0.0731	0.0242	0.908529	1.87713
CH507-42P11.6	0.00947	0.00153	0.908162	1.87665
SOX9	0.0334	0.00835	0.907654	1.87599
IRAG1	0.00511	0.000688	0.907366	1.87562
SUGT1P4-STRA6LP-CCDC180	0.0921	0.0336	0.90716	1.87535
LHFPL3	0.103	0.0395	0.907131	1.87531
LOC101929280	0.0052	0.000703	0.907037	1.87519
RPAP3-DT	0.00143	0.000134	0.907017	1.87516
GYG2	0.0276	0.00647	0.906884	1.87499
FLG-AS1	0.0171	0.00337	0.906756	1.87482
LOC112268177	0.0346	0.00876	0.906287	1.87422
MAPK8IP1P2	0.0663	0.0212	0.90593	1.87375
LRRC70	0.0151	0.00286	0.905288	1.87292
CRHR2	0.00539	0.000737	0.903853	1.87106
MARK1	0.000437	2.99e-05	0.903733	1.8709
LOC102724701	0.00554	0.000766	0.903486	1.87058
BBOF1	0.0586	0.0179	0.903252	1.87028
LOC101927764	0.0496	0.0143	0.903215	1.87023
YBX2	0.0638	0.0202	0.902527	1.86934
ND5	0.0088	0.00139	0.902411	1.86919
LOC105371314	0.0636	0.02	0.902101	1.86879
THBS2-AS1	0.0101	0.00168	0.901595	1.86813
LRRC4C	0.0227	0.00496	0.90102	1.86739
CES4A	0.0322	0.00795	0.900955	1.8673
PLEKHG5	0.000313	1.98e-05	0.900858	1.86718
MAPK10	0.00908	0.00145	0.900486	1.8667
MRO	0.0658	0.021	0.900126	1.86623
REM1	0.000979	8.3e-05	0.9001	1.8662
NPM2	0.0128	0.00227	0.899639	1.8656
DNAJC27-AS1	0.0262	0.00603	0.899634	1.86559
MGARP	0.0633	0.0199	0.899497	1.86542
COL9A2	0.00704	0.00104	0.89909	1.86489
CC2D2A	0.0209	0.00443	0.89899	1.86476
CHAD	0.00177	0.000176	0.89868	1.86436
LOC102723675	0.106	0.0415	0.898582	1.86423
TWSG1-DT	0.00424	0.000539	0.898226	1.86377
PGC	0.174	0.0809	0.897023	1.86222
CDKN2B-AS1	0.0235	0.00519	0.896806	1.86194
TSPAN2	0.000733	5.66e-05	0.896697	1.8618
PRR29-AS1	0.195	0.0947	0.896577	1.86164
PRKAA2	0.013	0.00232	0.896428	1.86145
CELSR1	0.012	0.00207	0.894497	1.85896
LOC100505874	0.277	0.154	0.894202	1.85858
EBF1	0.00161	0.000155	0.894001	1.85832
FOXO6	0.00123	0.000111	0.893143	1.85722
LINC00865	0.00267	0.000296	0.893096	1.85716
LOC105378268	0.0902	0.0325	0.892899	1.8569
CNIH2	0.0773	0.0261	0.89288	1.85688
KATNAL2	0.0304	0.00737	0.892044	1.8558
MFSD6L	0.0222	0.00482	0.891497	1.8551
HILPDA-AS1	0.0405	0.0108	0.891091	1.85458
LOC112268463	0.0185	0.00373	0.890841	1.85426
CCDC136	0.00163	0.000157	0.88972	1.85282
LINC03002	0.0286	0.00676	0.889324	1.85231
FNDC11	0.221	0.113	0.889289	1.85226
STRCP1	0.0444	0.0123	0.889162	1.8521
OTOGL	0.00724	0.00107	0.888961	1.85184
ZNF793-AS1	0.0143	0.00264	0.888836	1.85168
EIF2B5-DT	0.0159	0.00306	0.888146	1.8508
GCNT3	0.0939	0.0345	0.887103	1.84946
C1orf54	3.6e-06	9.05e-08	0.885196	1.84702
CCN3	0.116	0.0467	0.883589	1.84496
STK33	0.141	0.0607	0.88338	1.84469
ARL10	0.000971	8.19e-05	0.882791	1.84394
ACY3	0.0387	0.0102	0.882532	1.84361
ZNF440	0.0448	0.0125	0.8824	1.84344
DNAAF4	0.062	0.0193	0.882276	1.84328
USH1C	0.236	0.123	0.882189	1.84317
SLC4A4	0.00558	0.000772	0.879686	1.83997
GASK1A	0.0101	0.00167	0.879127	1.83926
LOC107984126	0.00708	0.00104	0.878649	1.83865
NET1	0.000784	6.26e-05	0.877225	1.83684
BCL2L15	0.0122	0.00213	0.877182	1.83678
ARHGAP39	0.0963	0.0358	0.876856	1.83637
MSI2	0.00839	0.0013	0.875951	1.83522
LINC00933	0.0129	0.00229	0.875629	1.83481
KLK11	0.0998	0.0377	0.875564	1.83473
FUT8-AS1	0.00248	0.00027	0.874678	1.8336
ITGA9	1.06e-05	3.26e-07	0.874556	1.83344
CDK15	0.0351	0.00892	0.874396	1.83324
ZNF404	0.019	0.00388	0.874045	1.83279
CCDC153	0.145	0.0627	0.873937	1.83266
LINC01266	0.0374	0.00972	0.873535	1.83215
LOC102723360	0.0215	0.00461	0.872417	1.83073
LARGE2	0.00907	0.00145	0.870923	1.82883
LEMD1	0.0555	0.0167	0.869923	1.82757
TTC16	0.23	0.119	0.869606	1.82716
DNAAF1	0.209	0.104	0.86944	1.82695
LOC105376095	0.0283	0.00667	0.869289	1.82676
ZNF521	0.000124	6.36e-06	0.869091	1.82651
LOC100130992	0.00812	0.00125	0.868886	1.82625
SH3BGR	0.00153	0.000146	0.868307	1.82552
NME9	0.04	0.0107	0.867113	1.82401
ITPRIPL1	0.00173	0.00017	0.866686	1.82347
TMEM178A	0.00628	0.000898	0.866422	1.82314
TMEM35A	0.00179	0.000178	0.865341	1.82177
CD200	0.00641	0.00092	0.864937	1.82126
HGD	0.0145	0.0027	0.864672	1.82093
LOC105379504	0.115	0.0462	0.864572	1.8208
MAT1A	0.326	0.193	0.864412	1.8206
INS-IGF2	0.0893	0.0321	0.864249	1.82039
WDR38	0.0784	0.0266	0.86398	1.82005
MAGEL2	0.194	0.0936	0.863205	1.81908
ZNF658B	0.00229	0.000244	0.8632	1.81907
GPX8	0.0136	0.00247	0.862827	1.8186
CRIP1	0.00102	8.72e-05	0.862345	1.81799
C2orf81	0.119	0.0484	0.862326	1.81797
TBX18	0.284	0.159	0.861696	1.81717
GOLGA8DP	0.0171	0.00336	0.861105	1.81643
SLC28A3	0.15	0.0661	0.860715	1.81594
PLCB1	0.000506	3.6e-05	0.860452	1.81561
GIPC2	0.00483	0.000641	0.860394	1.81553
ADAM11	0.00514	0.000692	0.85965	1.8146
GAS1	0.039	0.0103	0.859307	1.81417
SPACA4	0.0209	0.00443	0.858693	1.81339
PRPH	0.0265	0.00612	0.858585	1.81326
DOCK3	0.00105	9.07e-05	0.85754	1.81195
LCA5	0.0378	0.00987	0.857472	1.81186
COL16A1	0.00318	0.000372	0.857468	1.81186
CORT	0.0337	0.00848	0.857319	1.81167
LINC00964	0.0959	0.0356	0.857189	1.81151
PAQR7	0.000246	1.46e-05	0.857098	1.81139
ADCY5	0.00365	0.000445	0.856938	1.81119
LOC102724951	0.0221	0.00478	0.856137	1.81019
SCN4B	0.0273	0.00635	0.855595	1.8095
CLCNKA	0.105	0.0406	0.854922	1.80866
LOC107985014	0.0143	0.00264	0.8546	1.80826
THBS2	0.106	0.0412	0.854441	1.80806
LOC105375328	0.0328	0.00817	0.854435	1.80805
LINC00673	0.17	0.078	0.854435	1.80805
LOC103171574	0.014	0.00257	0.854365	1.80796
FKBP7	2.78e-06	6.68e-08	0.854138	1.80768
CC2D2B	0.00129	0.000118	0.853149	1.80644
BMERB1	1.69e-09	9.6e-12	0.853081	1.80635
LDLRAD2	0.000304	1.91e-05	0.85283	1.80604
COX1	0.0188	0.00382	0.852786	1.80599
IGF2	0.0948	0.035	0.852608	1.80576
CYP2B6	0.0458	0.0128	0.852469	1.80559
IL20RA	0.0593	0.0182	0.852433	1.80554
MICU3	0.00375	0.00046	0.85187	1.80484
PPP1R32	0.159	0.0716	0.851412	1.80427
MEIS3	0.00102	8.67e-05	0.851384	1.80423
CASQ1	0.0091	0.00145	0.851172	1.80397
LURAP1	0.000479	3.36e-05	0.851074	1.80384
ELN	0.0381	0.00996	0.850952	1.80369
HERC2P7	0.0127	0.00226	0.850456	1.80307
LOC105378526	0.0107	0.00179	0.850367	1.80296
GAMT	2.64e-05	9.92e-07	0.849931	1.80241
ZNF667	0.000468	3.26e-05	0.849816	1.80227
SPEG	0.0679	0.0219	0.849326	1.80166
OSCP1	0.0922	0.0336	0.848526	1.80066
ENDOU	0.0836	0.0292	0.848188	1.80024
DYNC2H1	0.0332	0.00829	0.848148	1.80019
APLP1	0.00503	0.000674	0.847218	1.79903
ADRA2C	0.00397	0.000494	0.847067	1.79884
NAT1	0.0452	0.0126	0.846401	1.79801
LOC102724219	0.0242	0.0054	0.84605	1.79757
SNAI2	0.00228	0.000242	0.845942	1.79744
GCLC	0.00425	0.000541	0.845308	1.79665
CD101	7.04e-05	3.24e-06	0.844832	1.79606
ALDH3B2	0.0984	0.037	0.844679	1.79586
CACNA2D1	0.00245	0.000265	0.844386	1.7955
LRP11	0.00854	0.00133	0.843877	1.79487
MAPK8IP1	0.0179	0.00358	0.843558	1.79447
WDR31	0.0398	0.0106	0.842908	1.79366
GASK1B	0.000942	7.89e-05	0.84254	1.7932
NLGN1	0.0151	0.00285	0.842166	1.79274
KCND3	0.0111	0.00189	0.841681	1.79214
SPARC	0.031	0.00757	0.841142	1.79147
EPHB3	0.00211	0.00022	0.841051	1.79135
HSPG2	9.66e-05	4.73e-06	0.840676	1.79089
PTPRN2	0.0123	0.00214	0.83967	1.78964
RBFADN	0.041	0.011	0.839464	1.78938
ANKDD1B	0.038	0.00993	0.839199	1.78906
MAP1B	0.0245	0.00547	0.83916	1.78901
PNMA8A	0.103	0.0396	0.839023	1.78884
LOC105372793	0.122	0.0498	0.838982	1.78879
SCNN1D	0.00102	8.74e-05	0.838773	1.78853
LOC105379163	0.0103	0.00171	0.8371	1.78646
LOC105379251	0.0114	0.00195	0.836552	1.78578
FAM83D	0.116	0.0463	0.836026	1.78513
LOC105369212	0.0503	0.0146	0.835896	1.78497
SYNPO2	0.0845	0.0296	0.83538	1.78433
CHL1	0.0606	0.0187	0.834332	1.78303
SIM2	0.000744	5.78e-05	0.833861	1.78245
LOC107986785	0.0766	0.0258	0.83349	1.78199
CDNF	0.081	0.0279	0.833032	1.78143
ZG16B	0.188	0.0901	0.832654	1.78096
CHIT1	0.402	0.259	0.831642	1.77971
IRF6	0.0539	0.016	0.831282	1.77927
ZNF10	0.000279	1.72e-05	0.831274	1.77926
ELMOD1	0.192	0.0923	0.831107	1.77905
DNALI1	0.0726	0.024	0.830049	1.77775
RELN	0.0695	0.0226	0.829758	1.77739
LOC105375724	0.0441	0.0122	0.829322	1.77685
C16orf46	0.0788	0.0268	0.829227	1.77673
KCNA2	0.0539	0.016	0.828953	1.7764
RUNDC3A	0.0132	0.00235	0.828714	1.7761
ZNF396	0.0447	0.0124	0.827925	1.77513
LOC105369690	0.0902	0.0326	0.827885	1.77508
CNN1	0.0609	0.0188	0.827854	1.77504
LINC03034	0.0501	0.0145	0.827233	1.77428
FNDC4	0.00101	8.57e-05	0.827102	1.77412
VGLL1	0.0453	0.0127	0.827008	1.774
TRPC1	0.00258	0.000284	0.826809	1.77376
RAPGEFL1	0.0118	0.00202	0.826312	1.77315
ZNF208	0.0209	0.00444	0.826156	1.77296
DTNB-AS1	0.00134	0.000124	0.825887	1.77262
HEPH	0.00139	0.00013	0.825097	1.77165
LOC107986079	0.00138	0.000129	0.824747	1.77122
LOXL4	0.00916	0.00146	0.824457	1.77087
LOC101928636	0.163	0.0741	0.824404	1.7708
KCNS2	0.0569	0.0172	0.824202	1.77056
GOLGA8EP	0.0293	0.00701	0.823969	1.77027
GLIPR1L2	0.0698	0.0227	0.823924	1.77021
C3orf70	0.0154	0.00292	0.823555	1.76976
ABCC5	0.00346	0.000416	0.823331	1.76949
CEP97	0.00866	0.00136	0.823252	1.76939
RIPK4	0.0497	0.0143	0.82318	1.7693
CGREF1	0.0461	0.013	0.821487	1.76723
CRYM	0.0854	0.0301	0.821348	1.76706
KLRA1P	0.00584	0.000821	0.821307	1.76701
PLXNB1	0.00262	0.000289	0.819952	1.76535
H2BW3P	0.00959	0.00155	0.819573	1.76488
DNAH5	0.231	0.119	0.818902	1.76406
ZNF888	0.00421	0.000532	0.818831	1.76398
LOC107987134	0.135	0.0569	0.818265	1.76328
NALT1	0.00435	0.000559	0.81758	1.76245
LOC107984830	0.0803	0.0277	0.817557	1.76242
LOC105378550	0.0492	0.0141	0.817188	1.76197
PLXNB3	0.00246	0.000267	0.817165	1.76194
SERTAD4	0.0454	0.0127	0.816675	1.76134
LL21NC02-21A1.1	0.00406	0.00051	0.816547	1.76119
VWC2	0.124	0.0508	0.816158	1.76071
PTGIS	0.103	0.0395	0.816129	1.76068
PARD6G	0.000454	3.14e-05	0.815763	1.76023
MRNIP-DT	0.00973	0.00159	0.815686	1.76013
TOGARAM2	0.3	0.171	0.815683	1.76013
LOC105371493	0.00852	0.00133	0.815248	1.7596
CRHBP	0.0912	0.0331	0.81517	1.75951
C2CD4D	0.0271	0.00629	0.815135	1.75946
ARMC2	0.098	0.0367	0.814778	1.75903
PKHD1	0.0608	0.0188	0.814517	1.75871
CARNS1	0.148	0.065	0.813856	1.7579
CATSPERB	0.0532	0.0157	0.813431	1.75739
UBD	0.0975	0.0364	0.813152	1.75705
APCDD1	0.00444	0.000573	0.813019	1.75688
RBBP8NL	0.135	0.0569	0.812382	1.75611
PIH1D2	0.0292	0.00695	0.811864	1.75548
RUNX2	0.00564	0.000786	0.811311	1.75481
DEPDC7	0.00379	0.000466	0.811231	1.75471
ANKRD36C	0.00284	0.000322	0.81103	1.75446
TP53INP1	0.00495	0.000662	0.811019	1.75445
WNT5B	0.0143	0.00265	0.810809	1.75419
GOLGA2P5	0.113	0.0448	0.809718	1.75287
FGF17	0.054	0.0161	0.809499	1.7526
KIF7	0.00193	0.000195	0.809349	1.75242
PRRX2	0.00662	0.00096	0.809026	1.75203
IGFBP3	0.0135	0.00245	0.808977	1.75197
TMEM182	0.000631	4.7e-05	0.80859	1.7515
LOC107985027	0.291	0.164	0.80837	1.75123
TXLNGY	0.662	0.529	0.807331	1.74997
ABCC9	0.000182	1.02e-05	0.807327	1.74997
LOC105369576	0.224	0.115	0.806642	1.74913
GPC1	0.00177	0.000176	0.806616	1.7491
BRSK2	0.0112	0.00191	0.806117	1.7485
HERC2P11	0.0132	0.00237	0.806058	1.74843
UBE2Q2P2	0.0346	0.00877	0.806032	1.7484
PLA2G10	0.0209	0.00442	0.805968	1.74832
NUDT4B	0.0015	0.000143	0.805653	1.74794
TRIL	0.0247	0.00553	0.805625	1.7479
ZSCAN1	0.178	0.083	0.805204	1.74739
STK32B	0.00339	0.000405	0.804489	1.74653
MMP12	0.34	0.205	0.804477	1.74651
EPS8L1	0.00954	0.00154	0.804044	1.74599
SERTM2	0.339	0.204	0.803584	1.74543
CLMP	0.0071	0.00105	0.803566	1.74541
FRMD5	0.0632	0.0199	0.803315	1.74511
WNT10B	0.0501	0.0145	0.803035	1.74477
MYH11	0.0395	0.0105	0.802569	1.7442
H4C11	0.000874	7.16e-05	0.80242	1.74402
CCDC191	0.0666	0.0214	0.801061	1.74238
ENPP6	0.0841	0.0295	0.801	1.74231
RASAL1	0.00892	0.00141	0.800705	1.74195
NUDT4P2	0.00144	0.000136	0.800392	1.74157
NUP210L	0.109	0.0429	0.800193	1.74133
ZNF334	0.00202	0.000209	0.799751	1.7408
ANXA8L1	0.101	0.0383	0.799496	1.74049
CYTB	0.0382	0.00998	0.79904	1.73994
FZD3	0.0145	0.00271	0.798867	1.73973
SCARA3	0.000141	7.49e-06	0.79857	1.73938
PLEKHH1	0.0194	0.00401	0.79849	1.73928
ZNF658	0.00237	0.000255	0.79845	1.73923
CCDC144NL-AS1	0.0183	0.00367	0.798367	1.73913
LOC112268025	0.137	0.0579	0.798003	1.73869
DLG5	3.42e-05	1.34e-06	0.797981	1.73867
DNAL1	0.0403	0.0108	0.797863	1.73852
CDH6	0.0108	0.00183	0.797326	1.73788
CATSPERE	0.0663	0.0212	0.797247	1.73778
CUTALP	0.00421	0.000532	0.797125	1.73763
DLG5-AS1	0.122	0.0495	0.797028	1.73752
FGF18	0.0104	0.00173	0.796959	1.73743
TXLNB	0.0888	0.0319	0.796836	1.73729
LOC107985393	0.0187	0.00381	0.796596	1.737
MYOZ3	0.00485	0.000644	0.79621	1.73653
NTM	0.232	0.12	0.795387	1.73554
LOC101928214	0.0408	0.011	0.795262	1.73539
LINC00965	0.00496	0.000663	0.795021	1.7351
LOC105371271	0.0301	0.00727	0.794554	1.73454
CASTOR3P	0.0289	0.00687	0.794397	1.73435
NUDT4	0.00133	0.000123	0.794155	1.73406
CASC2	0.177	0.0829	0.793424	1.73318
CLMAT3	0.0434	0.0119	0.793289	1.73302
ADAMTS6	0.0251	0.00567	0.793222	1.73294
GRM6	0.0193	0.00397	0.792751	1.73237
NTRK1	0.0376	0.00979	0.79268	1.73229
NTF3	0.0945	0.0349	0.792355	1.7319
ZNF727	0.0158	0.00303	0.79202	1.7315
NYAP1	0.0473	0.0134	0.791831	1.73127
ZNF750	0.0271	0.00629	0.791637	1.73104
FGFR2	0.00596	0.000841	0.791637	1.73104
TMEM52	0.0981	0.0368	0.791381	1.73073
LOC105375743	0.0633	0.0199	0.790602	1.7298
MST1L	0.0143	0.00266	0.789636	1.72864
FREM1	0.0378	0.00985	0.789558	1.72855
L3MBTL1	0.0214	0.00457	0.789244	1.72817
MOCS2-DT	0.0237	0.00524	0.789079	1.72797
CYP11A1	0.0455	0.0128	0.788845	1.72769
PIERCE2	0.079	0.027	0.788145	1.72685
LOC112268277	0.117	0.0471	0.787945	1.72661
LOC107985285	0.0855	0.0302	0.787677	1.72629
GRAMD1C	0.0426	0.0116	0.786569	1.72497
LINGO1	0.152	0.0672	0.785201	1.72333
SLC16A9	0.0765	0.0258	0.785009	1.7231
GOLGA8CP	0.01	0.00164	0.784364	1.72233
EHF	0.0439	0.0121	0.783747	1.7216
LINC02603	0.0207	0.00437	0.783655	1.72149
P2RX2	0.144	0.062	0.783404	1.72119
AZIN2	0.00492	0.000657	0.783036	1.72075
CABP1	0.0523	0.0153	0.782642	1.72028
SCUBE3	0.149	0.0657	0.781949	1.71945
SPNS2-AS1	0.0405	0.0108	0.781917	1.71941
PRRT3	0.0194	0.004	0.781302	1.71868
TFPI2	0.145	0.0628	0.781	1.71832
CPT1C	0.00275	0.000309	0.780994	1.71831
SLC25A27	0.00963	0.00156	0.780738	1.71801
[truncated: 17,975 more rows]
