# Supplementary material for: Immunological Features and Potential Biomarkers of Systemic Sclerosis–Associated Interstitial Lung Disease and Idiopathic Pulmonary Fibrosis
Source: Clin Respir J. 2025 Mar 31;19(4):e70072. doi: 10.1111/crj.70072 (PMC11959098; doi:10.1111/crj.70072)
Supplement: Supplementary file 7 — Supplementary Files 7 Deferential gene expression of lung among SSc ‐ILD patients and IPF patients. [file CRJ-19-e70072-s004.xlsx]

## Sheet: Sheet1
Symbol	FC	log2FoldChange	pvalue	padj
AGTR2	5.72451	2.51715	7.83e-05	0.0135
ESM1	5.50983	2.46201	8.16e-05	0.0137
VKORC1L1	1.34968	0.432615	7.7e-09	5.31e-05
FZD5	1.81219	0.857733	1.38e-07	0.000587
BPIFA1	0.0931826	-3.42379	7.34e-06	0.00497
F11	5.22574	2.38564	8.02e-06	0.00497
LOC105372593	0.100401	-3.31615	8.78e-06	0.00497
LGI3	4.89302	2.29073	5.46e-06	0.00497
FDCSP	0.116083	-3.10677	0.000125	0.0163
ORM1	4.82291	2.2699	1.46e-06	0.00302
PLA2G1B	4.78692	2.2591	4.03e-05	0.00971
PGC	4.71854	2.23834	1.15e-05	0.00565
CXCL11	0.127373	-2.97287	7.62e-05	0.0134
CXCL10	0.136717	-2.87073	0.000109	0.0159
CR2	0.148365	-2.75277	1.21e-05	0.00566
IGHV3-23	0.155331	-2.68659	8.98e-07	0.00206
PRDX6	1.33534	0.417207	9.37e-06	0.00497
PFKFB2	1.70763	0.771998	7.42e-06	0.00497
CPB2	4.45961	2.15692	0.000335	0.0299
ITLN2	4.45278	2.15471	0.000949	0.0493
IGKV2D-29	0.15906	-2.65236	3.96e-05	0.00971
USP13	1.45963	0.545602	6.96e-06	0.00497
SFTPC	4.42885	2.14693	0.000102	0.0155
ADAMTS16	4.22468	2.07884	0.000312	0.0286
AGBL1	4.20707	2.07282	7.06e-06	0.00497
IGKV6D-41	0.163471	-2.61289	0.000212	0.0224
LANCL1-AS1	4.1614	2.05707	9e-06	0.00497
LINC02555	4.03562	2.01279	3.74e-05	0.00971
CRTAC1	3.79837	1.92538	3.05e-07	0.00105
CXCL13	0.164724	-2.60188	2.66e-06	0.00443
RMST	3.76503	1.91266	3.95e-06	0.00497
ORM2	3.67079	1.87609	1.99e-06	0.00373
ABCA3	3.66446	1.8736	1.83e-05	0.00692
CLEC17A	0.174611	-2.51778	1.42e-07	0.000587
IGHV3-53	0.18833	-2.40867	2.79e-06	0.00443
IGKV1-39	0.198681	-2.33147	1.91e-05	0.00693
IGHV3-66	0.199412	-2.32618	8.89e-06	0.00497
NECAB3	1.67441	0.743653	3.91e-06	0.00497
VPREB3	0.201232	-2.31307	8.84e-06	0.00497
CEP70	1.5737	0.654164	1.01e-05	0.0052
TMEM164	1.63504	0.709322	1.07e-05	0.00537
SCTR	3.64363	1.86538	6.31e-06	0.00497
KRT18P55	1.95795	0.969345	1.17e-05	0.00565
IGKV1D-33	0.202408	-2.30466	4.13e-05	0.00971
SFRP5	3.63255	1.86098	0.000123	0.0163
PLA2G4F	3.62702	1.85878	3.52e-05	0.00966
IGHV3-49	0.203048	-2.30011	2.92e-05	0.00905
HHIP	3.6108	1.85232	6.87e-06	0.00497
RASL12	0.700118	-0.51433	1.51e-05	0.00628
IGKV1-33	0.203992	-2.29341	4.26e-05	0.0099
HPN	3.53357	1.82113	2.93e-05	0.00905
IGHGP	0.2043	-2.29124	1.81e-05	0.00692
CDH15	3.37337	1.75419	7.8e-06	0.00497
APOH	3.35646	1.74694	0.000601	0.0396
IGHV1-18	0.211729	-2.23971	4e-05	0.00971
SDR16C5	3.287	1.71677	1.85e-09	1.91e-05
IGKV2-26	0.214422	-2.22148	0.00074	0.0436
MST1L	1.97058	0.978623	2.04e-05	0.00726
CD19	0.216013	-2.21081	1.52e-05	0.00628
LOC101928589	1.72095	0.783208	2.1e-05	0.00737
POLR3H	1.4879	0.573279	2.46e-05	0.00833
PIK3C2B	0.632513	-0.660834	2.56e-05	0.00842
IGHV3-69-1	0.218059	-2.19721	3.67e-05	0.00971
IGKV1D-39	0.218256	-2.19591	4.48e-05	0.0101
PLAAT3	1.41664	0.502476	2.82e-05	0.00897
IGHV4-39	0.22051	-2.18109	5.91e-05	0.0115
HPN-AS1	3.24935	1.70015	4.45e-05	0.0101
IGHV3-35	0.220527	-2.18097	2.7e-05	0.00872
WNT3	1.47723	0.562891	3.1e-05	0.00933
TXNRD2	1.44664	0.532708	3.16e-05	0.00933
SNX25	1.77349	0.826592	3.25e-05	0.00945
PEBP4	3.1674	1.6633	0.000108	0.0159
C5-OT1	1.95532	0.967408	3.38e-05	0.00959
TMEM41A	1.38423	0.469089	3.59e-05	0.00966
MTCH1	1.20323	0.266917	3.48e-05	0.00966
PI15	3.08847	1.62689	7.73e-05	0.0134
ASPG	3.05156	1.60955	0.000308	0.0283
LTF	0.220629	-2.18031	6.81e-06	0.00497
C2CD4A	0.225675	-2.14768	3.15e-05	0.00933
LOC102724977	0.22646	-2.14267	4.83e-05	0.0106
GSTA4	1.5108	0.595314	3.94e-05	0.00971
ABCA17P	3.02065	1.59486	6.44e-06	0.00497
ALOX15B	2.98754	1.57896	0.000443	0.0337
SLC19A3	2.92912	1.55047	1.85e-05	0.00692
IGHV1-58	0.227765	-2.13438	0.00015	0.0181
PAX5	0.227889	-2.1336	0.00047	0.0346
IGHV4-59	0.228913	-2.12713	2.14e-05	0.00737
LAMP3	2.90247	1.53728	6.69e-05	0.0127
IGHV5-51	0.230267	-2.11862	0.000229	0.0229
IGHV1-24	0.230636	-2.11631	8.09e-05	0.0137
FMO5	2.8994	1.53575	2.56e-11	5.29e-07
SFTPA2	2.89661	1.53437	0.000351	0.0308
IGHV3-71	0.231281	-2.11228	4.55e-05	0.0101
IGHV2-70	0.23235	-2.10563	0.000328	0.0294
IGHE	0.23473	-2.09092	0.000233	0.0231
SPIB	0.235084	-2.08875	5.29e-06	0.00497
TMEM87A	1.24022	0.310599	5.05e-05	0.0107
CBS	1.91953	0.940753	5.05e-05	0.0107
MBIP	1.69528	0.761523	5.54e-05	0.0115
SFTPD	2.88992	1.53103	0.000647	0.0408
ZBTB7B	1.27124	0.346239	5.68e-05	0.0115
FCRL3	0.236708	-2.07882	7.57e-06	0.00497
COL13A1	0.586728	-0.769237	5.73e-05	0.0115
TMEM125	1.74404	0.802434	5.91e-05	0.0115
IGHV3-65	0.236795	-2.07829	7.24e-05	0.0131
RAB40C	1.43982	0.525891	5.87e-05	0.0115
CACNA2D2	2.82885	1.50022	3.39e-05	0.00959
ZNF385B	2.82484	1.49817	1.38e-05	0.00593
SFTPA1	2.81982	1.4956	0.000697	0.0425
CNOT8	1.4088	0.494462	6.8e-05	0.0127
SLC39A8	2.8075	1.48929	4.49e-05	0.0101
PRR5L	0.642841	-0.637465	6.87e-05	0.0127
RBPMS-AS1	1.6627	0.733527	6.95e-05	0.0127
IGHV4-61	0.236902	-2.07764	3.87e-05	0.00971
IGHV3-33	0.239123	-2.06417	7.28e-05	0.0131
NOG	2.79728	1.48403	1.28e-05	0.00577
IGKV1-27	0.240503	-2.05587	0.000317	0.0287
PCSK9	2.71524	1.44108	0.000295	0.0274
IGKV2D-28	0.241503	-2.04989	0.000328	0.0294
SLC22A31	2.69358	1.42953	0.000159	0.0186
IFRD2	1.37964	0.464287	8.19e-05	0.0137
SCG2	2.68634	1.42564	0.000803	0.0448
IGKV2-28	0.245612	-2.02555	0.000366	0.0311
SEC14L6	1.98956	0.992451	8.07e-05	0.0137
DCXR	1.64046	0.714103	8.71e-05	0.0144
LRP2	2.6848	1.42482	0.000224	0.0229
ST7	1.31603	0.396192	9.11e-05	0.0148
NUDT15	1.23788	0.307867	9.3e-05	0.0148
TGM1	2.67886	1.42162	0.000794	0.0447
AMMECR1	1.36858	0.452676	9.19e-05	0.0148
SPRING1	1.49444	0.579603	9.49e-05	0.015
IL11	2.65768	1.41017	0.000516	0.0367
RAD1	1.2388	0.308943	9.62e-05	0.015
KEL	0.502252	-0.993517	9.78e-05	0.015
SNX30	1.79356	0.842829	9.69e-05	0.015
CTXND1	2.59317	1.37472	6.75e-05	0.0127
GPN3	1.24708	0.318551	0.000103	0.0156
FCRLA	0.249794	-2.00119	0.000159	0.0186
CCDC141	2.58976	1.37282	0.000227	0.0229
TMEM41B	1.53262	0.615996	0.00011	0.0159
CENPX	1.37507	0.459505	0.00011	0.0159
IGKV2D-40	0.250051	-1.99971	0.00024	0.0234
LOC102724560	1.89446	0.921788	0.00011	0.0159
MFSD2A	2.55137	1.35127	1.26e-05	0.00577
ACE2	1.77279	0.826021	0.000113	0.0162
LOC107985528	0.251672	-1.99038	0.000158	0.0186
TOR1AIP2	1.28031	0.356491	0.00012	0.0162
COA6	1.32303	0.403845	0.000118	0.0162
CDKN2AIPNL	1.27029	0.345157	0.000116	0.0162
SEC61G	1.40099	0.486446	0.000114	0.0162
CYP51A1	1.48914	0.574477	0.000118	0.0162
TPRN	1.55264	0.634721	0.00012	0.0162
NDUFC2	1.35987	0.443472	0.000118	0.0162
IGHG4	0.252804	-1.98391	0.000314	0.0286
MAOA	1.55233	0.634437	0.000121	0.0162
ACADL	2.49579	1.3195	1.67e-05	0.0067
CCL8	0.253076	-1.98236	1.32e-05	0.00579
CAMSAP3	1.68409	0.751966	0.000125	0.0163
PLPPR1	2.4955	1.31933	3.6e-05	0.00966
FAAP20	1.35777	0.441235	0.000126	0.0163
SLC29A2	1.47712	0.562786	0.000134	0.0171
MUC6	0.253406	-1.98047	0.000537	0.0375
DESI2	1.42508	0.511043	0.000138	0.0173
LOC105378521	2.49275	1.31774	0.000413	0.0327
GPRIN2	1.83948	0.879301	0.000137	0.0173
PRKCZ	1.65212	0.724322	0.000142	0.0173
GOLT1A	2.47064	1.30488	9.81e-05	0.015
IGHV1-46	0.255311	-1.96967	0.00017	0.0193
SLC6A14	2.45733	1.29709	0.000125	0.0163
AATK	1.95334	0.965943	0.000146	0.0177
IGHV3-62	0.255416	-1.96908	0.000162	0.0187
LRRK2	2.43289	1.28267	0.000238	0.0233
PNPLA2	1.33765	0.419699	0.000155	0.0186
GNG5	1.33996	0.422186	0.000157	0.0186
IGHV3-11	0.256606	-1.96237	0.000264	0.0252
IGKV3-20	0.258756	-1.95034	0.000404	0.0322
ARSL	2.43207	1.28219	0.000784	0.0447
CNIH4	1.32457	0.405524	0.000161	0.0187
LOC112268314	0.263354	-1.92493	0.00037	0.0311
PMM1	1.52802	0.611667	0.000164	0.0189
IGHV6-1	0.265549	-1.91295	0.000121	0.0162
USP44	1.73655	0.796225	0.00017	0.0193
IGHV4-34	0.268916	-1.89477	0.000414	0.0327
LOC102724562	1.85885	0.894409	0.000177	0.0199
TMEM97	1.4294	0.515408	0.000185	0.0207
ZDHHC3	1.59324	0.67196	0.00019	0.0212
KDM8	0.767746	-0.381299	0.000194	0.0214
UNC13B	1.48988	0.575196	0.000199	0.0218
MGST1	1.60324	0.680991	0.0002	0.0218
RAP1GAP	2.41867	1.27421	4.99e-07	0.00129
IGHJ4	0.269715	-1.89049	0.000226	0.0229
IGHV3OR16-8	0.270995	-1.88366	0.000435	0.0334
ADI1	1.22357	0.291093	0.000215	0.0224
IGKV3-7	0.272127	-1.87765	0.00061	0.04
TBC1D24	1.56172	0.643134	0.000213	0.0224
SERPINF2	1.76522	0.819845	0.000213	0.0224
CNTROB	1.44052	0.526586	0.00021	0.0224
NUDT11	1.71997	0.782384	0.000207	0.0224
IGKV1D-27	0.272444	-1.87597	0.00049	0.0355
SERPINI1	0.635488	-0.654064	0.000221	0.0227
ESRRA	1.29058	0.368021	0.00022	0.0227
PPP1R1B	2.41532	1.27222	0.000201	0.0219
LOC105371730	2.4118	1.27011	9.07e-05	0.0148
UBD	0.27372	-1.86923	9.37e-06	0.00497
C5	1.55077	0.632985	0.000226	0.0229
IGHV3-48	0.273731	-1.86917	0.000133	0.0171
IGHV3-13	0.282208	-1.82517	0.000441	0.0336
ACSM3	1.68095	0.749274	0.00023	0.0229
TNN	0.283816	-1.81697	4.27e-07	0.00126
LARP4B	1.18285	0.242271	0.000238	0.0233
MSLN	2.38775	1.25565	0.000111	0.016
IGKV3D-20	0.287568	-1.79802	0.000801	0.0448
CSRP2	0.652144	-0.616737	0.000246	0.0239
LOC112268267	0.577811	-0.79133	0.000251	0.0242
MCOLN2	0.584769	-0.774062	0.000257	0.0247
LOC102725101	0.290006	-1.78584	0.000574	0.0389
ATOH8	1.66548	0.735938	0.000267	0.0254
PDHX	1.19996	0.262981	0.000268	0.0254
CREB3L1	1.79424	0.843374	0.000276	0.026
SNORA105B	1.55641	0.638221	0.000277	0.026
STX1B	0.657662	-0.604581	0.000288	0.027
TFCP2L1	2.38712	1.25527	7.72e-05	0.0134
MID1IP1	1.47043	0.556233	0.000303	0.0281
VBP1	1.25	0.321924	0.000304	0.0281
CA2	2.36477	1.2417	0.000615	0.04
LOC101928215	2.33551	1.22374	0.000541	0.0377
IGKV1D-8	0.292522	-1.77338	0.000595	0.0394
IGHV3-38	0.29313	-1.77039	0.000372	0.0312
AMN	1.28283	0.359329	0.000319	0.0288
PLA2G2D	0.296822	-1.75233	0.000168	0.0192
IGHJ1	0.297329	-1.74987	0.00081	0.0448
ALPL	2.32918	1.21982	6.53e-05	0.0125
LINC02731	0.580546	-0.784517	0.000339	0.0301
LOC102723338	1.79915	0.847311	0.000345	0.0305
C1orf210	1.61888	0.694993	0.000353	0.0308
SLCO4C1	2.3064	1.20564	0.000138	0.0173
TMED6	2.29226	1.19677	0.000764	0.0444
MMP3	0.303828	-1.71867	0.000681	0.0421
IGHJ5	0.309866	-1.69028	0.000806	0.0448
FHDC1	1.72057	0.782887	0.000362	0.0311
NDUFB6	1.19458	0.256499	0.000368	0.0311
B3GNT8	2.29024	1.1955	5.53e-05	0.0115
LOC105375080	2.24382	1.16596	0.000773	0.0446
SPTSSA	1.46168	0.547631	0.000362	0.0311
KCNS1	2.24207	1.16483	0.000141	0.0173
IGHV3-73	0.313905	-1.6716	0.000659	0.0413
VCAM1	0.314825	-1.66738	0.000765	0.0444
MAP1LC3A	1.35768	0.441143	0.000375	0.0313
EPOR	1.54467	0.627298	0.000383	0.0318
UNC45B	0.315299	-1.66521	5.31e-06	0.00497
GBP1	0.318394	-1.65111	7.83e-06	0.00497
TIAM2	0.702128	-0.510194	0.000394	0.0322
RIDA	1.31434	0.394337	0.000394	0.0322
NUDCD2	1.17929	0.237918	0.000397	0.0322
ITIH5	0.637098	-0.650412	0.000397	0.0322
DVL1	1.26915	0.343859	0.000403	0.0322
FCRL2	0.335871	-1.57402	0.00085	0.0462
HOPX	2.23944	1.16314	0.000435	0.0334
LOC105372824	1.6114	0.688311	0.0004	0.0322
MCCC1	1.31767	0.397989	0.000414	0.0327
FASN	2.23383	1.15952	0.000367	0.0311
CX3CL1	0.351201	-1.50963	0.000492	0.0355
CASQ1	0.531045	-0.913093	0.000419	0.0328
CNIH3	0.649909	-0.62169	0.000422	0.0328
MSMO1	1.93342	0.951156	0.00042	0.0328
MBD3	1.40997	0.495663	0.000421	0.0328
NRGN	1.97332	0.980623	0.000429	0.0332
WFIKKN1	2.20847	1.14305	4.08e-05	0.00971
LOC729732	1.66598	0.736374	0.000437	0.0334
ANGPTL5	0.359274	-1.47684	0.000563	0.0387
LINC02362	0.361448	-1.46814	0.000217	0.0225
P3H2	2.19136	1.13183	5.23e-06	0.00497
XCL1	0.37308	-1.42244	0.000364	0.0311
ATP5MK	1.24756	0.319114	0.00045	0.0337
EIF3M	1.21251	0.278001	0.000452	0.0337
KCTD14	1.57563	0.655928	0.000454	0.0337
POU2F3	1.4992	0.584192	0.000452	0.0337
DUOXA1	1.87567	0.907408	0.000452	0.0337
GPR15	0.374115	-1.41845	0.000833	0.0454
ECHDC1	1.24955	0.321412	0.000468	0.0345
LOC107987237	0.383776	-1.38166	0.000915	0.048
S1PR3	0.617635	-0.695175	0.000472	0.0346
LOC107986828	0.601343	-0.733741	0.000475	0.0347
PRR15L	1.67971	0.748213	0.00048	0.0349
DHRS9	0.385177	-1.37641	4.93e-05	0.0107
LOC101929309	2.17264	1.11945	0.000404	0.0322
SLC26A4	0.389689	-1.3596	0.000554	0.0383
TRIM24	1.18741	0.247817	0.000505	0.0362
NHSL1	1.30841	0.387817	0.000509	0.0364
ACOX1	1.18755	0.247989	0.000512	0.0365
ZNF664-RFLNA	2.17232	1.11924	0.000366	0.0311
MMP11	0.391822	-1.35173	0.00052	0.0368
CORO2B	0.586308	-0.770268	0.000523	0.0369
PANO1	1.42941	0.515416	0.000535	0.0375
BMS1P20	0.392333	-1.34985	0.000711	0.0427
GTPBP6	1.23826	0.308319	0.000538	0.0375
EGF	2.17226	1.11919	0.000595	0.0394
TF	0.393891	-1.34413	5.68e-05	0.0115
RASSF7	1.5897	0.668756	0.000553	0.0383
B4GAT1-DT	1.52729	0.610973	0.000562	0.0387
LY9	0.397507	-1.33095	0.000214	0.0224
FAM3A	1.23219	0.301223	0.000567	0.0388
TMEM161A	1.33201	0.41361	0.00057	0.0389
GLO1	1.262	0.335717	0.000572	0.0389
LTB	0.399442	-1.32394	0.00045	0.0337
MLXIPL	1.61309	0.689829	0.000585	0.0394
RCOR1	1.26292	0.33676	0.000583	0.0394
GBP1P1	0.400292	-1.32088	0.000121	0.0162
POPDC2	0.719096	-0.475745	0.00059	0.0394
NKX2-1	2.15686	1.10893	4.09e-05	0.00971
IRX2-DT	1.75139	0.8085	0.000593	0.0394
LOC105375427	0.400734	-1.31928	0.000384	0.0318
HCAR3	0.402848	-1.31169	0.000894	0.0478
HHIP-AS1	2.15182	1.10556	9.3e-05	0.0148
PTPN7	0.520427	-0.942231	0.000616	0.04
TNFRSF9	0.406394	-1.29905	0.00021	0.0224
SLC6A3	2.14051	1.09795	0.000906	0.048
C9orf152	1.69544	0.761663	0.000615	0.04
YARS2	1.20422	0.268093	0.000617	0.04
ASPHD1	1.93251	0.950476	0.000619	0.04
ARPC1A	1.15059	0.202369	0.000624	0.0402
SYNDIG1L	1.93785	0.954455	0.000626	0.0402
GNG2	0.70791	-0.498363	0.00063	0.0403
ST7-OT3	1.30076	0.379354	0.000634	0.0404
TIPIN	1.21728	0.283662	0.000637	0.0405
PDE11A	0.560351	-0.835597	0.000645	0.0408
LINC01842	2.1152	1.0808	0.000808	0.0448
FAHD1	1.3154	0.395503	0.000647	0.0408
MICALCL	1.50901	0.593601	0.000652	0.041
PXDNL	0.414749	-1.26969	2.57e-05	0.00842
SIGLEC15	0.41587	-1.2658	0.000717	0.0428
PPP1R14B-AS1	1.41105	0.496773	0.000673	0.0419
SLURP2	0.415919	-1.26563	0.000719	0.0428
ZNF219	1.36025	0.443876	0.00068	0.0421
APOBEC3D	0.69794	-0.518825	0.000682	0.0421
ADAT3	1.43635	0.522407	0.000688	0.0422
ZDHHC9	1.50873	0.593339	0.000688	0.0422
MIATNB	0.686034	-0.543649	0.000694	0.0424
CKS2	1.77155	0.825009	0.000701	0.0425
DIP2C-AS1	0.63506	-0.655036	0.000702	0.0425
LRP2BP-AS1	2.1069	1.07512	0.00014	0.0173
PANK1	1.39615	0.481455	0.0007	0.0425
MYO3B	0.505893	-0.983097	0.000709	0.0427
NCR3	0.424376	-1.23659	0.000456	0.0338
CD22	0.429366	-1.21972	0.000109	0.0159
TMED2	1.24789	0.319491	0.000714	0.0428
IRF1	0.430455	-1.21607	0.000872	0.0469
SLC25A5	1.30781	0.387156	0.00072	0.0428
LNX2	1.44646	0.53253	0.000724	0.0429
POU2F2	0.441344	-1.18003	7.57e-05	0.0134
DOK4	1.53902	0.622009	0.000741	0.0436
HCG23	0.633789	-0.657924	0.000746	0.0438
TXLNG	1.3256	0.406651	0.000752	0.044
BPI	0.443469	-1.1731	0.000591	0.0394
KCNMB1	0.607313	-0.719487	0.000765	0.0444
SLC27A3	2.09239	1.06515	3e-06	0.00443
LOC107987209	1.22402	0.291633	0.000768	0.0444
NKX2-1-AS1	2.07195	1.05099	6.22e-05	0.012
PLCG2	0.614512	-0.702487	0.000775	0.0446
ELOA	1.19606	0.258288	0.000793	0.0447
GBP2	0.602634	-0.730646	0.000788	0.0447
HSDL2	1.23441	0.303827	0.000779	0.0447
SFTA3	2.05476	1.03897	0.000352	0.0308
HSD17B6	2.05404	1.03846	0.000792	0.0447
PRSS8	1.77855	0.830699	0.000787	0.0447
CLUH	1.36729	0.45132	0.000781	0.0447
FGF9	2.05122	1.03648	0.000366	0.0311
THSD7B	0.444255	-1.17054	0.000662	0.0413
LPCAT1	2.04265	1.03044	0.000925	0.0483
VSIG10	1.44733	0.533394	0.000811	0.0448
LINC01605	0.44644	-1.16346	0.000141	0.0173
FCMR	0.450786	-1.14949	3.87e-05	0.00971
LOC105378519	2.04239	1.03026	1.88e-05	0.00692
PRELID3B	1.29493	0.372874	0.000805	0.0448
CBR3	0.592574	-0.754932	0.000814	0.0448
PRKCI	1.34444	0.427009	0.000819	0.0451
BRAT1	1.21791	0.284407	0.000826	0.0453
HIGD1A	1.25094	0.323015	0.000829	0.0453
LTA	0.471213	-1.08555	0.000389	0.0321
SEMA5B	0.471978	-1.08321	5.08e-05	0.0107
DIO2	0.486737	-1.03879	0.0006	0.0396
MPST	1.43181	0.517841	0.00086	0.0465
RASL10B	1.72314	0.785036	0.000867	0.0468
VWA5B1	0.490161	-1.02867	0.000851	0.0462
MPHOSPH6	1.29232	0.369959	0.000889	0.0477
LOC105373957	1.84457	0.883281	0.000893	0.0478
CCDC158	0.492157	-1.02281	1.69e-05	0.0067
RHOBTB2	2.04063	1.02902	5.51e-06	0.00497
PLLP	1.9178	0.939454	0.000907	0.048
EGLN2	1.29785	0.376128	0.000903	0.048
IL2RB	0.526945	-0.924277	0.0009	0.048
ABHD5	1.41481	0.500613	0.000918	0.048
LPAL2	0.663705	-0.591386	0.000911	0.048
FGD4	1.41877	0.504644	0.000918	0.048
CD28	0.493906	-1.01769	0.000228	0.0229
DUOXA2	2.02957	1.02117	0.000152	0.0182
SNHG16	1.33335	0.415056	0.000941	0.049
KCNJ11	2.02533	1.01816	0.000493	0.0355
CCDC136	0.675513	-0.565944	0.00098	0.0505
LOC107986847	2.15282	1.10623	0.000978	0.0505
LOC107987009	0.329929	-1.59977	0.000979	0.0505
CHP1	1.36504	0.448944	0.00101	0.0516
TMEM92	1.63965	0.713387	0.001	0.0516
IGLV8-61	0.220806	-2.17915	0.00101	0.0516
IGKV1-37	0.30619	-1.7075	0.00102	0.052
HLA-DOB	0.480753	-1.05663	0.00102	0.052
CRB3	1.54954	0.631844	0.00103	0.0523
ASL	1.37821	0.462801	0.00104	0.0524
IRX6	2.61844	1.38871	0.00104	0.0524
TMEM243	1.48815	0.573522	0.00105	0.0528
ALAS2	3.13689	1.64933	0.00105	0.0528
IGHJ2	0.317713	-1.6542	0.00105	0.0529
PDXK	1.28839	0.365575	0.00106	0.0531
GNAO1	0.625333	-0.677303	0.00107	0.0535
OTULINL	1.86643	0.90028	0.00108	0.0537
CCDC43	1.14099	0.190287	0.00109	0.0544
PPP1R1C	1.98244	0.987277	0.0011	0.0545
ADGRB3	0.630838	-0.664658	0.0011	0.0545
KLRF1	0.595027	-0.748972	0.00111	0.0545
FLRT3	1.56799	0.648916	0.00111	0.0547
NDUFC1	1.18239	0.241708	0.00113	0.0551
IVD	1.23541	0.304986	0.00113	0.0551
NDUFS7	1.33819	0.420284	0.00112	0.0551
DAPK2	1.92122	0.942024	0.00113	0.0552
UPK3B	2.32486	1.21714	0.00114	0.0554
SPSB2	1.47536	0.561067	0.00115	0.056
PIM2	0.46274	-1.11173	0.00116	0.0561
COLEC10	3.00318	1.58649	0.00116	0.0561
CNR2	0.356836	-1.48667	0.00116	0.0561
LOC105372857	0.514854	-0.957765	0.00117	0.0562
HSPB7	0.581663	-0.781745	0.00118	0.0565
LOC642361	1.2365	0.306258	0.00118	0.0565
ACAP1	0.681242	-0.553761	0.00118	0.0565
SMC4	1.39326	0.478461	0.0012	0.0569
RPH3AL	1.34658	0.429297	0.0012	0.0569
KCNQ4	0.731038	-0.451981	0.0012	0.057
RPS26	1.67066	0.740419	0.00121	0.057
IGKJ5	0.284751	-1.81223	0.00121	0.0571
SERTM2	3.79855	1.92545	0.00122	0.0574
IGHV3-74	0.345444	-1.53347	0.00123	0.0576
LOC105371461	0.363015	-1.4619	0.00124	0.0577
KLRG1	0.640564	-0.642586	0.00123	0.0577
IGHV4-4	0.286602	-1.80288	0.00124	0.0577
CRLS1	1.3843	0.469159	0.00125	0.0581
DHCR7	1.6174	0.693678	0.00126	0.0585
IGHJ3	0.322386	-1.63314	0.00128	0.0591
RAB4B-EGLN2	1.27491	0.350393	0.00128	0.0591
SLC26A9	2.52232	1.33475	0.00129	0.0593
MMP13	0.335763	-1.57449	0.00129	0.0593
SDC4	1.52767	0.611332	0.00129	0.0593
RAB14	1.23482	0.304306	0.0013	0.0595
HIVEP2	0.696663	-0.521467	0.00131	0.0601
MYBPHL	2.21169	1.14515	0.00133	0.0604
ITGB6	1.80586	0.852688	0.00133	0.0604
POGK	1.15812	0.21179	0.00134	0.0606
MTARC1	1.47468	0.560401	0.00134	0.0606
AVPI1	1.59923	0.677374	0.00134	0.0606
FREM2	1.67847	0.747144	0.00134	0.0606
MAP4K1	0.518095	-0.94871	0.00135	0.0606
SCTR-AS1	2.35928	1.23835	0.00137	0.0612
SNORA105A	1.40979	0.495485	0.00137	0.0612
NPRL3	1.17854	0.236997	0.00137	0.0612
PIGW	1.29403	0.371871	0.00137	0.0612
MTRR	1.25218	0.324443	0.00138	0.0614
PCDHB12	0.712651	-0.488733	0.00138	0.0614
AGRP	2.85649	1.51424	0.00138	0.0614
DIRC3	0.675386	-0.566216	0.00139	0.0616
LOC105374812	0.449463	-1.15373	0.0014	0.0617
IGKJ1	0.328309	-1.60687	0.0014	0.0617
TSPAN33	0.654823	-0.610824	0.0014	0.0617
AGPAT2	1.65406	0.726016	0.0014	0.0617
SFTPB	2.09223	1.06504	0.00141	0.0617
EIF4EBP2	1.16889	0.225141	0.00141	0.0617
FGA	5.14287	2.36257	0.00142	0.0618
TMEM54	1.35901	0.442554	0.00145	0.0624
LOC105377920	1.43743	0.523495	0.00144	0.0624
HTRA4	0.472953	-1.08023	0.00144	0.0624
MAL2	1.54724	0.629699	0.00145	0.0624
ATP23	1.28352	0.360103	0.00144	0.0624
WSCD2	0.505991	-0.982816	0.00144	0.0624
MMP25-AS1	0.710022	-0.494064	0.00145	0.0624
AHCYL2	1.42247	0.508394	0.00147	0.063
NDE1	0.684561	-0.546749	0.00147	0.063
DUOX1	1.5953	0.673826	0.00148	0.0632
LOC100507351	0.518969	-0.946278	0.00148	0.0632
TRBV7-9	0.376566	-1.40903	0.00149	0.0633
SNHG3	1.32549	0.406524	0.00149	0.0633
STUM	0.556696	-0.845038	0.0015	0.0634
MYH11	0.552019	-0.85721	0.00151	0.0635
VAPA	1.24153	0.312124	0.00151	0.0635
SMOC1	0.48315	-1.04946	0.00151	0.0637
TMEM150A	1.26968	0.344461	0.00153	0.064
ZNF295-AS1	0.313226	-1.67472	0.00153	0.064
PPIAP30	1.51455	0.598893	0.00156	0.0648
IGHV1OR15-3	0.330689	-1.59645	0.00155	0.0648
GUCY2D	2.15849	1.11003	0.00156	0.0648
NEDD4L	1.48633	0.571753	0.00156	0.0648
PLCXD1	1.70941	0.7735	0.00156	0.0648
RAB17	1.5524	0.634496	0.00156	0.0648
LOC105369151	0.495556	-1.01288	0.00157	0.065
LINC02099	0.39935	-1.32428	0.00159	0.0655
MMP24	1.52555	0.609325	0.0016	0.0659
ATP11A	1.62989	0.704771	0.0016	0.0659
LYNX1-SLURP2	0.629481	-0.667766	0.00162	0.0663
MFAP3L	1.6819	0.750091	0.00163	0.0664
IGHV1-2	0.327166	-1.6119	0.00163	0.0664
IGHV3OR16-17	0.287658	-1.79758	0.00163	0.0664
MBL1P	1.45392	0.539952	0.00165	0.0668
IGHV3-30	0.365886	-1.45053	0.00165	0.0668
SLC66A2	1.27553	0.351099	0.00165	0.0668
RFLNA	2.96525	1.56815	0.00166	0.0671
SLC4A2	1.28416	0.360823	0.00167	0.0674
JAKMIP2-AS1	0.45421	-1.13857	0.00167	0.0674
TMEM14C	1.16598	0.221542	0.00168	0.0675
CLCN5	1.37442	0.458822	0.0017	0.0681
IGKJ4	0.315966	-1.66216	0.0017	0.0681
EVPL	1.44526	0.531326	0.00171	0.0683
RHBDL3	0.599348	-0.738535	0.00172	0.0686
ATP2A3	0.626362	-0.674931	0.00173	0.0688
RASGRF1	2.14818	1.10312	0.00174	0.0692
IGLV1-51	0.315906	-1.66243	0.00175	0.0693
SUSD2	2.03106	1.02224	0.00175	0.0693
ST7-AS2	1.27182	0.346897	0.00176	0.0694
PHF24	0.620209	-0.689174	0.00176	0.0694
NME3	1.31436	0.394362	0.00176	0.0694
AHCYL1	1.11629	0.158709	0.00179	0.0695
MUC1	1.76598	0.820472	0.00179	0.0695
MAP3K21	1.45475	0.540769	0.00179	0.0695
ST3GAL5	1.46686	0.552728	0.00179	0.0695
IFNGR1	1.31932	0.399793	0.00178	0.0695
IMPA2	1.39197	0.47713	0.00179	0.0695
PARAL1	3.10774	1.63587	0.00177	0.0695
PCSK2	3.12493	1.64383	0.00179	0.0695
TRNG	2.99834	1.58417	0.00178	0.0695
CARD11	0.603323	-0.728997	0.0018	0.0696
CLIC3	2.21119	1.14482	0.00183	0.0705
ALDH2	1.38258	0.467364	0.00184	0.0707
GBP4	0.449904	-1.15231	0.00184	0.0708
CITED2	1.43939	0.525453	0.00184	0.0708
MLPH	1.61688	0.693213	0.00186	0.0712
CDHR2	0.38752	-1.36766	0.00189	0.072
CASC15	0.694208	-0.52656	0.00189	0.072
NIBAN3	0.377369	-1.40595	0.00189	0.072
TBRG4	1.2014	0.264714	0.00191	0.0727
MST1P2	1.53042	0.613924	0.00192	0.0727
LOC107984251	1.4216	0.507517	0.00193	0.0728
RNH1	1.32673	0.407879	0.00192	0.0728
SELENOF	1.2192	0.285939	0.00193	0.0728
PIP5K1B	1.55152	0.633686	0.00193	0.0728
C2CD4B	0.318353	-1.6513	0.00196	0.0738
RASL11A	0.725367	-0.463218	0.00199	0.0748
SLC13A4	0.549611	-0.863517	0.002	0.075
CD79A	0.334903	-1.57818	0.00201	0.0752
TSPAN11	0.614502	-0.702511	0.00203	0.0754
RUBCNL	0.590413	-0.760205	0.00202	0.0754
SULT1E1	2.00102	1.00073	0.00204	0.0759
LOC728743	0.719254	-0.475427	0.00205	0.076
ITGB7	0.599199	-0.738893	0.00205	0.076
LOC101927098	0.386609	-1.37105	0.00205	0.076
HAGLR	1.8397	0.879474	0.00206	0.0761
IGKV1D-43	0.37968	-1.39714	0.00207	0.0761
TAGAP-AS1	0.719163	-0.475609	0.00207	0.0761
GBP5	0.50178	-0.994872	0.00208	0.0763
IGKV3D-7	0.31279	-1.67674	0.00211	0.0772
MIR650	0.36176	-1.46689	0.00212	0.0775
NUDT19	1.16344	0.218396	0.00214	0.0783
SC5D	1.29748	0.375717	0.00217	0.079
CRCP	1.11747	0.160236	0.00217	0.0791
LOC105376722	0.612952	-0.706154	0.00218	0.0791
ITPRID1	0.40507	-1.30376	0.00218	0.0792
PLEK	0.51743	-0.950563	0.00219	0.0792
PALS2	1.38673	0.471688	0.0022	0.0794
NELFB	1.19234	0.253792	0.0022	0.0794
SPNS3	0.634879	-0.655446	0.0022	0.0794
ELOVL6	1.58987	0.668911	0.00222	0.0798
DPP4	1.94	0.956054	0.00223	0.08
RGL3	1.48939	0.574719	0.00225	0.0805
BCAT2	1.40461	0.490169	0.00225	0.0806
GRPEL2	1.6202	0.69617	0.00226	0.0807
PRDM1	0.579398	-0.787373	0.00226	0.0807
LRRN1	0.588054	-0.765979	0.00227	0.0809
FCRL1	0.384584	-1.37863	0.00229	0.0809
GLRX2	1.34345	0.425945	0.00229	0.0809
LMO3	1.53268	0.616053	0.00229	0.0809
TRNL1	1.93327	0.951045	0.00229	0.0809
LAMTOR5	1.18428	0.244011	0.00232	0.081
DPM3	1.31972	0.400237	0.00231	0.081
ADCY5	0.636441	-0.651902	0.00232	0.081
IDI1	1.32783	0.409066	0.0023	0.081
LINC00926	0.509229	-0.973613	0.0023	0.081
EIF2S3	1.18533	0.245285	0.00231	0.081
IL18	1.33464	0.416452	0.00232	0.0812
MCPH1-AS1	0.738364	-0.437596	0.00234	0.0813
MAP3K15	1.35445	0.437711	0.00234	0.0813
BOK	1.42632	0.512299	0.00235	0.0815
CDK2AP1	1.33719	0.419206	0.00237	0.0821
SLC25A53	0.704613	-0.505097	0.00237	0.0821
GTF2IRD1	1.28755	0.364627	0.00239	0.0825
SELENBP1	1.4394	0.525467	0.00239	0.0826
SLC1A1	1.51801	0.602183	0.00242	0.0835
LRP3	1.33591	0.417827	0.00243	0.0837
PIGF	1.23263	0.30174	0.00245	0.0837
TAGAP	0.563845	-0.82663	0.00244	0.0837
PGAP6	1.34193	0.42431	0.00245	0.0837
GPM6A	2.04712	1.0336	0.00245	0.0838
TELO2	1.26473	0.338826	0.00246	0.0839
BATF2	0.51948	-0.94486	0.00251	0.0854
IGHV1-69	0.36757	-1.44391	0.00251	0.0854
IGKJ2	0.336862	-1.56977	0.00252	0.0855
TNNC1	2.19371	1.13337	0.00254	0.0855
VEPH1	2.01043	1.00751	0.00254	0.0855
SHOX2	0.481447	-1.05455	0.00254	0.0855
ARMT1	1.29068	0.368134	0.00252	0.0855
OPLAH	1.35459	0.437851	0.00255	0.0855
PXMP2	1.22372	0.291278	0.00253	0.0855
TSPO	1.46221	0.548149	0.00255	0.0855
IGHV3-43	0.33984	-1.55707	0.00256	0.0859
TMEM9B	1.18251	0.241855	0.00258	0.0863
GOLGA7B	1.62947	0.7044	0.00259	0.0866
RRAS2	1.26933	0.344073	0.0026	0.0867
TMEM163	2.02073	1.01487	0.00265	0.0882
NIBAN2	1.34501	0.427618	0.00265	0.0882
SFTA2	2.347	1.23082	0.00266	0.0883
SELE	0.294732	-1.76252	0.00267	0.0884
IGHV2-70D	0.277415	-1.84988	0.00271	0.0896
MALL	1.67739	0.746217	0.00272	0.0897
LOC642131	0.34627	-1.53003	0.00272	0.0897
LOC102725258	2.31506	1.21105	0.00273	0.0898
LOC112268316	0.360212	-1.47308	0.00274	0.0899
MIR4761	1.32788	0.409126	0.00274	0.0899
PPFIA2	0.592083	-0.756128	0.00275	0.0901
LOC105376810	1.46661	0.55249	0.00278	0.0905
KDELR2	1.27488	0.350359	0.00278	0.0905
REEP4	1.3109	0.390561	0.00278	0.0905
SYT15B	1.57097	0.651657	0.00277	0.0905
HACD3	1.16639	0.222051	0.00279	0.0905
LINC01857	0.479266	-1.0611	0.0028	0.0908
RABIF	1.14664	0.197411	0.00282	0.091
CCNYL1	1.36962	0.453772	0.00282	0.091
OCLN	1.47781	0.563456	0.00283	0.091
PNOC	0.385089	-1.37674	0.00282	0.091
SPG21	1.21262	0.278122	0.00281	0.091
SERP1	1.26654	0.340891	0.00286	0.0918
STAP1	0.50715	-0.979517	0.00286	0.0918
CLDN18	3.21484	1.68475	0.00287	0.092
NUBP2	1.24609	0.317408	0.00287	0.092
EMC4	1.1365	0.184596	0.00289	0.0922
ESYT3	1.98854	0.991706	0.00291	0.0928
MIR3142HG	0.500919	-0.99735	0.00294	0.0936
ASTN2	0.594844	-0.749418	0.00294	0.0936
AIM2	0.451519	-1.14714	0.00295	0.0936
TRIM35	1.18085	0.23983	0.00296	0.0939
UBXN8	1.27136	0.346375	0.00298	0.0939
KIF12	1.79353	0.842805	0.00298	0.0939
KRT7-AS	1.71385	0.777244	0.00297	0.0939
LANCL3	1.40113	0.486589	0.00298	0.0939
UGP2	1.1918	0.253144	0.00301	0.0946
IL1RL1	2.85515	1.51357	0.00301	0.0946
C6orf120	1.18096	0.239955	0.00303	0.0946
C8orf34-AS1	1.58098	0.660815	0.00303	0.0946
STARD5	0.713597	-0.486819	0.00302	0.0946
TRNI	2.61395	1.38623	0.00302	0.0946
GKN2	2.41885	1.27432	0.00304	0.0946
KCNG2	1.30831	0.387701	0.00304	0.0946
ACY3	0.519381	-0.945134	0.00305	0.0947
THEM6	1.31084	0.39049	0.00305	0.0947
TM4SF19-AS1	0.525663	-0.92779	0.00306	0.0948
OPN3	1.60598	0.683455	0.0031	0.0956
BLVRB	1.4229	0.508834	0.0031	0.0956
SLC25A5-AS1	1.27244	0.347598	0.0031	0.0956
MYRF	2.48004	1.31036	0.00311	0.0957
SP110	0.769815	-0.377417	0.00313	0.0961
IGKJ3	0.293702	-1.76757	0.00315	0.0966
YWHAQ	1.1913	0.252536	0.00317	0.0967
HIVEP1	0.759977	-0.395972	0.00317	0.0967
LINC01010	0.478154	-1.06445	0.00316	0.0967
PVR	1.3904	0.475504	0.00316	0.0967
PPDPF	1.42986	0.515872	0.00317	0.0967
PLPP3	0.735231	-0.443731	0.00319	0.0971
ST3GAL6	1.46675	0.552624	0.0032	0.0971
MRPS36	1.18049	0.239386	0.0032	0.0971
CDH17	0.505074	-0.985433	0.00322	0.0976
ECEL1P2	2.84674	1.50931	0.00325	0.0983
ACSL4	1.35019	0.43316	0.00325	0.0983
RILP	1.3221	0.402833	0.00328	0.0988
RTL10	1.26838	0.342982	0.00328	0.0988
SP140	0.591963	-0.756421	0.00332	0.099
TRIM71	1.93923	0.955484	0.00332	0.099
PCDHB6	0.695191	-0.524519	0.00334	0.099
DPY19L1	1.29427	0.372143	0.00329	0.099
BNIP3	1.32588	0.406951	0.0033	0.099
LINC01303	0.570057	-0.810823	0.00331	0.099
COMMD4P1	1.22944	0.297999	0.00334	0.099
NLRC3	0.619106	-0.691742	0.00334	0.099
LRRC75A	1.31297	0.392835	0.00333	0.099
FBN3	2.46212	1.2999	0.00331	0.099
IGLV1-40	0.355441	-1.49232	0.00334	0.099
DRP2	0.48263	-1.05101	0.00331	0.099
GPHA2	0.437332	-1.1932	0.00336	0.0995
PHACTR3	1.87007	0.903096	0.00337	0.0996
LSMEM2	1.3539	0.437119	0.00338	0.0997
ATP8A1	1.48831	0.573671	0.00339	0.0997
COMT	1.28608	0.362985	0.00339	0.0997
LOC101928819	2.76645	1.46803	0.00342	0.101
LINC00877	0.446014	-1.16484	0.00346	0.101
C3orf52	1.39909	0.484491	0.00347	0.101
IGLV6-57	0.339784	-1.55731	0.00347	0.101
ARL8B	1.30194	0.380659	0.0035	0.102
PCDHB14	0.762797	-0.390629	0.00351	0.102
BPNT1	1.11963	0.163022	0.00353	0.103
PUS7	1.29666	0.374803	0.00354	0.103
TRBC2	0.468814	-1.09291	0.00353	0.103
TRAF1	0.709579	-0.494964	0.00354	0.103
DMBT1	2.36486	1.24175	0.00354	0.103
GPS1	1.17504	0.232716	0.00357	0.103
FPR2	2.067	1.04754	0.00356	0.103
RPS26P11	1.61977	0.695789	0.00357	0.103
IGKV1-17	0.368365	-1.44079	0.00359	0.103
FBXL15	1.34178	0.424146	0.00359	0.103
ZNF524	1.29399	0.371824	0.00358	0.103
SNHG29	1.19288	0.254445	0.00362	0.104
CCNC	1.21385	0.279591	0.00363	0.104
FOXP3	0.594603	-0.750001	0.00364	0.104
ELOA-AS1	1.13073	0.177258	0.00366	0.105
AGFG1	1.30763	0.38695	0.00368	0.105
PCDHB13	0.752477	-0.41028	0.0037	0.105
IGLC7	0.345663	-1.53256	0.0037	0.105
IGLV1-41	0.351976	-1.50645	0.00373	0.106
LAPTM4B	1.3434	0.425889	0.00375	0.106
LGALSL	1.52037	0.604424	0.00376	0.106
LINC00482	1.63976	0.713482	0.00377	0.107
LONRF3	1.68587	0.753496	0.00379	0.107
LOC105374103	1.43451	0.520555	0.00382	0.108
PRKCZ-AS1	1.51892	0.603046	0.00389	0.109
NIBAN1	0.722326	-0.469278	0.00391	0.109
IGKV2-29	0.242289	-2.0452	0.00391	0.109
NOC2LP2	1.24545	0.316666	0.00392	0.109
HSPE1	1.23016	0.298847	0.00392	0.109
AZI2	1.2011	0.264352	0.00389	0.109
ENTPD1-AS1	0.801193	-0.319779	0.0039	0.109
SIVA1	1.24582	0.317101	0.00392	0.109
IGHV3-64D	0.309804	-1.69057	0.0039	0.109
TLCD2	1.26814	0.342709	0.00391	0.109
CTH	1.38409	0.468937	0.00394	0.109
MT1L	1.57182	0.652435	0.00394	0.109
RETN	2.82733	1.49944	0.00393	0.109
COX7A2L	1.1608	0.215116	0.00397	0.11
LOC105375500	2.82013	1.49576	0.00397	0.11
TOMM20	1.17445	0.231988	0.004	0.11
LOC101928152	0.569921	-0.811167	0.00401	0.11
CTBP1	1.14994	0.20156	0.004	0.11
ACSL1	1.60087	0.678855	0.00398	0.11
ARRDC5	0.662524	-0.593954	0.00399	0.11
PLA2G3	1.65297	0.72506	0.00399	0.11
CENPB	1.24923	0.321039	0.00401	0.11
LOC101929161	2.051	1.03633	0.00403	0.11
PI3	0.426384	-1.22978	0.00403	0.11
AMD1	1.29916	0.377582	0.00409	0.111
LOC102725231	1.7469	0.804797	0.00413	0.112
SLC35D2	1.15644	0.209695	0.00412	0.112
GAL3ST1	1.6866	0.754118	0.00412	0.112
XCL2	0.410963	-1.28292	0.00414	0.112
LOC107986031	0.628897	-0.669105	0.00416	0.113
TENM3-AS1	1.97786	0.983942	0.00417	0.113
LOC102723342	1.23376	0.303067	0.00416	0.113
NACC1	1.31236	0.392163	0.00416	0.113
DDX11L2	0.569112	-0.813216	0.00418	0.113
SYT15	1.57377	0.654226	0.00419	0.113
NUTF2	1.17065	0.227306	0.00419	0.113
NANP	1.23509	0.304616	0.00419	0.113
SHMT1	1.35549	0.43882	0.0042	0.113
SGCD	0.616103	-0.698757	0.00423	0.113
RABGGTB	1.15575	0.208829	0.00425	0.113
GDE1	1.27595	0.351575	0.00425	0.113
ESRP2	1.29803	0.376321	0.00425	0.113
CNTN6	1.91507	0.937395	0.00426	0.114
KCNA2	0.580983	-0.783433	0.00427	0.114
HSD17B7	1.20336	0.26707	0.00427	0.114
PNKD	1.31762	0.39794	0.00431	0.114
ACAT2	1.21311	0.278712	0.00431	0.114
MGAT4B	1.25256	0.324884	0.00433	0.114
SPRYD7	1.27777	0.35363	0.00434	0.115
CEP20	1.13888	0.187618	0.00434	0.115
LOC105375336	1.68081	0.749157	0.00436	0.115
BRI3	1.31691	0.397157	0.00436	0.115
TRNV	1.90198	0.927505	0.00436	0.115
VPS26A	1.18524	0.245179	0.00437	0.115
GLRX5	1.19998	0.263005	0.00439	0.115
GLTP	1.20295	0.266582	0.00441	0.116
RHOQ	1.33284	0.414502	0.00445	0.116
PROSER2	1.28129	0.357592	0.00448	0.117
ITGB2-AS1	0.614329	-0.702916	0.00448	0.117
CHMP1B	1.21558	0.281643	0.0045	0.117
TNIP3	0.530078	-0.915722	0.00452	0.117
FRAT2	1.22845	0.296833	0.00452	0.117
KRT18	1.50347	0.588299	0.00451	0.117
IGKV1D-16	0.383678	-1.38203	0.00455	0.118
CDK8	1.18627	0.246437	0.00455	0.118
LINC02576	0.392172	-1.35044	0.00456	0.118
IGKV2-4	0.34501	-1.53529	0.00459	0.118
PCDHB10	0.741866	-0.43077	0.00458	0.118
DRD1	0.484511	-1.0454	0.00458	0.118
SET	1.17379	0.231179	0.00458	0.118
KLC3	1.36356	0.447376	0.00458	0.118
RNPEPL1	1.33924	0.421415	0.00461	0.118
ITIH3	0.679206	-0.558078	0.00463	0.119
TRBV5-1	0.476293	-1.07008	0.00464	0.119
GPD1	2.23759	1.16195	0.00464	0.119
IGHV1-3	0.257922	-1.955	0.00465	0.119
CCR4	0.471054	-1.08604	0.00466	0.119
MYLK-AS1	0.711256	-0.49156	0.00468	0.119
FCHSD1	0.838627	-0.253899	0.00467	0.119
MT1DP	2.48153	1.31123	0.00469	0.119
CCND3	1.32302	0.403836	0.00471	0.119
IER3IP1	1.26476	0.338858	0.00471	0.119
MICAL3	0.761322	-0.393421	0.00471	0.119
USH1C	0.442573	-1.17601	0.00473	0.12
GCSH	1.30465	0.383668	0.00474	0.12
HTR1B	0.485292	-1.04308	0.00477	0.12
ERGIC1	1.21303	0.278614	0.00479	0.121
PADI2	0.624054	-0.680258	0.00481	0.121
HAAO	0.828424	-0.271558	0.00483	0.121
IGKV1-12	0.373997	-1.4189	0.00482	0.121
BTN2A1	0.86382	-0.211197	0.00483	0.121
ANAPC11	1.25225	0.32452	0.00482	0.121
ND4L	1.62744	0.702605	0.00484	0.121
TRAF3IP3	0.601783	-0.732686	0.00487	0.122
IL16	0.705162	-0.503973	0.00486	0.122
PLAU	0.566863	-0.818928	0.00488	0.122
G0S2	0.518879	-0.946531	0.00488	0.122
BMP1	1.42963	0.515639	0.00489	0.122
C9orf47	0.626298	-0.67508	0.0049	0.122
STK11	1.13997	0.188993	0.0049	0.122
STOML1	1.26309	0.33696	0.00493	0.122
SHISA8	1.21903	0.285739	0.00494	0.122
CHCHD1	1.19243	0.253909	0.00495	0.122
RUNX3	0.585167	-0.773079	0.00507	0.124
CD247	0.566006	-0.821112	0.00502	0.124
ACP3	1.46547	0.551366	0.00505	0.124
PIGY	1.17796	0.236286	0.00503	0.124
PYURF	1.17796	0.236286	0.00503	0.124
COL21A1	0.696151	-0.522528	0.00506	0.124
PIP	0.301933	-1.7277	0.00506	0.124
TOR4A	1.46551	0.551406	0.00505	0.124
C10orf55	0.569095	-0.813257	0.00503	0.124
BAHD1	1.1576	0.211132	0.00507	0.124
PYCARD-AS1	1.44695	0.533011	0.00506	0.124
LOC101059954	0.438984	-1.18776	0.00507	0.124
LINC01436	0.402752	-1.31204	0.00504	0.124
SLC12A5-AS1	0.355848	-1.49067	0.00508	0.124
MIIP	1.33579	0.417696	0.00511	0.124
IGKV1-9	0.373711	-1.42001	0.00511	0.124
IRF2	0.81414	-0.296651	0.00511	0.124
MIR1244-3	1.4999	0.58487	0.00512	0.124
MIR1244-4	1.49231	0.577549	0.00512	0.124
FBXL8	1.30289	0.381711	0.00514	0.124
CARMIL2	0.521578	-0.939046	0.00516	0.124
GZMK	0.467493	-1.09698	0.0052	0.125
LSM5	1.18952	0.25038	0.0052	0.125
MAL2-AS1	1.46724	0.553104	0.00519	0.125
KLK1	0.483127	-1.04953	0.0052	0.125
NFASC	0.726372	-0.461219	0.00522	0.125
SH2D1B	0.500795	-0.997707	0.00523	0.125
SAA2	0.34887	-1.51924	0.00524	0.125
EHBP1L1	0.836797	-0.25705	0.00524	0.125
MAPK8IP2	1.43568	0.521735	0.00525	0.125
NRADDP	2.15217	1.10579	0.00527	0.126
TLE2	1.25126	0.323378	0.00527	0.126
PLAAT5	1.53673	0.619867	0.00528	0.126
SIRPG	0.499601	-1.00115	0.00531	0.126
MMP28	1.57151	0.652148	0.00532	0.126
MMP9	0.354283	-1.49702	0.00533	0.126
CILP2	2.42982	1.28085	0.00536	0.127
IGLV4-60	0.23287	-2.10241	0.00539	0.128
PRKRA	1.13827	0.186847	0.00542	0.128
AK6	1.16789	0.223907	0.00542	0.128
LINC03040	2.67558	1.41985	0.00541	0.128
PRDM8	0.628358	-0.670341	0.00544	0.128
TNFSF13	1.50085	0.585776	0.00544	0.128
CMC1	1.23463	0.30408	0.00548	0.128
ITPR3	1.31872	0.399134	0.00547	0.128
RAB11FIP1	1.38484	0.469716	0.00546	0.128
ARRDC1-AS1	1.16439	0.219575	0.00548	0.128
MUC5B-AS1	0.318501	-1.65063	0.00548	0.128
LOC105371360	0.301855	-1.72807	0.00546	0.128
TIGD5	1.24065	0.311093	0.00549	0.128
CTLA4	0.53159	-0.911614	0.00552	0.129
MLLT1	1.19525	0.257311	0.00554	0.129
PTCH2	0.646558	-0.629148	0.00557	0.129
SNHG18	1.33944	0.421635	0.00557	0.129
LOC105370027	1.3483	0.431141	0.00556	0.129
KLK12	0.313089	-1.67535	0.00556	0.129
MFSD3	1.29707	0.375254	0.00558	0.129
TSEN15	1.22054	0.287517	0.0056	0.129
HSD17B7P2	1.23621	0.305924	0.0056	0.129
IGLV1-44	0.358379	-1.48044	0.00561	0.129
GSPT1	1.20618	0.270446	0.00562	0.13
REPS2	1.30854	0.387963	0.00564	0.13
VDAC2	1.16236	0.217052	0.00565	0.13
GTF2A2	1.18331	0.242824	0.00567	0.13
EREG	2.16277	1.11288	0.0057	0.13
TSPAN4	1.35641	0.439797	0.00571	0.13
CD5	0.532185	-0.91	0.0057	0.13
DCUN1D5	1.18923	0.25003	0.00569	0.13
CACNB1	1.36119	0.444866	0.00571	0.13
GATD3	1.17597	0.233855	0.0057	0.13
IGKV2D-26	0.314497	-1.66888	0.00573	0.13
LINC02984	0.648369	-0.625113	0.00572	0.13
TNFRSF13C	0.367671	-1.44351	0.00575	0.131
NAGS	1.48813	0.573503	0.00576	0.131
TMEM259	1.23783	0.307818	0.00577	0.131
CMKLR2	0.554816	-0.849917	0.00579	0.131
TRMT61A	1.21143	0.276712	0.00579	0.131
MTMR8	0.741486	-0.43151	0.0058	0.131
LOC107985184	0.63986	-0.644173	0.00581	0.131
SCN4B	0.651701	-0.617717	0.00581	0.131
FEM1A	1.13834	0.186934	0.00582	0.131
DDAH1	1.30874	0.388183	0.00584	0.131
CASQ2	0.472797	-1.08071	0.00583	0.131
RMDN2	1.46559	0.551483	0.00587	0.131
PPARG	1.55	0.632264	0.00588	0.131
ADRB1	2.07873	1.0557	0.00588	0.131
NUP58	1.2291	0.297607	0.00587	0.131
FAH	1.42797	0.51397	0.00586	0.131
IGLV2-8	0.392939	-1.34762	0.00586	0.131
PIGA	1.43717	0.523236	0.00585	0.131
SLC1A4	0.713478	-0.487059	0.0059	0.131
EAF1	1.20799	0.272611	0.00589	0.131
RN7SL3	2.28047	1.18933	0.0059	0.131
KCNA6	0.530885	-0.913529	0.00591	0.131
KLHDC7B	0.550639	-0.860821	0.00592	0.131
CD70	0.530374	-0.914917	0.00595	0.132
LOC112268434	2.23709	1.16162	0.00596	0.132
MTRNR2L9	1.64344	0.716722	0.00598	0.132
SIT1	0.504744	-0.986377	0.00598	0.132
TANC2	1.29147	0.369014	0.00598	0.132
LOC105377785	0.430648	-1.21542	0.006	0.132
CENPV	1.18701	0.247335	0.00601	0.132
HACD2	1.21859	0.285218	0.00604	0.132
IL1RAP	1.35563	0.438959	0.00604	0.132
STRAP	1.19179	0.253134	0.00604	0.132
LOC107987206	2.38838	1.25603	0.00602	0.132
SEPTIN6	0.745125	-0.424445	0.00604	0.132
ZDHHC8	1.22906	0.297559	0.00607	0.133
IRX2	1.47669	0.562366	0.00608	0.133
SLC51B	0.772551	-0.372298	0.00609	0.133
RN7SL1	2.38902	1.25642	0.00611	0.133
NCLN	1.35579	0.439138	0.00611	0.133
NLRC4	1.72752	0.788706	0.00612	0.133
SLC23A1	0.448435	-1.15703	0.00613	0.133
IGLV1-36	0.367677	-1.44349	0.00616	0.134
GPAA1	1.2185	0.285107	0.0062	0.135
ADAMTS17	0.700481	-0.513583	0.0062	0.135
RNF19B	0.673502	-0.570246	0.00623	0.135
CHPT1	1.31904	0.399485	0.00625	0.135
DNAH8	0.474612	-1.07518	0.00627	0.136
SKAP1	0.580553	-0.7845	0.00631	0.136
C1QA	1.94245	0.957874	0.00633	0.136
MPP3	1.5703	0.651042	0.00633	0.136
GPR174	0.507987	-0.977137	0.00635	0.137
LINC01215	0.459862	-1.12073	0.00636	0.137
HSH2D	0.566992	-0.8186	0.00637	0.137
FGG	4.32438	2.11249	0.00639	0.137
YOD1	1.38604	0.470966	0.0064	0.137
LOC107984242	0.586606	-0.769537	0.00641	0.137
MEGF9	1.45784	0.543829	0.00642	0.137
CTNNBIP1	1.27722	0.353009	0.00644	0.138
NAPRT	1.34198	0.424368	0.00645	0.138
IGHV3-16	0.423837	-1.23842	0.00645	0.138
GGTLC1	2.19691	1.13548	0.00644	0.138
MEF2C-AS2	0.746306	-0.422162	0.0065	0.138
TRNW	2.46062	1.29902	0.0065	0.138
TMCC2	0.717633	-0.478682	0.00652	0.138
AASS	1.28871	0.365926	0.00653	0.138
FAM90A1	0.708799	-0.496552	0.00652	0.138
GFER	1.16265	0.217417	0.00655	0.139
LOC105374811	0.556949	-0.844382	0.00657	0.139
IGKV1-16	0.367989	-1.44227	0.00656	0.139
EEF1AKMT4-ECE2	1.52236	0.60631	0.00665	0.139
SLC34A2	1.65407	0.726018	0.0066	0.139
LOC105377587	1.96914	0.977565	0.00661	0.139
PDZD2	1.41474	0.500537	0.00659	0.139
TRBV7-2	0.392942	-1.34761	0.00664	0.139
SAA4	0.365188	-1.45329	0.00662	0.139
LAG3	0.609346	-0.714666	0.00665	0.139
SNORA105C	1.37004	0.454221	0.00656	0.139
ARHGEF25	0.754741	-0.405947	0.0066	0.139
SEPTIN1	0.58277	-0.779002	0.00663	0.139
ZNF771	1.28148	0.35781	0.00665	0.139
PNPLA6	1.43412	0.520162	0.00659	0.139
CBR1-AS1	1.37156	0.455816	0.00663	0.139
CLDN5	1.74956	0.806991	0.00664	0.139
TWIST2	1.52483	0.608644	0.00666	0.139
GALNT9	3.10505	1.63462	0.0067	0.139
ACACA	1.23211	0.301133	0.0067	0.139
GIPC1	1.32089	0.401512	0.00671	0.139
RNF128	1.51059	0.595109	0.0067	0.139
SH2D1A	0.501142	-0.99671	0.0067	0.139
COL6A4P2	0.577512	-0.792076	0.00671	0.139
CIR1	0.754825	-0.405785	0.00673	0.139
CD48	0.596858	-0.74454	0.00675	0.139
SLAMF7	0.494315	-1.0165	0.00678	0.14
PDP2	1.23765	0.307607	0.00679	0.14
LOC105378179	2.2935	1.19755	0.00683	0.14
FAM210A	1.23713	0.307002	0.00682	0.14
TIGIT	0.754644	-0.406132	0.00685	0.141
LINC03034	0.462875	-1.1113	0.00688	0.141
JTB	1.16957	0.22598	0.00692	0.142
YIF1A	1.26456	0.33864	0.00692	0.142
IGHV1-69D	0.398436	-1.32758	0.00691	0.142
IL17REL	0.499982	-1.00005	0.00691	0.142
MTMR11	0.783063	-0.352799	0.00699	0.142
GAS5	1.26197	0.335675	0.00699	0.142
RHOH	0.549174	-0.864664	0.007	0.142
LOC112267953	0.452754	-1.1432	0.00697	0.142
TRBV20-1	0.471615	-1.08432	0.00698	0.142
MUCL1	0.365533	-1.45193	0.00697	0.142
MCRIP2	1.3767	0.461218	0.00695	0.142
ICAM5	1.43433	0.520378	0.00699	0.142
PET117	1.14664	0.197407	0.00696	0.142
NAPSA	2.36748	1.24335	0.00701	0.142
KCNH4	0.670338	-0.57704	0.00703	0.142
WIF1	1.95776	0.969201	0.00706	0.143
CXCL9	0.414614	-1.27016	0.00708	0.143
ASB2	0.611895	-0.708645	0.00709	0.143
C1orf159	1.24973	0.321614	0.00711	0.143
LOC107984839	1.5565	0.638307	0.00711	0.143
TMUB1	1.31123	0.390916	0.00712	0.143
PCDHB7	0.724773	-0.4644	0.00715	0.143
KCNMA1	0.661319	-0.596581	0.00715	0.143
SAA2-SAA4	0.371693	-1.42782	0.00716	0.144
TRIB3	1.52622	0.609967	0.00717	0.144
LINC02605	0.504317	-0.987598	0.00719	0.144
FNDC10	1.62354	0.699141	0.00723	0.144
OVOS2	0.577448	-0.792237	0.00722	0.144
RN7SL2	2.32931	1.2199	0.00724	0.144
IGHG1	0.293507	-1.76854	0.00724	0.144
LINC03009	1.29128	0.368801	0.00728	0.145
AQP4	1.96529	0.974741	0.00727	0.145
PLIN5	1.37571	0.460173	0.00728	0.145
SCAND1	1.3279	0.409148	0.00727	0.145
RAB3D	1.19867	0.261431	0.0073	0.145
TMEM126B	1.24973	0.321621	0.00732	0.145
PCGF1	1.15788	0.211491	0.00735	0.145
MRS2	1.14933	0.200796	0.00735	0.145
DOCK5	1.30376	0.38268	0.00735	0.145
ATP13A4	1.48173	0.567286	0.00737	0.145
HRH1	0.697878	-0.518954	0.00738	0.146
SNRPE	1.20339	0.267099	0.0074	0.146
TOLLIP	1.15889	0.212741	0.00741	0.146
NAA50	1.26003	0.333461	0.00743	0.146
TNFAIP2	0.668927	-0.580078	0.00743	0.146
LOC105373331	0.520722	-0.941415	0.00744	0.146
HMOX1	2.42971	1.28078	0.00747	0.146
LAX1	0.483294	-1.04903	0.0075	0.147
IGHV4-28	0.440426	-1.18303	0.00749	0.147
TTC3-AS1	0.787541	-0.344574	0.00749	0.147
UBE2A	1.1506	0.202384	0.0075	0.147
DEPTOR	1.35417	0.437406	0.00752	0.147
TMEM165	1.2875	0.364571	0.00756	0.147
DENND5B	0.742473	-0.42959	0.00757	0.147
ZBP1	0.507895	-0.977398	0.0076	0.148
LINC02597	0.33305	-1.58619	0.00762	0.148
CADPS2	1.17192	0.228876	0.00763	0.148
HCAR2	0.54736	-0.869438	0.00767	0.149
ID1	1.61676	0.693102	0.00768	0.149
PTMAP11	0.703478	-0.507423	0.00769	0.149
EPB41L5	1.33696	0.41896	0.0077	0.149
NUDT16L1	1.17075	0.227437	0.00773	0.149
CCL3	0.467453	-1.09711	0.00772	0.149
GPBAR1	1.59166	0.670533	0.00775	0.15
CRISPLD1	0.625604	-0.676678	0.00782	0.151
TRDC	0.580352	-0.784999	0.00782	0.151
PHYH	1.20926	0.274125	0.00784	0.151
ZNF878	0.714505	-0.484985	0.00784	0.151
FAM104A	1.11526	0.157375	0.0079	0.152
SESN2	1.30009	0.378612	0.00793	0.152
TAF1D	1.20846	0.273169	0.00794	0.152
COMMD4	1.24745	0.318982	0.00793	0.152
IGLV1-50	0.404586	-1.30548	0.00795	0.152
HCP5	0.752691	-0.40987	0.00796	0.152
ND1	1.71337	0.776837	0.00796	0.152
RIMKLA	1.49274	0.577961	0.008	0.152
CRADD	0.871349	-0.198678	0.00801	0.152
RPP25	1.40523	0.490806	0.008	0.152
ETFA	1.19676	0.259138	0.008	0.152
TMEM129	1.16471	0.219969	0.00806	0.153
TENM2	0.539487	-0.890339	0.00802	0.153
LOC105371553	0.483012	-1.04987	0.00806	0.153
SUMO2	1.11692	0.159528	0.00805	0.153
RFNG	1.20602	0.270257	0.00805	0.153
TRAPPC5	1.34238	0.424794	0.00804	0.153
CYB561D2	1.30218	0.380924	0.00811	0.153
PCDHB18P	0.749159	-0.416657	0.00814	0.153
SCIRT	1.72281	0.78476	0.00813	0.153
LOC112268170	1.19631	0.258595	0.00812	0.153
MAP4K1-AS1	0.543997	-0.878329	0.00814	0.153
IL2RG	0.573297	-0.802646	0.00823	0.155
EIF1AX	1.33361	0.415342	0.00825	0.155
MRPL57	1.1881	0.24866	0.00826	0.155
C3orf14	1.30752	0.38683	0.00828	0.155
LINC00115	1.37141	0.455657	0.0084	0.156
ACADM	0.865594	-0.208237	0.00841	0.156
TAF13	1.28412	0.36078	0.00842	0.156
ATP1A4	0.579105	-0.788102	0.00832	0.156
FASLG	0.468881	-1.09271	0.00839	0.156
SLC6A1	0.650669	-0.620004	0.00842	0.156
KBTBD12	0.630501	-0.665429	0.0084	0.156
AGER	2.2744	1.18548	0.00833	0.156
TRERF1	0.771402	-0.374445	0.00838	0.156
LRRC37A6P	0.70006	-0.514451	0.00843	0.156
SVIL2P	0.735177	-0.443836	0.0084	0.156
LINC02635	1.60284	0.680631	0.00837	0.156
LPAR5	0.65346	-0.61383	0.00842	0.156
LINC00539	0.727064	-0.459845	0.00843	0.156
IGHV3-22	0.430286	-1.21663	0.00843	0.156
LOC102723407	0.445836	-1.16541	0.00838	0.156
PATL2	0.674347	-0.568437	0.00843	0.156
CD79B	0.516252	-0.953853	0.00841	0.156
SLC16A10	1.82339	0.866624	0.00844	0.156
MTMR10	1.16067	0.21496	0.00846	0.156
SPAG4	0.519103	-0.945907	0.00846	0.156
DCHS2	0.585686	-0.771801	0.00852	0.157
COMTD1	1.37617	0.46066	0.00853	0.157
KCNQ3	1.63187	0.706522	0.00854	0.157
LONP1	1.26218	0.335914	0.00857	0.157
SEZ6L	0.467991	-1.09545	0.00857	0.157
ANXA3	1.6124	0.689208	0.00858	0.157
SHISAL2A	0.560047	-0.836379	0.00864	0.158
BAD	1.22061	0.287606	0.00864	0.158
LOC105373239	0.35547	-1.4922	0.00864	0.158
ZDHHC19	1.55886	0.640492	0.00871	0.158
THBS4-AS1	0.716296	-0.481372	0.00869	0.158
TMEM64	1.30816	0.387538	0.0087	0.158
PPP6C	1.16794	0.223967	0.00869	0.158
CASKIN1	1.19408	0.255905	0.0087	0.158
SIDT1	0.670032	-0.577698	0.00872	0.158
TIMM13	1.28008	0.356234	0.00878	0.159
LOC105375384	1.53479	0.618044	0.00881	0.16
LRR1	1.24472	0.315827	0.00881	0.16
SHARPIN	1.2047	0.268669	0.00886	0.16
KCNA5	0.502449	-0.992952	0.00887	0.16
EBPL	1.22812	0.296452	0.00887	0.16
ATP13A2	1.27562	0.351202	0.00888	0.16
LGALSL-DT	1.53946	0.622422	0.00891	0.161
PRKAB1	1.24536	0.316559	0.0089	0.161
BFAR	1.20196	0.265389	0.00891	0.161
VAV1	0.713538	-0.486939	0.00892	0.161
SYCP3	1.71091	0.774767	0.00895	0.161
OLR1	2.26857	1.18179	0.009	0.162
HDDC2	1.16679	0.222544	0.00901	0.162
HK2	1.51315	0.597552	0.00906	0.162
IGKV1D-12	0.409465	-1.28819	0.00907	0.162
IL4I1	0.608099	-0.717621	0.00907	0.162
C2orf42	0.866135	-0.207336	0.00911	0.163
ATP5MC3	1.191	0.252169	0.00912	0.163
ALPP	2.424	1.27739	0.00912	0.163
MFSD10	1.24392	0.314888	0.00912	0.163
ECHDC3	1.50793	0.592568	0.00911	0.163
DHCR24	1.43403	0.520078	0.00914	0.163
LCK	0.567044	-0.818467	0.00923	0.163
PABPC4	1.15816	0.211831	0.00918	0.163
GPA33	2.4206	1.27537	0.00922	0.163
ACOT13	1.17317	0.230408	0.00923	0.163
P2RY6	0.619511	-0.690797	0.0092	0.163
IGHV1-12	0.459494	-1.12188	0.00921	0.163
ECI1	1.19716	0.259622	0.00922	0.163
CPNE7	1.79176	0.841375	0.00919	0.163
ZNF516-AS1	1.39669	0.482008	0.00918	0.163
FAM47E-STBD1	0.751571	-0.412019	0.00924	0.163
HAPLN3	0.63396	-0.657535	0.00926	0.164
PPA2	1.21766	0.284111	0.00929	0.164
LINC00861	0.544251	-0.877657	0.00933	0.164
YY1	1.10413	0.14291	0.00935	0.164
TNFSF12-TNFSF13	1.43571	0.521768	0.00935	0.164
PSMD12	1.19687	0.259272	0.00936	0.164
PCP2	1.45005	0.536103	0.00937	0.164
C1orf122	1.26556	0.339779	0.00938	0.165
TP53I3	1.36973	0.453895	0.00939	0.165
DNLZ	1.34929	0.432203	0.0094	0.165
LOC105377017	0.475792	-1.0716	0.00943	0.165
LMOD1	0.658799	-0.602089	0.00949	0.165
MME	1.64207	0.715515	0.00949	0.165
CIT	1.6049	0.682482	0.00947	0.165
PALM3	1.8088	0.855031	0.00947	0.165
BEX3	1.27234	0.347481	0.00948	0.165
ND3	1.75898	0.81474	0.00948	0.165
NDRG2	0.829575	-0.269555	0.00952	0.165
GLDN	2.02692	1.01929	0.00951	0.165
IGLV1-47	0.396264	-1.33547	0.00952	0.165
PPP2R2B	0.597961	-0.741877	0.00955	0.166
FAM200B	1.2242	0.291836	0.00956	0.166
DMAC2	1.19894	0.261757	0.00957	0.166
GOLT1B	1.35982	0.443416	0.00961	0.166
NRN1L	1.48845	0.573813	0.00961	0.166
MROH6	1.39769	0.483042	0.00963	0.166
NPAS4	0.628347	-0.670366	0.00964	0.166
CDK2AP2	1.27505	0.350559	0.00966	0.167
SLC2A1-DT	0.599763	-0.737536	0.00971	0.167
ATP6V1C2	1.26184	0.335532	0.0097	0.167
RAC3	1.50059	0.585527	0.00971	0.167
SUMO1P3	1.19059	0.251672	0.00973	0.167
DDX11L16	0.706069	-0.50212	0.00972	0.167
ANAPC13	1.15949	0.213495	0.00975	0.167
STRADB	1.20516	0.269225	0.00978	0.168
TBILA	1.38192	0.466679	0.00981	0.168
CD27	0.557231	-0.843652	0.00982	0.168
TMEM51-AS1	0.779659	-0.359085	0.00983	0.168
LGR5	0.528881	-0.918984	0.00984	0.168
TAPBPL	0.812656	-0.299283	0.00987	0.169
ZC3H12D	0.621893	-0.685261	0.00989	0.169
MUC5B	0.332911	-1.58679	0.00993	0.169
CSF1	0.752523	-0.410193	0.00996	0.169
IRAK2	0.59539	-0.748094	0.00995	0.169
PDLIM2	1.33802	0.420096	0.00996	0.169
CEBPD	1.41543	0.501235	0.01	0.17
CHKA	1.28689	0.363891	0.01	0.17
ST20-AS1	1.34823	0.431063	0.00999	0.17
LOC105379481	1.90158	0.927196	0.01	0.17
CYP19A1	2.06839	1.04851	0.01	0.17
SEMA3B	1.39381	0.479037	0.01	0.17
CLDN10	0.46541	-1.10343	0.0101	0.17
ENPP1	0.615409	-0.700383	0.0101	0.17
MYLK	0.731456	-0.451157	0.0102	0.171
BLK	0.391936	-1.35131	0.0101	0.171
FNBP1	0.81889	-0.288259	0.0101	0.171
ITGA8	0.592841	-0.754282	0.0102	0.171
LOC102723878	0.615944	-0.699129	0.0102	0.171
C15orf61	1.25356	0.326036	0.0101	0.171
DDX52	1.13436	0.181873	0.0102	0.171
MAP3K10	1.18045	0.23934	0.0102	0.171
LOC107987398	0.737811	-0.438677	0.0102	0.171
CD69	0.59394	-0.751612	0.0102	0.171
TNNI1	1.5196	0.603689	0.0102	0.171
INSIG2	1.24971	0.321592	0.0102	0.171
C8orf82	1.1979	0.260502	0.0102	0.171
CD3D	0.536214	-0.899118	0.0102	0.171
QTRT1	1.22154	0.288699	0.0102	0.171
SMG5	1.1314	0.178106	0.0103	0.171
NDUFC2-KCTD14	1.23425	0.303634	0.0103	0.171
PARP10	1.21551	0.281567	0.0103	0.171
LOC107986397	2.39865	1.26222	0.0103	0.171
GARIN5A	1.416	0.501819	0.0103	0.171
TKT	1.4199	0.505786	0.0104	0.172
TMED10	1.14234	0.191995	0.0103	0.172
PRSS30P	1.75252	0.809435	0.0104	0.172
POLD1	1.31214	0.391918	0.0104	0.172
MAIP1	1.12013	0.163664	0.0104	0.172
APOBEC3G	0.75716	-0.40133	0.0104	0.172
SRL	0.66322	-0.592441	0.0104	0.173
SCUBE1	0.608699	-0.716198	0.0105	0.173
PIGQ	1.21479	0.280711	0.0105	0.173
LOC651337	0.686369	-0.542945	0.0105	0.173
TP53I11	1.19826	0.260937	0.0105	0.173
ARRB1	1.34077	0.423059	0.0105	0.173
GON4L	0.89188	-0.165078	0.0105	0.173
RIPK2-DT	0.730413	-0.453216	0.0105	0.173
HNRNPA3P1	1.18978	0.250695	0.0106	0.174
PEF1-AS1	0.686697	-0.542255	0.0108	0.174
TMED5	1.31002	0.38959	0.0108	0.174
LINC00954	0.58045	-0.784755	0.0107	0.174
LRPPRC	1.14584	0.196411	0.0108	0.174
STARD7	1.15401	0.206658	0.0108	0.174
TLR9	0.626809	-0.673902	0.0108	0.174
NUDT16	1.37179	0.45606	0.0107	0.174
UBE2K	1.1909	0.252051	0.0108	0.174
PDE4D	1.35334	0.436525	0.0107	0.174
MUCL3	2.55956	1.35589	0.0106	0.174
PDSS2	1.14828	0.199468	0.0108	0.174
PRKN	0.802213	-0.317942	0.0108	0.174
TSPAN13	1.36812	0.452191	0.0108	0.174
SLC46A2	1.86016	0.895423	0.0107	0.174
EGFL7	1.61219	0.689019	0.0107	0.174
UBTD1	1.36514	0.449051	0.0107	0.174
IRAG1	0.731057	-0.451944	0.0106	0.174
RBP5	0.691284	-0.53265	0.0108	0.174
MDM2	1.26851	0.343131	0.0108	0.174
MVD	1.33594	0.417857	0.0107	0.174
TNFRSF13B	0.419735	-1.25245	0.0106	0.174
PEMT	1.22734	0.295536	0.0107	0.174
DUS1L	1.19629	0.258571	0.0107	0.174
MIER2	1.30168	0.380377	0.0108	0.174
URI1	1.09595	0.13218	0.0108	0.174
LOC105372630	1.69439	0.760768	0.0108	0.174
LINC00494	0.404871	-1.30447	0.0106	0.174
GCAT	1.32911	0.410461	0.0107	0.174
RNR2	1.5789	0.658917	0.0107	0.174
SECISBP2L	1.26044	0.333922	0.0108	0.174
PIK3CB	1.13655	0.184663	0.0109	0.174
STARD3NL	1.19397	0.255771	0.0109	0.174
MKNK2	1.24929	0.321109	0.0109	0.175
SAA1	0.396529	-1.3345	0.0109	0.175
EGFLAM	0.638653	-0.646897	0.0109	0.175
RFC5	1.17245	0.229532	0.0109	0.175
LOC112267970	0.586784	-0.769099	0.011	0.175
TUSC1	1.27456	0.350004	0.011	0.175
ADK	1.23798	0.307989	0.011	0.175
SPNS1	1.2849	0.361656	0.011	0.175
LOC105374764	0.48399	-1.04695	0.011	0.175
ADGRD1	1.43929	0.525359	0.011	0.175
FABP3	1.81393	0.859121	0.011	0.175
DDX11L10	0.695213	-0.524473	0.011	0.175
SNHG19	1.34241	0.424827	0.0111	0.175
FLJ32255	0.762093	-0.391961	0.0111	0.176
TRNR	1.81028	0.856212	0.0111	0.177
QDPR	1.27062	0.345529	0.0112	0.177
SLC5A8	2.19531	1.13443	0.0112	0.177
MT1E	1.71644	0.779421	0.0112	0.177
SREBF2	1.1634	0.218343	0.0112	0.177
RASD2	0.703204	-0.507985	0.0112	0.177
KLB	2.19419	1.13369	0.0113	0.177
HSDL2-AS1	1.23657	0.306346	0.0113	0.177
CISH	1.51782	0.601999	0.0113	0.177
CP	0.517738	-0.949704	0.0113	0.177
UBASH3B	1.48077	0.566345	0.0113	0.177
SLAMF6	0.548643	-0.866062	0.0113	0.178
SFT2D1	1.21558	0.281644	0.0114	0.178
LOC101928421	1.46665	0.552526	0.0113	0.178
RXRA	1.13517	0.182908	0.0114	0.178
MS4A15	2.29462	1.19825	0.0114	0.178
LOC105369593	2.26715	1.18088	0.0114	0.178
LINC02397	0.37801	-1.40351	0.0114	0.178
SERPINA5	0.506781	-0.980566	0.0113	0.178
DNM2	1.25962	0.332988	0.0113	0.178
CMPK1	1.21116	0.276394	0.0114	0.178
ARHGAP44-AS1	0.594936	-0.749195	0.0114	0.178
PPP4R1L	0.82983	-0.269112	0.0114	0.178
ND4	1.55775	0.639461	0.0114	0.178
SLC35F6	1.27775	0.353608	0.0115	0.178
IGHV5-10-1	0.330119	-1.59894	0.0115	0.179
IL17D	1.40845	0.494111	0.0115	0.179
R3HDML-AS1	0.429518	-1.21921	0.0115	0.179
NR1H2	1.20626	0.270536	0.0116	0.18
DUSP7	1.31093	0.390588	0.0116	0.18
TACC2	1.361	0.444663	0.0117	0.18
LOC107985208	1.83826	0.878344	0.0117	0.181
STAG3	0.709906	-0.4943	0.0117	0.181
ASPSCR1	1.27625	0.351916	0.0117	0.181
TMPRSS2	1.4651	0.550996	0.0117	0.181
CDKL2	1.48984	0.575155	0.0118	0.181
FBXO32	0.661489	-0.59621	0.0117	0.181
SMIM6	0.514888	-0.95767	0.0118	0.181
VOPP1	0.828726	-0.271034	0.0118	0.181
ITGA7	0.720679	-0.472571	0.0118	0.181
IGHV3-72	0.429201	-1.22027	0.0118	0.181
LOC102724971	0.457186	-1.12915	0.0118	0.181
ZNF598	1.24342	0.314308	0.0118	0.181
HOXB8	0.613981	-0.703735	0.0118	0.181
KMO	1.55701	0.638774	0.0118	0.181
FMNL1-DT	0.656146	-0.607912	0.0119	0.181
GRB14	1.49461	0.579774	0.0119	0.182
INPP5D	0.735513	-0.443177	0.0119	0.182
ANXA2R	0.779842	-0.358747	0.0119	0.182
IGHV3-20	0.40021	-1.32117	0.0119	0.182
BMERB1	0.806068	-0.311026	0.012	0.183
TTC39A	1.41167	0.497401	0.012	0.183
IGKV2-40	0.437077	-1.19404	0.012	0.183
LOXHD1	0.565967	-0.82121	0.012	0.183
PAQR6	1.34287	0.425317	0.0121	0.183
SEL1L3	0.718513	-0.476914	0.012	0.183
BCL2	0.731723	-0.45063	0.0121	0.183
MAPKAPK3	1.36008	0.443692	0.0121	0.183
ATP2C1	1.19116	0.252362	0.0121	0.183
RAD51B	0.787616	-0.344436	0.0121	0.183
ATAD3C	1.36675	0.450747	0.0122	0.184
FAM89A	1.58806	0.667267	0.0122	0.184
SEH1L	1.22539	0.293242	0.0122	0.184
CA5BP1	1.22617	0.294164	0.0122	0.184
GRM5	0.404775	-1.30481	0.0122	0.184
LINC00987	0.836782	-0.257077	0.0122	0.184
LINC02767	0.646491	-0.629299	0.0123	0.185
GGCX	1.22786	0.296147	0.0123	0.185
STX19	1.36989	0.454062	0.0123	0.185
ZDHHC12	1.3322	0.413816	0.0123	0.185
SNHG7	1.32293	0.40374	0.0123	0.185
OR7E12P	0.694306	-0.526357	0.0123	0.185
CISD3	1.22452	0.29222	0.0122	0.185
POLRMT	1.21015	0.275189	0.0123	0.185
PXMP4	1.35582	0.439166	0.0123	0.185
PICK1	1.19656	0.258891	0.0123	0.185
LOC112268313	2.19693	1.13549	0.0123	0.185
PTPRQ	1.83292	0.874145	0.0124	0.185
PPP1R12B	0.711652	-0.490756	0.0124	0.185
CYP2B7P	1.75216	0.809134	0.0124	0.186
SELENOO	1.23912	0.309319	0.0124	0.186
MACROD1	1.25016	0.322115	0.0125	0.186
WWC3	1.22	0.286883	0.0125	0.186
CD6	0.586395	-0.770054	0.0125	0.186
TPRXL	0.530548	-0.914446	0.0125	0.186
BCRP3	1.32884	0.410165	0.0125	0.186
ADIPOR2	1.27762	0.353463	0.0126	0.186
CCL2	0.435502	-1.19925	0.0126	0.186
CLTRN	1.49057	0.575864	0.0125	0.186
ZBTB43	1.1717	0.228598	0.0126	0.187
LINC02575	1.82701	0.869488	0.0126	0.187
SLC41A2	1.28708	0.364096	0.0126	0.187
BHMT2	0.71983	-0.474273	0.0126	0.187
CCR7	0.585712	-0.771737	0.0127	0.187
PLCL2	0.803784	-0.31512	0.0128	0.188
ZBTB11-AS1	1.15559	0.208628	0.0127	0.188
WWC1	1.35743	0.440881	0.0127	0.188
LOC105378520	1.98138	0.986507	0.0128	0.188
PIK3C2G	2.22237	1.1521	0.0127	0.188
ADGRG4	0.399517	-1.32367	0.0128	0.188
LOC101927834	1.79401	0.843191	0.0128	0.188
KLHL41	0.645479	-0.631557	0.0128	0.188
SLC25A22	1.2605	0.334001	0.0128	0.188
DENR	1.14031	0.189426	0.0128	0.188
C16orf54	0.657522	-0.60489	0.0128	0.188
RMC1	1.16844	0.224578	0.0128	0.188
CLPP	1.22913	0.297635	0.0128	0.188
NR2F6	1.2085	0.273223	0.0129	0.188
MYOM1	0.68131	-0.553617	0.0129	0.188
TEX30	1.17792	0.236246	0.0129	0.188
LTBP1	0.683361	-0.54928	0.0129	0.189
ANKRD1	3.63547	1.86214	0.0129	0.189
SELENOI	1.18992	0.25086	0.013	0.19
FKBP1B	1.22491	0.292672	0.0131	0.19
RNF208	1.37556	0.46002	0.0131	0.19
GLI1	0.718216	-0.47751	0.0131	0.19
PIGB	1.18305	0.242506	0.0131	0.19
PAQR5	1.48992	0.575237	0.0131	0.19
RPLP1	1.22462	0.292336	0.0131	0.19
TSPOAP1-AS1	0.84222	-0.247731	0.0131	0.19
SNRNP200	0.887382	-0.172374	0.0131	0.19
SLC8A3	0.494457	-1.01608	0.0131	0.19
CPM	1.53639	0.619542	0.0131	0.19
POU2AF1	0.461162	-1.11666	0.0132	0.191
XBP1	0.686524	-0.542618	0.0132	0.191
SNX24	1.20054	0.263684	0.0133	0.192
SNX9	0.834208	-0.261521	0.0133	0.192
CCL3L3	0.474143	-1.07661	0.0133	0.192
ND2	1.5712	0.651864	0.0133	0.192
BTBD2	1.18369	0.243297	0.0133	0.192
MARCHF5	1.17568	0.233492	0.0133	0.192
TMEM35A	0.67974	-0.556945	0.0133	0.192
ARMC8	1.12257	0.166806	0.0133	0.192
EEF1AKMT4	1.43274	0.518781	0.0133	0.192
RBMS2	1.29011	0.367499	0.0133	0.192
DRD2	0.425667	-1.2322	0.0134	0.192
CBX3	1.18351	0.243071	0.0134	0.192
PGM1	1.2765	0.352194	0.0134	0.192
MZB1	0.434023	-1.20416	0.0135	0.193
IGKV2-24	0.408087	-1.29305	0.0135	0.194
MEX3D	1.22016	0.287072	0.0135	0.194
SURF4	1.28005	0.356201	0.0136	0.194
WDR72	2.25585	1.17367	0.0136	0.194
UICLM	0.585214	-0.772965	0.0136	0.194
TAMALIN-AS1	1.61889	0.695003	0.0136	0.194
P2RX5	0.431691	-1.21193	0.0136	0.194
IGHV3-41	0.460091	-1.12001	0.0137	0.194
DCTN4	1.18545	0.245431	0.0137	0.195
MPC1	1.1355	0.183333	0.0137	0.195
MTUS1	1.2301	0.298778	0.0137	0.195
FLVCR2-AS1	1.75296	0.809791	0.0137	0.195
LOC105370917	2.28538	1.19243	0.0137	0.195
DESI1	1.18895	0.249686	0.0137	0.195
PACSIN2	1.16283	0.217642	0.0137	0.195
SLC22A3	1.58687	0.666181	0.0138	0.195
CD1B	0.483716	-1.04777	0.0138	0.195
EVA1A	1.47263	0.558398	0.0138	0.195
COX1	1.50292	0.587768	0.0138	0.195
RWDD4	1.14232	0.191966	0.0139	0.196
ARHGAP25	0.700449	-0.513648	0.0139	0.196
LOC105369325	0.574933	-0.798534	0.0139	0.196
LOC107984841	0.733	-0.448115	0.0139	0.196
TMEM126A	1.17249	0.229579	0.0139	0.197
TARBP2	1.17744	0.235649	0.014	0.197
IGKV2-30	0.419929	-1.25178	0.014	0.197
GPR17	1.71963	0.782096	0.014	0.197
STK26	1.20978	0.274742	0.014	0.197
RCAN1	0.663811	-0.591156	0.0141	0.197
SFXN2	1.21501	0.280971	0.0141	0.197
LOC101928202	1.92212	0.9427	0.0142	0.198
SMARCA2	0.853823	-0.227991	0.0141	0.198
CTSC	1.40879	0.494453	0.0142	0.198
GPRC5D-AS1	1.28852	0.365712	0.0141	0.198
BTBD6	1.11782	0.160684	0.0142	0.198
KREMEN2	0.607805	-0.718319	0.0142	0.198
FAM83D	0.601713	-0.732853	0.0141	0.198
DEPDC5	0.897299	-0.156339	0.0141	0.198
CTSH	1.61932	0.695386	0.0142	0.198
PDLIM3	0.737468	-0.439347	0.0142	0.198
NCF1	0.628382	-0.670287	0.0142	0.198
LOC101928841	0.53901	-0.891615	0.0142	0.198
RNASE1	1.49091	0.576191	0.0142	0.198
GPR18	0.616935	-0.69681	0.0143	0.199
P2RY10	0.563581	-0.827305	0.0143	0.199
FMO4	0.854554	-0.226757	0.0143	0.199
GTF3C4	1.11879	0.161936	0.0143	0.199
DAGLB	1.24117	0.311702	0.0144	0.199
LINC01781	0.342763	-1.54472	0.0144	0.2
SERPINA1	1.8997	0.92577	0.0145	0.2
FASTK	1.15189	0.204007	0.0145	0.2
CYP2B6	1.76219	0.817371	0.0145	0.201
TP53I13	1.21795	0.28445	0.0145	0.201
STBD1	0.790442	-0.339268	0.0145	0.201
B3GAT1	0.596244	-0.746026	0.0146	0.201
ACADS	1.28474	0.361474	0.0146	0.201
SULT1A2	1.34897	0.431862	0.0146	0.202
NRIP2	0.792858	-0.334865	0.0147	0.202
PROCR	1.48695	0.572354	0.0147	0.202
DDTL	1.19408	0.255895	0.0147	0.202
C1orf43	1.12826	0.174101	0.0147	0.202
PGM5	0.692937	-0.529203	0.0147	0.202
KRT7	1.58717	0.666458	0.0148	0.202
SMIM1	1.46203	0.547968	0.0148	0.203
LOC107983983	0.467347	-1.09743	0.0148	0.203
PTPRCAP	0.581317	-0.782603	0.0148	0.203
EXOSC7	1.23754	0.307472	0.0148	0.203
ROBO1	0.788543	-0.342739	0.0148	0.203
POLR2A	0.862645	-0.213161	0.0149	0.203
ARRDC1	1.23804	0.308053	0.0149	0.204
CD47	1.24285	0.313652	0.015	0.204
MRFAP1	1.14258	0.19229	0.015	0.204
MPLKIP	1.12822	0.17405	0.015	0.204
PRUNE2	0.600674	-0.735347	0.015	0.204
KLRK1-AS1	0.621198	-0.686875	0.015	0.204
LOC105371099	1.29038	0.367795	0.015	0.204
SLFN5	0.82651	-0.274896	0.015	0.204
ARAF	1.17494	0.232585	0.015	0.204
LHFPL3-AS2	2.28971	1.19516	0.015	0.204
TRBC1	0.546059	-0.87287	0.0151	0.205
POLR2L	1.30351	0.382406	0.0151	0.205
BOLA2-SMG1P6	1.20256	0.26611	0.0151	0.205
ARHGAP27P1	1.2464	0.317771	0.0151	0.205
ABHD14B	1.18631	0.246486	0.0151	0.205
TNFSF10	0.703566	-0.507243	0.0151	0.205
ARHGAP22	0.757383	-0.400904	0.0152	0.205
MIAT	0.569811	-0.811444	0.0152	0.205
FTCDNL1	1.22868	0.297106	0.0152	0.205
TFF3	0.534411	-0.903978	0.0152	0.205
PDPN	1.42686	0.512844	0.0153	0.206
ALKBH7	1.23687	0.306698	0.0153	0.206
MYL9	0.747289	-0.420262	0.0153	0.206
IL1A	1.95707	0.968695	0.0153	0.206
LINC02966	1.61652	0.692895	0.0153	0.206
SLC30A9	1.14567	0.196193	0.0154	0.206
NEBL	1.37597	0.46045	0.0154	0.206
CHMP1A	1.13053	0.177002	0.0154	0.206
TMEM183A	1.08756	0.121096	0.0154	0.207
NOD1	1.29716	0.375357	0.0154	0.207
IGKV1-8	0.414054	-1.27211	0.0154	0.207
PRSS16	1.35726	0.440698	0.0154	0.207
UQCR10	1.24332	0.314203	0.0154	0.207
GALNT6	0.663157	-0.592577	0.0155	0.207
IGLV3-16	0.414753	-1.26968	0.0155	0.207
PCDHB16	0.738322	-0.437678	0.0155	0.207
CASP1P2	0.628013	-0.671133	0.0155	0.207
LOC102724023	1.16659	0.2223	0.0155	0.207
COL23A1	0.6922	-0.530739	0.0155	0.207
MMP15	1.40275	0.488262	0.0156	0.207
ARL2BP	1.15523	0.208177	0.0156	0.208
POR	1.2925	0.370166	0.0156	0.208
PSMG1	1.20318	0.266858	0.0156	0.208
CD101-AS1	1.43555	0.521599	0.0157	0.208
TSN	1.13873	0.18742	0.0157	0.208
OXTR	0.483609	-1.04809	0.0157	0.208
ATP13A4-AS1	2.23603	1.16094	0.0157	0.208
TLR10	0.482368	-1.05179	0.0157	0.208
COL10A1	0.559574	-0.837598	0.0157	0.208
SPHK2	1.20116	0.264423	0.0157	0.208
IGSF1	0.566605	-0.819584	0.0157	0.208
CCDC3	0.632565	-0.660714	0.0158	0.208
C1QB	1.90914	0.932925	0.0158	0.208
TOR3A	0.738986	-0.436382	0.0158	0.208
PTPRVP	0.627092	-0.673252	0.0158	0.208
SACM1L	1.17497	0.232628	0.0158	0.208
HSD17B4	1.23057	0.299323	0.0158	0.208
SCN2B	0.672516	-0.57236	0.0158	0.208
MIR3945HG	1.90095	0.926723	0.0159	0.209
FAT3	0.614474	-0.702577	0.0159	0.209
HPCAL1	1.49731	0.582377	0.016	0.209
IGKC	0.341954	-1.54813	0.0159	0.209
CMTM8	1.26593	0.3402	0.0159	0.209
LINC00475	0.610331	-0.712336	0.0159	0.209
SLC36A4	1.21785	0.284333	0.0159	0.209
PLPPR4	0.69702	-0.520728	0.016	0.21
EOMES	0.522661	-0.936052	0.0161	0.21
DCBLD2	1.27953	0.355609	0.0161	0.21
LOC107987118	1.60748	0.684803	0.0161	0.21
UCN3	0.427329	-1.22658	0.016	0.21
ABCC4	1.23304	0.302224	0.0161	0.21
ECE1-AS1	0.685742	-0.544263	0.0161	0.21
CAHM	1.3057	0.384818	0.0161	0.21
SNN	0.754036	-0.407295	0.0161	0.21
CCDC124	1.26435	0.338392	0.0161	0.21
PBX4	0.735973	-0.442275	0.0161	0.21
LOC105373386	1.42451	0.510465	0.0161	0.21
CCR6	0.618891	-0.692243	0.0162	0.21
ZNF628	1.24706	0.318529	0.0162	0.21
MGC32805	1.42877	0.514772	0.0162	0.211
SNORD102	1.69858	0.764326	0.0162	0.211
TIPARP	1.37348	0.457831	0.0163	0.211
APOBEC3H	0.663491	-0.591851	0.0163	0.211
EMP2	1.49199	0.577238	0.0163	0.211
MT1JP	1.90851	0.932445	0.0163	0.211
TBC1D27P	0.473887	-1.07738	0.0163	0.211
SPIRE1	1.26175	0.335424	0.0164	0.212
IGLC3	0.422572	-1.24273	0.0164	0.212
LINC02084	0.544839	-0.876097	0.0164	0.212
LOC105379082	0.678128	-0.560371	0.0165	0.213
GPN2	1.11028	0.15092	0.0165	0.213
IPO7	1.14601	0.196619	0.0166	0.213
E2F1	1.51317	0.597575	0.0165	0.213
RREB1	1.1072	0.146911	0.0166	0.213
ABCB8	1.16265	0.217414	0.0166	0.213
PIK3R6	0.700363	-0.513824	0.0166	0.213
COX3	1.54015	0.623073	0.0166	0.213
SDCBP2	1.26678	0.34117	0.0166	0.213
FAM30A	0.41033	-1.28514	0.0166	0.213
SNORD47	1.55203	0.634156	0.0167	0.214
ZNF503	1.33559	0.417474	0.0167	0.214
ZMIZ1-AS1	0.620334	-0.688882	0.0167	0.214
ST8SIA1	0.623908	-0.680596	0.0167	0.214
ARHGAP9	0.651485	-0.618197	0.0167	0.214
LINC00426	0.573662	-0.801726	0.0167	0.214
UBALD1	1.29683	0.374988	0.0167	0.214
EXOC3L1	1.64267	0.716042	0.0167	0.214
TIMM17A	1.18796	0.248486	0.0168	0.215
LINC02009	0.619791	-0.690146	0.0169	0.215
LRP2BP	1.29824	0.37656	0.0168	0.215
RETREG1	1.31021	0.389797	0.0169	0.215
KLHL38	0.5541	-0.851782	0.0169	0.215
LOC105376224	0.719235	-0.475466	0.0169	0.215
SAR1A	1.196	0.258216	0.0168	0.215
ENTPD1	0.818554	-0.288851	0.0169	0.215
ACSF2	1.29277	0.370461	0.0169	0.215
MCEMP1	2.14735	1.10256	0.0169	0.215
LOC102724943	0.471745	-1.08392	0.0169	0.215
LOC107987399	0.730346	-0.453349	0.0169	0.215
TAP1	0.646058	-0.630265	0.017	0.215
WTAPP1	0.394721	-1.34109	0.017	0.215
SBF1P1	1.3448	0.427391	0.017	0.215
CD8B2	0.602236	-0.731599	0.0171	0.216
SMAP1	1.17692	0.235011	0.0171	0.216
ZSWIM7	1.15924	0.213182	0.0171	0.216
SLC11A1	1.837	0.877355	0.0172	0.216
B3GAT2	1.22518	0.292994	0.0172	0.216
BACH2	0.706001	-0.502257	0.0172	0.216
GSAP	1.28198	0.358377	0.0171	0.216
SLC25A16	1.2427	0.313479	0.0171	0.216
SCEL	1.92722	0.946525	0.0172	0.216
IGLV2-11	0.421863	-1.24515	0.0172	0.216
SLC22A5	1.23886	0.309017	0.0172	0.216
LOC107987269	0.803528	-0.315579	0.0172	0.216
LOC440570	1.65388	0.725855	0.0173	0.217
ITIH2	1.45167	0.537711	0.0173	0.217
MIF	1.35726	0.440699	0.0173	0.217
PLEKHO1	0.771014	-0.375171	0.0174	0.217
TM4SF19	0.529296	-0.917853	0.0173	0.217
BOD1	1.1276	0.173257	0.0174	0.217
EPDR1	1.311	0.390672	0.0174	0.217
PLPBP	1.11124	0.152174	0.0174	0.217
LRATD2	1.26873	0.343384	0.0174	0.217
SLC2A8	1.21877	0.28543	0.0174	0.217
SLN	0.512868	-0.963341	0.0174	0.217
LOC112268121	1.59685	0.67523	0.0174	0.217
TTC19	1.16347	0.218439	0.0174	0.217
IGLV9-49	0.345284	-1.53414	0.0174	0.217
LYSET	1.2381	0.308134	0.0175	0.218
LOC100289580	1.35771	0.441172	0.0175	0.218
TRAM1	1.37636	0.460863	0.0175	0.218
MTRNR2L8	1.53405	0.61735	0.0175	0.218
RPS6KA2	1.29997	0.378474	0.0176	0.218
ISG15	1.61367	0.690345	0.0176	0.218
COX2	1.52426	0.608106	0.0176	0.218
RAB1A	1.15991	0.214012	0.0176	0.218
PON2	1.37985	0.464511	0.0176	0.218
LINC02367	0.684168	-0.547577	0.0177	0.218
MT1G	1.74074	0.7997	0.0176	0.218
RPUSD1	1.27434	0.34975	0.0177	0.219
DGKB	0.570881	-0.808739	0.0178	0.22
SSR3	1.25774	0.330829	0.0179	0.22
PAM16	1.26557	0.339786	0.0178	0.22
APOL2	0.72046	-0.47301	0.0179	0.22
C8orf58	1.20813	0.27277	0.0179	0.221
KIAA0408	1.50333	0.588164	0.0179	0.221
ALG12	1.12935	0.175487	0.018	0.221
MFN2	1.09961	0.136996	0.018	0.222
ZAP70	0.640191	-0.643426	0.0181	0.222
HYAL1	1.4924	0.577632	0.0181	0.222
DAP	1.13154	0.178292	0.0181	0.222
VSTM5	0.67191	-0.57366	0.0181	0.222
MRPS35	1.14588	0.196454	0.0181	0.222
TRAC	0.559078	-0.838879	0.0181	0.222
PLD2	0.892695	-0.163761	0.0181	0.222
HPCA	1.21687	0.28317	0.0183	0.223
SLAMF1	0.555331	-0.848581	0.0183	0.223
ACSL3	1.17408	0.231529	0.0183	0.223
NDUFB5	1.12142	0.165326	0.0182	0.223
DGAT1	1.17964	0.238347	0.0183	0.223
DTX3	0.832562	-0.26437	0.0182	0.223
MCOLN1	1.42355	0.509489	0.0183	0.223
STXBP2	1.32295	0.403762	0.0182	0.223
FKBP1A-SDCBP2	1.25969	0.333074	0.0182	0.223
TRNT	2.08071	1.05708	0.0183	0.223
TCF7L1	1.2005	0.263638	0.0183	0.223
LOC100287290	0.679502	-0.55745	0.0183	0.223
GAR1	1.20924	0.2741	0.0184	0.223
ROS1	1.80966	0.855715	0.0183	0.223
SYNJ2	0.800034	-0.321867	0.0184	0.223
FBXL22	0.654631	-0.611245	0.0184	0.223
PSMG2	1.13359	0.180895	0.0184	0.223
FAM78B	0.713239	-0.487543	0.0184	0.223
PCDHB19P	0.709023	-0.496095	0.0184	0.223
HCG26	0.730499	-0.453046	0.0184	0.223
CACNA1C	0.770278	-0.376549	0.0184	0.223
GJB2	0.552216	-0.856696	0.0185	0.224
GALNT12	1.26004	0.333464	0.0185	0.224
LOC105371017	0.665285	-0.587956	0.0185	0.224
ZNF414	1.17716	0.235305	0.0185	0.224
CD27-AS1	0.829514	-0.269662	0.0186	0.224
MS4A1	0.371315	-1.42929	0.0186	0.224
ADAD2	2.03755	1.02683	0.0186	0.224
SMAGP	1.26531	0.339493	0.0186	0.224
LOC101929444	0.628007	-0.671147	0.0187	0.224
SIDT2	1.299	0.377398	0.0187	0.224
MYOCD	0.640916	-0.641793	0.0186	0.224
C3orf18	0.831552	-0.266122	0.0187	0.225
PNCK	0.561925	-0.83155	0.0187	0.225
LHFPL3	2.6395	1.40027	0.0187	0.225
ETV5	1.33605	0.417976	0.0188	0.225
TCF7	0.723088	-0.467757	0.0189	0.227
RBM38	0.73833	-0.437662	0.0189	0.227
PPP2R5A	1.23575	0.305392	0.019	0.227
SHROOM1	1.34382	0.426335	0.019	0.227
GAA	1.3966	0.481915	0.019	0.227
ATP8B5P	1.50944	0.594017	0.019	0.227
UNC50	1.08351	0.115714	0.019	0.228
KAZN	0.809732	-0.304484	0.0191	0.228
RANBP17	1.35175	0.434829	0.0191	0.228
EME1	1.29148	0.369031	0.0191	0.228
PGLYRP4	0.439747	-1.18525	0.0191	0.228
GTSF1	1.84781	0.885819	0.0191	0.228
IRS2	1.25712	0.330118	0.0191	0.228
ENTREP3	1.16183	0.216403	0.0192	0.228
ATP1A2	0.584224	-0.775406	0.0192	0.228
ADAMTS19	0.530496	-0.914585	0.0192	0.228
TMED10P1	1.12463	0.169447	0.0193	0.228
LOC107984658	1.28447	0.361177	0.0192	0.228
EFNB1	1.30922	0.388703	0.0192	0.228
IL9R	0.641758	-0.639898	0.0192	0.228
HSBP1L1	1.23593	0.305593	0.0193	0.228
IGLV2-5	0.430972	-1.21434	0.0193	0.228
TPRKB	1.15047	0.202224	0.0193	0.229
TSPAN3	1.19302	0.254616	0.0194	0.229
DPYSL3	0.782507	-0.353824	0.0194	0.23
FRAT1	1.23834	0.308412	0.0194	0.23
SNX3	1.21164	0.276964	0.0195	0.23
MICU2	1.14993	0.201541	0.0195	0.23
CXorf65	0.72481	-0.464324	0.0195	0.23
ARL4A	1.25493	0.327612	0.0195	0.23
POLR2E	1.17869	0.237185	0.0196	0.23
ANKRD36BP2	0.51554	-0.955844	0.0196	0.231
LOC105374854	0.480278	-1.05806	0.0196	0.231
LOC728715	0.628999	-0.668871	0.0196	0.231
GET4	1.15046	0.202212	0.0197	0.231
KRT8	1.47147	0.557257	0.0197	0.232
OGFOD3	1.15563	0.208674	0.0197	0.232
CD163L1	0.611504	-0.709565	0.0197	0.232
WWC2	1.33993	0.422157	0.0198	0.232
PSMC3IP	1.14039	0.189525	0.0198	0.232
GLMN	1.34491	0.42751	0.0198	0.232
DPH3	1.17882	0.237347	0.0198	0.232
LOC105374412	0.601787	-0.732675	0.0198	0.232
PKHD1	1.69536	0.761592	0.0199	0.232
IGHV1OR15-1	0.514924	-0.95757	0.0199	0.232
ZBTB8A	1.29063	0.368072	0.0199	0.233
LOC401478	2.56646	1.35978	0.0199	0.233
IKZF3	0.587444	-0.767477	0.02	0.233
AGPAT3	1.14735	0.198305	0.02	0.233
CNOT7	1.12015	0.163694	0.02	0.234
TMX2	1.12194	0.165995	0.0201	0.234
NUAK2	0.690544	-0.534194	0.0202	0.235
DUSP26	0.555601	-0.84788	0.0202	0.235
LOC105371501	1.4257	0.511672	0.0202	0.235
HNRNPA0	1.13165	0.178431	0.0202	0.235
PPP1R26	1.15759	0.211121	0.0202	0.235
SLC12A2-DT	1.09862	0.135694	0.0203	0.236
SHISAL1	0.624507	-0.679211	0.0203	0.236
PEG10	1.68821	0.755497	0.0204	0.236
NAPSB	1.72007	0.782468	0.0204	0.236
CHIT1	0.348162	-1.52217	0.0204	0.237
TMEM139	1.52073	0.604762	0.0204	0.237
CXCL14	0.593975	-0.751525	0.0205	0.237
LINC02519	1.55023	0.632485	0.0205	0.237
TSPAN2	0.707579	-0.499037	0.0205	0.237
PCARE	1.99445	0.995994	0.0206	0.237
TIGD1	1.20418	0.268056	0.0206	0.237
IGFBP3	0.69512	-0.524665	0.0205	0.237
DAPK1	1.29541	0.373412	0.0205	0.237
MAP2K6	0.741265	-0.431938	0.0206	0.237
PYHIN1	0.589506	-0.762421	0.0206	0.237
SEMA4C	0.827583	-0.273024	0.0206	0.237
SMCO4	1.18712	0.247464	0.0206	0.237
MST1	1.33355	0.415269	0.0206	0.237
IFI6	1.57275	0.653291	0.0207	0.237
STK25	1.13762	0.186013	0.0206	0.237
MMADHC-DT	0.75409	-0.407192	0.0207	0.237
AKNA	0.734182	-0.445791	0.0207	0.238
BRICD5	1.30889	0.388345	0.0207	0.238
SEMA3B-AS1	1.40021	0.485648	0.0207	0.238
MIPEPP3	0.688148	-0.539209	0.0208	0.238
ARL6IP1	1.1723	0.229347	0.0208	0.238
GHITM	1.13103	0.177642	0.0208	0.238
EPN1	1.20556	0.269706	0.0208	0.238
CYP1B1	1.65901	0.730325	0.0209	0.239
LOC107986599	1.378	0.462581	0.0209	0.239
LCN2	0.461317	-1.11617	0.0209	0.239
UFM1	1.1389	0.187642	0.0209	0.239
ANKRD29	1.49583	0.580945	0.0209	0.239
LOC105372507	0.744428	-0.425796	0.0209	0.239
EDA	0.763125	-0.39001	0.0209	0.239
KCNAB1	1.24512	0.31628	0.021	0.239
PCBP2	1.082	0.113699	0.021	0.239
G6PD	1.33758	0.419631	0.021	0.239
CDK16	1.14745	0.198431	0.0211	0.24
MLLT11	1.47299	0.558751	0.0211	0.24
FBXO45	1.13548	0.183308	0.0211	0.24
NAP1L1	1.15413	0.206812	0.0211	0.24
GAS5-AS1	1.29282	0.370527	0.0212	0.24
SLC38A11	0.623981	-0.680425	0.0212	0.24
AK1	1.26303	0.336888	0.0212	0.24
MYOM3	1.65834	0.729741	0.0212	0.24
RTCA	1.13088	0.177445	0.0212	0.24
BHMT	0.683143	-0.54974	0.0213	0.241
CDK5R1	0.718348	-0.477244	0.0213	0.241
CDR2L	1.37695	0.46148	0.0213	0.241
UBQLN1	1.11529	0.15742	0.0213	0.241
RHOT1	1.18444	0.244202	0.0213	0.241
WNT10B	0.577252	-0.792726	0.0214	0.241
IRAG2	0.676772	-0.563257	0.0214	0.241
MIF-AS1	1.31309	0.392969	0.0214	0.241
NCF1B	0.647797	-0.626385	0.0215	0.242
NRXN3	0.700337	-0.513879	0.0215	0.242
LINC01914	2.16012	1.11111	0.0215	0.242
MTHFD2L	1.25346	0.32592	0.0215	0.242
ZNF222	0.829776	-0.269206	0.0215	0.242
TFPI2	1.86393	0.898349	0.0216	0.243
LOC105376392	1.24431	0.315343	0.0216	0.243
LOC105372426	1.21442	0.280265	0.0216	0.243
INTS1	1.15578	0.208866	0.0217	0.243
GEMIN5	1.12722	0.172774	0.0217	0.243
LOC107986800	0.78314	-0.352658	0.0217	0.243
TSPAN14	1.17536	0.233103	0.0217	0.243
MGRN1	1.13716	0.185434	0.0217	0.243
ZBTB45	1.18325	0.242759	0.0217	0.243
ACTMAP	1.19518	0.257224	0.0218	0.243
GLRX3	1.12044	0.164065	0.0218	0.244
NFATC2	0.614627	-0.702216	0.0218	0.244
LOC105371490	1.5033	0.588129	0.0219	0.244
DCTD	1.11241	0.153694	0.0219	0.244
H2BC12	1.22714	0.295299	0.0219	0.244
PIK3CD	0.817086	-0.291439	0.022	0.244
ITPR1	0.791536	-0.337272	0.0219	0.244
OSBPL11	1.20709	0.271533	0.022	0.244
MT1F	1.45552	0.541534	0.022	0.244
STRADA	0.935936	-0.0955176	0.022	0.244
GDF15	1.69934	0.764976	0.022	0.244
CHRNA4	0.496769	-1.00935	0.022	0.244
NDUFS8	1.26657	0.340926	0.0221	0.245
AKT1	1.17187	0.228818	0.022	0.245
MTRNR2L10	1.55813	0.639816	0.0221	0.245
SLC19A2	1.55255	0.634639	0.0221	0.245
USP14	1.13552	0.183351	0.0221	0.245
RBP4	2.11295	1.07926	0.0221	0.245
LGR6	0.573632	-0.801803	0.0222	0.245
EIF4EBP1	1.38309	0.4679	0.0222	0.245
CLDN7	1.34169	0.42405	0.0221	0.245
GFI1	0.636706	-0.651301	0.0223	0.245
LOC284950	1.65248	0.724635	0.0224	0.245
MYO7B	1.68829	0.755562	0.0224	0.245
STAC	1.61706	0.693371	0.0224	0.245
MRPL3	1.15765	0.211201	0.0222	0.245
OCIAD1	1.09406	0.129693	0.0223	0.245
SSR1	1.20937	0.274252	0.0223	0.245
TRIM31	0.553724	-0.852762	0.0224	0.245
ITPR3-AS1	1.30182	0.380525	0.0222	0.245
CPNE5	0.594951	-0.749157	0.0224	0.245
GRINA	1.25271	0.325056	0.0223	0.245
HACD1	1.27528	0.350813	0.0222	0.245
PPA1	1.20375	0.267539	0.0224	0.245
LINC00863	1.14293	0.192733	0.0224	0.245
LOC112268088	1.41667	0.502506	0.0224	0.245
ANKRD9	1.26139	0.335014	0.0223	0.245
MED16	1.18775	0.248236	0.0223	0.245
TST	1.34594	0.428616	0.0223	0.245
LOC105373925	0.773471	-0.37058	0.0225	0.246
CNN1	0.695121	-0.524663	0.0225	0.246
VPS51	1.16936	0.225714	0.0225	0.246
FLNC-AS1	0.693721	-0.527573	0.0225	0.246
ADAMDEC1	0.506928	-0.980148	0.0225	0.246
MSTN	0.621297	-0.686646	0.0226	0.246
PLA2G12A	1.11969	0.163098	0.0225	0.246
PGM5P2	0.732284	-0.449526	0.0226	0.246
GGTLC2	1.57709	0.657264	0.0226	0.246
GSTA2	0.393936	-1.34397	0.0227	0.247
NUS1	1.17423	0.231713	0.0227	0.247
SIK3	0.870914	-0.199397	0.0227	0.247
ZNF639	1.18262	0.241981	0.0227	0.247
SPARCL1	0.731619	-0.450836	0.0227	0.247
SLC25A15	1.19382	0.25559	0.0227	0.247
IGHD	3.15697	1.65854	0.0227	0.247
CHP2	0.292313	-1.77441	0.0227	0.247
DUS3L	1.20402	0.267863	0.0227	0.247
NUGGC	0.529059	-0.918499	0.0228	0.247
LOC101928236	1.24591	0.317199	0.0228	0.247
LRRC75B	1.25807	0.331213	0.0228	0.247
SFT2D3	1.15822	0.211914	0.0228	0.247
GALNT10	1.28668	0.363655	0.0228	0.247
PAPSS2	1.47033	0.556137	0.0228	0.247
ABCD3	1.18123	0.240287	0.0229	0.247
ERG28	1.20649	0.270814	0.0229	0.247
UTP18	1.135	0.182694	0.0229	0.247
BEX2	1.32016	0.400715	0.0229	0.247
PRODH	1.63001	0.704882	0.0229	0.247
SPSB3	1.1968	0.259183	0.023	0.248
GSTT2	1.52731	0.610996	0.023	0.248
ADCY2	0.598612	-0.740307	0.023	0.248
OVCH1	1.89101	0.919154	0.0231	0.248
ATP5F1D	1.29849	0.37684	0.023	0.248
ZNF787	1.21227	0.277713	0.0231	0.248
MROH1	1.20834	0.273022	0.0231	0.248
SMTN	0.796569	-0.328129	0.0231	0.248
SNORA109	1.57646	0.656691	0.0231	0.248
PYGM	0.728507	-0.456984	0.0231	0.248
MT1H	1.86371	0.898176	0.0231	0.248
PLCD4	0.852324	-0.230526	0.0232	0.248
AGAP3	1.14868	0.199979	0.0232	0.248
EVA1B	1.29521	0.373185	0.0233	0.248
OBSCN-AS1	1.3925	0.47768	0.0232	0.248
PDCD1	0.54677	-0.870994	0.0233	0.248
PGRMC2	1.18237	0.241687	0.0232	0.248
MTRNR2L2	1.50634	0.59105	0.0233	0.248
LOC107986833	0.455671	-1.13394	0.0232	0.248
LZTS2	1.17083	0.227527	0.0233	0.248
VWA5A	0.792517	-0.335485	0.0232	0.248
ERH	1.11524	0.157358	0.0232	0.248
ATG4D	1.16458	0.219813	0.0233	0.248
DNM1P46	0.703761	-0.506844	0.0233	0.248
DDX11L1	0.691905	-0.531354	0.0234	0.248
DST	0.81195	-0.300537	0.0234	0.248
CTTNBP2	0.748625	-0.417685	0.0234	0.248
LOC107984567	0.704988	-0.504329	0.0234	0.248
ZNF205	1.19888	0.261692	0.0234	0.248
SLC5A2	1.1517	0.203765	0.0234	0.248
CCL11	0.496402	-1.01042	0.0234	0.248
MYL12B	1.17246	0.229534	0.0234	0.248
PEAK3	1.55445	0.636401	0.0234	0.248
RAB3A	1.50341	0.588235	0.0234	0.248
ENTPD6	1.14416	0.194287	0.0235	0.248
FAM120A	1.11654	0.159031	0.0235	0.249
LRFN4	1.20754	0.272075	0.0236	0.249
LRRN4	1.63374	0.708182	0.0236	0.249
CAPN13	0.511046	-0.968476	0.0236	0.25
FBXO9	1.17631	0.234262	0.0236	0.25
NR0B2	2.40337	1.26506	0.0237	0.25
IGKV1D-37	0.470688	-1.08716	0.0238	0.25
SOWAHC	1.33301	0.414685	0.0238	0.25
SCN1A	1.89305	0.920712	0.0238	0.25
ORMDL1	1.16439	0.21957	0.0238	0.25
SCRIB	1.19039	0.251433	0.0239	0.25
LOC101928525	1.16399	0.219074	0.0238	0.25
PLEKHD1	1.53244	0.615827	0.0238	0.25
IGHV4-30-2	0.456215	-1.13221	0.0238	0.25
MPG	1.1846	0.244403	0.0237	0.25
MRPL4	1.21754	0.283964	0.0238	0.25
PNMA8A	0.62549	-0.676941	0.0238	0.25
LINC00506	0.667785	-0.582545	0.0239	0.251
ARF1	1.15914	0.213059	0.024	0.251
TENT5B	1.3747	0.459118	0.0241	0.252
MFAP4	0.727868	-0.458252	0.0241	0.252
LOC105375914	0.716177	-0.481612	0.0242	0.253
SEPTIN2	1.10429	0.143118	0.0242	0.253
ADAM19	0.720961	-0.472007	0.0242	0.253
MDC1	0.884517	-0.177038	0.0242	0.253
LOC105370094	0.537283	-0.896247	0.0243	0.254
LY6H	0.557602	-0.842693	0.0243	0.254
MAPK13	1.25532	0.328051	0.0244	0.254
ITK	0.570106	-0.810698	0.0244	0.254
TFPI	1.42313	0.509066	0.0244	0.255
SOGA3	1.45352	0.539547	0.0244	0.255
IGHV4-55	0.503344	-0.990384	0.0244	0.255
KIAA0930	0.824515	-0.278382	0.0244	0.255
FAM229A	1.47674	0.562415	0.0245	0.255
LOC105378187	0.504599	-0.986791	0.0245	0.255
PRPF40A	1.10196	0.140067	0.0245	0.255
NBDY	1.10756	0.147378	0.0245	0.255
GALE	1.28141	0.357733	0.0246	0.255
MUC21	2.24355	1.16578	0.0246	0.255
MTHFS	1.30954	0.38906	0.0246	0.255
CLEC16A	1.11356	0.155175	0.0246	0.255
RBM18	1.09888	0.136031	0.0246	0.255
AP3M1	1.12983	0.176109	0.0246	0.255
CACNA1E	0.583993	-0.775976	0.0247	0.255
SERPINA6	0.345974	-1.53126	0.0247	0.255
KCNN3	0.654955	-0.610533	0.0249	0.255
ARHGEF38	1.38791	0.472911	0.0248	0.255
[truncated: 18,673 more rows]
