# Supplementary material for: Immunological Features and Potential Biomarkers of Systemic Sclerosis–Associated Interstitial Lung Disease and Idiopathic Pulmonary Fibrosis
Source: Clin Respir J. 2025 Mar 31;19(4):e70072. doi: 10.1111/crj.70072 (PMC11959098; doi:10.1111/crj.70072)
Supplement: Supplementary file 8 — Supplementary Files 8 KEGG pathway analysis of upregulated deferential genes of SSc versus controls (pbmc). [file CRJ-19-e70072-s013.xlsx]

## Sheet: Sheet 1
ONTOLOGY	ID	Description	GeneRatio	BgRatio	pvalue	p.adjust	qvalue	geneID	Count
BP	GO:0042742	defense response to bacterium	14/52	364/18800	7.37503e-13	4.12264e-10	3.27606e-10	RNASE3/CTSG/DEFA4/ELANE/DEFA1B/DEFA3/BPI/CAMP/DEFA1/MPO/HP/LCN2/SIGLEC16/ISG15	14
BP	GO:0002227	innate immune response in mucosa	7/52	27/18800	6.92507e-13	4.12264e-10	3.27606e-10	RNASE3/DEFA4/DEFA1B/DEFA3/CAMP/DEFA1/RNASE2	7
BP	GO:0050829	defense response to Gram-negative bacterium	9/52	87/18800	1.9909e-12	7.41941e-10	5.89585e-10	RNASE3/CTSG/DEFA4/ELANE/DEFA1B/DEFA3/BPI/CAMP/DEFA1	9
BP	GO:0019731	antibacterial humoral response	8/52	60/18800	4.47056e-12	1.24952e-09	9.92936e-10	RNASE3/CTSG/DEFA4/ELANE/DEFA1B/DEFA3/CAMP/DEFA1	8
BP	GO:0002385	mucosal immune response	7/52	38/18800	9.61704e-12	2.15037e-09	1.7088e-09	RNASE3/DEFA4/DEFA1B/DEFA3/CAMP/DEFA1/RNASE2	7
BP	GO:0002251	organ or tissue specific immune response	7/52	41/18800	1.70245e-11	3.17222e-09	2.52081e-09	RNASE3/DEFA4/DEFA1B/DEFA3/CAMP/DEFA1/RNASE2	7
BP	GO:0050832	defense response to fungus	7/52	53/18800	1.13822e-10	1.8179e-08	1.4446e-08	CTSG/DEFA4/ELANE/DEFA1B/DEFA3/DEFA1/MPO	7
BP	GO:0009620	response to fungus	7/52	64/18800	4.48249e-10	6.26428e-08	4.97792e-08	CTSG/DEFA4/ELANE/DEFA1B/DEFA3/DEFA1/MPO	7
BP	GO:0006959	humoral immune response	11/52	317/18800	8.60096e-10	1.06843e-07	8.49031e-08	RNASE3/CTSG/DEFA4/ELANE/DEFA1B/C1QC/DEFA3/CAMP/DEFA1/C1QB/C2	11
BP	GO:0032496	response to lipopolysaccharide	11/52	333/18800	1.4435e-09	1.5024e-07	1.19388e-07	CTSG/DEFA4/ELANE/DEFA1B/DEFA3/BPI/CAMP/DEFA1/MPO/ADM/C2	11
BP	GO:0019730	antimicrobial humoral response	8/52	122/18800	1.47821e-09	1.5024e-07	1.19388e-07	RNASE3/CTSG/DEFA4/ELANE/DEFA1B/DEFA3/CAMP/DEFA1	8
BP	GO:0061844	antimicrobial humoral immune response mediated by antimicrobial peptide	7/52	79/18800	2.02681e-09	1.88831e-07	1.50055e-07	RNASE3/DEFA4/ELANE/DEFA1B/DEFA3/CAMP/DEFA1	7
BP	GO:0002237	response to molecule of bacterial origin	11/52	354/18800	2.73804e-09	2.35471e-07	1.87118e-07	CTSG/DEFA4/ELANE/DEFA1B/DEFA3/BPI/CAMP/DEFA1/MPO/ADM/C2	11
BP	GO:0050830	defense response to Gram-positive bacterium	7/52	104/18800	1.40937e-08	1.12549e-06	8.9437e-07	RNASE3/CTSG/DEFA4/DEFA1B/DEFA3/CAMP/DEFA1	7
BP	GO:0051873	killing by host of symbiont cells	5/52	30/18800	1.79726e-08	1.25583e-06	9.97951e-07	CTSG/ELANE/DEFA1B/CAMP/DEFA1	5
BP	GO:0051673	membrane disruption in another organism	4/52	11/18800	1.69256e-08	1.25583e-06	9.97951e-07	DEFA4/DEFA1B/DEFA3/DEFA1	4
BP	GO:0001906	cell killing	8/52	185/18800	3.92823e-08	2.58339e-06	2.05289e-06	CTSG/DEFA4/ELANE/DEFA1B/DEFA3/DEFA1/CEACAM1/FCGR1A	8
BP	GO:0035821	modulation of process of another organism	4/52	25/18800	6.30512e-07	3.91618e-05	3.112e-05	DEFA4/DEFA1B/DEFA3/DEFA1	4
BP	GO:0071222	cellular response to lipopolysaccharide	7/52	217/18800	2.13308e-06	0.000125515	9.97408e-05	CTSG/DEFA4/DEFA1B/DEFA3/BPI/CAMP/DEFA1	7
BP	GO:0071219	cellular response to molecule of bacterial origin	7/52	229/18800	3.04737e-06	0.000170348	0.000135367	CTSG/DEFA4/DEFA1B/DEFA3/BPI/CAMP/DEFA1	7
BP	GO:0071216	cellular response to biotic stimulus	7/52	256/18800	6.3441e-06	0.000337748	0.000268392	CTSG/DEFA4/DEFA1B/DEFA3/BPI/CAMP/DEFA1	7
BP	GO:0031640	killing of cells of another organism	4/52	46/18800	7.79213e-06	0.000395982	0.000314668	DEFA4/DEFA1B/DEFA3/DEFA1	4
BP	GO:0051702	biological process involved in interaction with symbiont	5/52	101/18800	8.61561e-06	0.000418793	0.000332795	CTSG/ELANE/DEFA1B/CAMP/DEFA1	5
BP	GO:0045766	positive regulation of angiogenesis	6/52	183/18800	1.10011e-05	0.000491968	0.000390944	CAMP/ACVRL1/ADM/C3AR1/ECM1/RHOB	6
BP	GO:1904018	positive regulation of vasculature development	6/52	183/18800	1.10011e-05	0.000491968	0.000390944	CAMP/ACVRL1/ADM/C3AR1/ECM1/RHOB	6
BP	GO:0045765	regulation of angiogenesis	7/52	345/18800	4.33922e-05	0.00186586	0.00148271	CAMP/ACVRL1/ADM/CEACAM1/C3AR1/ECM1/RHOB	7
BP	GO:1901342	regulation of vasculature development	7/52	351/18800	4.83949e-05	0.00200391	0.00159241	CAMP/ACVRL1/ADM/CEACAM1/C3AR1/ECM1/RHOB	7
BP	GO:0044403	biological process involved in symbiotic interaction	6/52	286/18800	0.000133051	0.00531254	0.00422162	CTSG/ELANE/DEFA1B/CAMP/DEFA1/IFITM3	6
BP	GO:0140546	defense response to symbiont	6/52	291/18800	0.000146224	0.00544926	0.00433027	DEFA1B/DEFA3/DEFA1/RNASE2/IFITM3/ISG15	6
BP	GO:0051607	defense response to virus	6/52	290/18800	0.00014351	0.00544926	0.00433027	DEFA1B/DEFA3/DEFA1/RNASE2/IFITM3/ISG15	6
BP	GO:0042060	wound healing	7/52	429/18800	0.000169157	0.00610058	0.00484784	CTSG/MYL9/SERPINB2/ACVRL1/CEACAM1/PLAU/DYSF	7
BP	GO:0071674	mononuclear cell migration	5/52	199/18800	0.000219299	0.00766177	0.00608844	CTSG/DEFA1B/DEFA1/C3AR1/ECM1	5
BP	GO:0002443	leukocyte mediated immunity	7/52	457/18800	0.000249001	0.00843586	0.00670358	CTSG/ELANE/C1QC/C1QB/C2/CEACAM1/FCGR1A	7
BP	GO:0002526	acute inflammatory response	4/52	113/18800	0.000268202	0.00881911	0.00700813	ELANE/ORM1/HP/FCGR1A	4
BP	GO:0001974	blood vessel remodeling	3/52	46/18800	0.000278569	0.00889829	0.00707105	ACVRL1/CEACAM1/NOL3	3
BP	GO:0030195	negative regulation of blood coagulation	3/52	48/18800	0.000316165	0.00981868	0.00780243	SERPINB2/CEACAM1/PLAU	3
BP	GO:1900047	negative regulation of hemostasis	3/52	49/18800	0.000336129	0.0101565	0.00807091	SERPINB2/CEACAM1/PLAU	3
BP	GO:0050819	negative regulation of coagulation	3/52	52/18800	0.000400844	0.0103205	0.00820121	SERPINB2/CEACAM1/PLAU	3
BP	GO:0019221	cytokine-mediated signaling pathway	7/52	486/18800	0.000361333	0.0103205	0.00820121	CTSG/IFITM3/CEACAM1/ECM1/NOL3/ISG15/CCR10	7
BP	GO:0007599	hemostasis	5/52	227/18800	0.000402123	0.0103205	0.00820121	CTSG/MYL9/SERPINB2/CEACAM1/PLAU	5
BP	GO:0050817	coagulation	5/52	226/18800	0.000394084	0.0103205	0.00820121	CTSG/MYL9/SERPINB2/CEACAM1/PLAU	5
BP	GO:0007596	blood coagulation	5/52	221/18800	0.000355696	0.0103205	0.00820121	CTSG/MYL9/SERPINB2/CEACAM1/PLAU	5
BP	GO:0070944	neutrophil-mediated killing of bacterium	2/52	11/18800	0.000406173	0.0103205	0.00820121	CTSG/ELANE	2
BP	GO:0098883	synapse pruning	2/52	11/18800	0.000406173	0.0103205	0.00820121	C1QC/C1QB	2
BP	GO:0030520	intracellular estrogen receptor signaling pathway	3/52	54/18800	0.000448138	0.0108917	0.00865512	DEFA1B/DEFA3/DEFA1	3
BP	GO:0002274	myeloid leukocyte activation	5/52	232/18800	0.000444197	0.0108917	0.00865512	CTSG/BPI/CAMP/LTBR/DYSF	5
BP	GO:0001909	leukocyte mediated cytotoxicity	4/52	131/18800	0.000470501	0.0111012	0.00882157	CTSG/ELANE/CEACAM1/FCGR1A	4
BP	GO:0070943	neutrophil-mediated killing of symbiont cell	2/52	12/18800	0.000486545	0.0111012	0.00882157	CTSG/ELANE	2
BP	GO:2001214	positive regulation of vasculogenesis	2/52	12/18800	0.000486545	0.0111012	0.00882157	ADM/CEACAM1	2
BP	GO:0016485	protein processing	5/52	243/18800	0.000548406	0.0122624	0.00974432	CTSG/HP/PLAU/NOL3/BMP1	5
BP	GO:0050878	regulation of body fluid levels	6/52	382/18800	0.000625854	0.0137197	0.0109024	CTSG/MYL9/SERPINB2/ADM/CEACAM1/PLAU	6
BP	GO:0050900	leukocyte migration	6/52	384/18800	0.000643202	0.0138288	0.0109891	CTSG/ELANE/DEFA1B/DEFA1/C3AR1/ECM1	6
BP	GO:0070942	neutrophil mediated cytotoxicity	2/52	14/18800	0.00066847	0.0141009	0.0112053	CTSG/ELANE	2
BP	GO:0009615	response to virus	6/52	392/18800	0.000716366	0.0148314	0.0117858	DEFA1B/DEFA3/DEFA1/RNASE2/IFITM3/ISG15	6
BP	GO:0030852	regulation of granulocyte differentiation	2/52	15/18800	0.000769947	0.0156509	0.012437	C1QC/CEACAM1	2
BP	GO:0030193	regulation of blood coagulation	3/52	66/18800	0.000807662	0.0161244	0.0128133	SERPINB2/CEACAM1/PLAU	3
BP	GO:0072678	T cell migration	3/52	67/18800	0.000843877	0.0165518	0.0131529	DEFA1B/DEFA1/ECM1	3
BP	GO:1900046	regulation of hemostasis	3/52	68/18800	0.000881109	0.0166963	0.0132677	SERPINB2/CEACAM1/PLAU	3
BP	GO:2001212	regulation of vasculogenesis	2/52	16/18800	0.000878383	0.0166963	0.0132677	ADM/CEACAM1	2
BP	GO:0070527	platelet aggregation	3/52	69/18800	0.000919369	0.0171309	0.0136131	CTSG/MYL9/CEACAM1	3
BP	GO:0050818	regulation of coagulation	3/52	71/18800	0.000999017	0.0183099	0.01455	SERPINB2/CEACAM1/PLAU	3
BP	GO:0003159	morphogenesis of an endothelium	2/52	18/18800	0.00111598	0.0194948	0.0154916	ACVRL1/RHOB	2
BP	GO:0043116	negative regulation of vascular permeability	2/52	18/18800	0.00111598	0.0194948	0.0154916	ADM/CEACAM1	2
BP	GO:0061154	endothelial tube morphogenesis	2/52	18/18800	0.00111598	0.0194948	0.0154916	ACVRL1/RHOB	2
BP	GO:0032102	negative regulation of response to external stimulus	6/52	429/18800	0.0011426	0.0196528	0.0156171	ELANE/SERPINB2/CEACAM1/PLAU/ISG15/MEFV	6
BP	GO:0061045	negative regulation of wound healing	3/52	76/18800	0.00121689	0.0206134	0.0163805	SERPINB2/CEACAM1/PLAU	3
BP	GO:0150146	cell junction disassembly	2/52	21/18800	0.00152363	0.0254241	0.0202033	C1QC/C1QB	2
BP	GO:0006874	cellular calcium ion homeostasis	6/52	456/18800	0.00156046	0.0256558	0.0203874	ELANE/ADM/C3AR1/NOL3/SV2A/CCR10	6
BP	GO:0060326	cell chemotaxis	5/52	315/18800	0.00174529	0.0278747	0.0221507	CTSG/DEFA1B/DEFA1/C3AR1/CCR10	5
BP	GO:0051604	protein maturation	5/52	314/18800	0.00172115	0.0278747	0.0221507	CTSG/HP/PLAU/NOL3/BMP1	5
BP	GO:0001960	negative regulation of cytokine-mediated signaling pathway	3/52	87/18800	0.00179597	0.0278874	0.0221608	ECM1/NOL3/ISG15	3
BP	GO:0055074	calcium ion homeostasis	6/52	468/18800	0.00177983	0.0278874	0.0221608	ELANE/ADM/C3AR1/NOL3/SV2A/CCR10	6
BP	GO:0001819	positive regulation of cytokine production	6/52	475/18800	0.00191822	0.0293776	0.023345	ELANE/ORM1/SIGLEC16/C3AR1/ISG15/MEFV	6
BP	GO:0042730	fibrinolysis	2/52	24/18800	0.00199189	0.0300937	0.023914	SERPINB2/PLAU	2
BP	GO:0060761	negative regulation of response to cytokine stimulus	3/52	92/18800	0.00210726	0.0309989	0.0246333	ECM1/NOL3/ISG15	3
BP	GO:1903035	negative regulation of response to wounding	3/52	92/18800	0.00210726	0.0309989	0.0246333	SERPINB2/CEACAM1/PLAU	3
BP	GO:0034109	homotypic cell-cell adhesion	3/52	93/18800	0.00217328	0.0311503	0.0247537	CTSG/MYL9/CEACAM1	3
BP	GO:0002438	acute inflammatory response to antigenic stimulus	2/52	25/18800	0.00216127	0.0311503	0.0247537	ELANE/FCGR1A	2
BP	GO:0072503	cellular divalent inorganic cation homeostasis	6/52	494/18800	0.00233522	0.0322598	0.0256353	ELANE/ADM/C3AR1/NOL3/SV2A/CCR10	6
BP	GO:0032682	negative regulation of chemokine production	2/52	26/18800	0.00233725	0.0322598	0.0256353	ELANE/MEFV	2
BP	GO:0042832	defense response to protozoan	2/52	26/18800	0.00233725	0.0322598	0.0256353	DEFA1B/DEFA1	2
BP	GO:0001562	response to protozoan	2/52	27/18800	0.00251977	0.0343549	0.0273002	DEFA1B/DEFA1	2
BP	GO:0010818	T cell chemotaxis	2/52	28/18800	0.00270881	0.0360529	0.0286495	DEFA1B/DEFA1	2
BP	GO:0090330	regulation of platelet aggregation	2/52	28/18800	0.00270881	0.0360529	0.0286495	CTSG/CEACAM1	2
BP	GO:0016064	immunoglobulin mediated immune response	4/52	216/18800	0.00298072	0.0388106	0.0308409	C1QC/C1QB/C2/FCGR1A	4
BP	GO:0002444	myeloid leukocyte mediated immunity	3/52	104/18800	0.00298543	0.0388106	0.0308409	CTSG/ELANE/FCGR1A	3
BP	GO:0042744	hydrogen peroxide catabolic process	2/52	30/18800	0.00310629	0.0397897	0.0316189	MPO/HP	2
BP	GO:0019724	B cell mediated immunity	4/52	219/18800	0.00313192	0.0397897	0.0316189	C1QC/C1QB/C2/FCGR1A	4
BP	GO:0002449	lymphocyte mediated immunity	5/52	365/18800	0.00330137	0.0403586	0.032071	C1QC/C1QB/C2/CEACAM1/FCGR1A	5
BP	GO:0001818	negative regulation of cytokine production	5/52	363/18800	0.00322474	0.0403586	0.032071	ELANE/BPI/ORM1/CEACAM1/MEFV	5
BP	GO:0061036	positive regulation of cartilage development	2/52	31/18800	0.00331465	0.0403586	0.032071	ACVRL1/BMP1	2
BP	GO:0006958	complement activation, classical pathway	3/52	108/18800	0.0033211	0.0403586	0.032071	C1QC/C1QB/C2	3
BP	GO:0002460	adaptive immune response based on somatic recombination of immune receptors built from immunoglobulin superfamily domains	5/52	370/18800	0.00349869	0.0420595	0.0334226	C1QC/C1QB/C2/CEACAM1/FCGR1A	5
BP	GO:0002253	activation of immune response	5/52	386/18800	0.00418737	0.0466184	0.0370454	C1QC/C1QB/C2/CEACAM1/C3AR1	5
BP	GO:0000038	very long-chain fatty acid metabolic process	2/52	35/18800	0.0042115	0.0466184	0.0370454	ACOX2/ELOVL3	2
BP	GO:0002446	neutrophil mediated immunity	2/52	35/18800	0.0042115	0.0466184	0.0370454	CTSG/ELANE	2
BP	GO:0034110	regulation of homotypic cell-cell adhesion	2/52	35/18800	0.0042115	0.0466184	0.0370454	CTSG/CEACAM1	2
BP	GO:0044319	wound healing, spreading of cells	2/52	35/18800	0.0042115	0.0466184	0.0370454	ACVRL1/CEACAM1	2
BP	GO:0090505	epiboly involved in wound healing	2/52	35/18800	0.0042115	0.0466184	0.0370454	ACVRL1/CEACAM1	2
BP	GO:0030595	leukocyte chemotaxis	4/52	236/18800	0.00408892	0.0466184	0.0370454	CTSG/DEFA1B/DEFA1/C3AR1	4
BP	GO:0030518	intracellular steroid hormone receptor signaling pathway	3/52	115/18800	0.00396241	0.0466184	0.0370454	DEFA1B/DEFA3/DEFA1	3
BP	GO:0072676	lymphocyte migration	3/52	119/18800	0.00436043	0.0477937	0.0379794	DEFA1B/DEFA1/ECM1	3
BP	GO:0030851	granulocyte differentiation	2/52	36/18800	0.00445137	0.0478523	0.0380259	C1QC/CEACAM1	2
BP	GO:0090504	epiboly	2/52	36/18800	0.00445137	0.0478523	0.0380259	ACVRL1/CEACAM1	2
BP	GO:0002455	humoral immune response mediated by circulating immunoglobulin	3/52	121/18800	0.00456822	0.0486406	0.0386524	C1QC/C1QB/C2	3
BP	GO:0032717	negative regulation of interleukin-8 production	2/52	38/18800	0.00494968	0.0522051	0.0414849	ELANE/BPI	2
BP	GO:0032612	interleukin-1 production	3/52	129/18800	0.00545901	0.0565109	0.0449065	ORM1/CEACAM1/MEFV	3
BP	GO:0032652	regulation of interleukin-1 production	3/52	129/18800	0.00545901	0.0565109	0.0449065	ORM1/CEACAM1/MEFV	3
BP	GO:0030168	platelet activation	3/52	130/18800	0.00557717	0.0572044	0.0454576	CTSG/MYL9/CEACAM1	3
BP	GO:0042119	neutrophil activation	2/52	41/18800	0.005743	0.0578439	0.0459658	CTSG/CAMP	2
BP	GO:0006956	complement activation	3/52	131/18800	0.00569686	0.0578439	0.0459658	C1QC/C1QB/C2	3
BP	GO:0010466	negative regulation of peptidase activity	4/52	262/18800	0.00590812	0.058262	0.046298	SERPINB2/ECM1/NOL3/CSTA	4
BP	GO:0003158	endothelium development	3/52	133/18800	0.00594085	0.058262	0.046298	ACVRL1/CEACAM1/RHOB	3
BP	GO:0061041	regulation of wound healing	3/52	133/18800	0.00594085	0.058262	0.046298	SERPINB2/CEACAM1/PLAU	3
BP	GO:0043401	steroid hormone mediated signaling pathway	3/52	135/18800	0.00619103	0.0601875	0.0478281	DEFA1B/DEFA3/DEFA1	3
BP	GO:0002683	negative regulation of immune system process	5/52	425/18800	0.00626562	0.0603876	0.0479871	CTSG/C1QC/BPI/CEACAM1/ISG15	5
BP	GO:0031348	negative regulation of defense response	4/52	268/18800	0.0063936	0.0610944	0.0485488	ELANE/CEACAM1/ISG15/MEFV	4
BP	GO:0006979	response to oxidative stress	5/52	433/18800	0.00676814	0.0641252	0.0509572	ACOX2/MPO/HP/NOL3/RHOB	5
BP	GO:0043542	endothelial cell migration	4/52	279/18800	0.00735136	0.0690657	0.0548832	S100P/ACVRL1/CEACAM1/RHOB	4
BP	GO:0036230	granulocyte activation	2/52	47/18800	0.00749137	0.0692178	0.0550041	CTSG/CAMP	2
BP	GO:0045601	regulation of endothelial cell differentiation	2/52	47/18800	0.00749137	0.0692178	0.0550041	ACVRL1/CEACAM1	2
BP	GO:0006953	acute-phase response	2/52	48/18800	0.00780334	0.0703559	0.0559085	ORM1/HP	2
BP	GO:0010543	regulation of platelet activation	2/52	48/18800	0.00780334	0.0703559	0.0559085	CTSG/CEACAM1	2
BP	GO:0043114	regulation of vascular permeability	2/52	48/18800	0.00780334	0.0703559	0.0559085	ADM/CEACAM1	2
BP	GO:0001666	response to hypoxia	4/52	286/18800	0.00800778	0.0716216	0.0569143	ACVRL1/ADM/PLAU/NOL3	4
BP	GO:0002762	negative regulation of myeloid leukocyte differentiation	2/52	49/18800	0.00812109	0.0720586	0.0572615	C1QC/CEACAM1	2
BP	GO:0052547	regulation of peptidase activity	5/52	456/18800	0.00837012	0.0736834	0.0585527	SERPINB2/ECM1/NOL3/CSTA/MEFV	5
BP	GO:0032692	negative regulation of interleukin-1 production	2/52	51/18800	0.00877383	0.0766339	0.0608973	CEACAM1/MEFV	2
BP	GO:0036293	response to decreased oxygen levels	4/52	299/18800	0.00932715	0.0808353	0.0642359	ACVRL1/ADM/PLAU/NOL3	4
BP	GO:0042743	hydrogen peroxide metabolic process	2/52	55/18800	0.0101473	0.0872669	0.0693468	MPO/HP	2
BP	GO:0060337	type I interferon signaling pathway	2/52	56/18800	0.0105047	0.089344	0.0709974	IFITM3/ISG15	2
BP	GO:0006909	phagocytosis	4/52	310/18800	0.0105487	0.089344	0.0709974	ELANE/C2/DYSF/FCGR1A	4
BP	GO:0045071	negative regulation of viral genome replication	2/52	57/18800	0.0108675	0.0901641	0.0716491	IFITM3/ISG15	2
BP	GO:0001959	regulation of cytokine-mediated signaling pathway	3/52	166/18800	0.0108874	0.0901641	0.0716491	ECM1/NOL3/ISG15	3
BP	GO:1903034	regulation of response to wounding	3/52	166/18800	0.0108874	0.0901641	0.0716491	SERPINB2/CEACAM1/PLAU	3
BP	GO:0002011	morphogenesis of an epithelial sheet	2/52	58/18800	0.0112359	0.0916916	0.0728629	ACVRL1/CEACAM1	2
BP	GO:0071357	cellular response to type I interferon	2/52	58/18800	0.0112359	0.0916916	0.0728629	IFITM3/ISG15	2
BP	GO:0032635	interleukin-6 production	3/52	172/18800	0.0119796	0.0963542	0.0765681	BPI/ORM1/SIGLEC16	3
BP	GO:0032675	regulation of interleukin-6 production	3/52	172/18800	0.0119796	0.0963542	0.0765681	BPI/ORM1/SIGLEC16	3
BP	GO:0007204	positive regulation of cytosolic calcium ion concentration	4/52	325/18800	0.0123754	0.0974346	0.0774266	ADM/C3AR1/NOL3/CCR10	4
BP	GO:0070482	response to oxygen levels	4/52	324/18800	0.0122477	0.0974346	0.0774266	ACVRL1/ADM/PLAU/NOL3	4
BP	GO:0048771	tissue remodeling	3/52	174/18800	0.0123572	0.0974346	0.0774266	ACVRL1/CEACAM1/NOL3	3
BP	GO:0022617	extracellular matrix disassembly	2/52	62/18800	0.0127637	0.099096	0.0787469	CTSG/ELANE	2
BP	GO:0032731	positive regulation of interleukin-1 beta production	2/52	62/18800	0.0127637	0.099096	0.0787469	ORM1/MEFV	2
CC	GO:0034774	secretory granule lumen	16/51	322/19594	8.32572e-17	4.99392e-15	4.06373e-15	RNASE3/CTSG/DEFA4/ELANE/DEFA1B/DEFA3/BPI/CAMP/S100P/DEFA1/ORM1/MPO/RNASE2/HP/LCN2/ECM1	16
CC	GO:0060205	cytoplasmic vesicle lumen	16/51	325/19594	9.64234e-17	4.99392e-15	4.06373e-15	RNASE3/CTSG/DEFA4/ELANE/DEFA1B/DEFA3/BPI/CAMP/S100P/DEFA1/ORM1/MPO/RNASE2/HP/LCN2/ECM1	16
CC	GO:0031983	vesicle lumen	16/51	327/19594	1.06254e-16	4.99392e-15	4.06373e-15	RNASE3/CTSG/DEFA4/ELANE/DEFA1B/DEFA3/BPI/CAMP/S100P/DEFA1/ORM1/MPO/RNASE2/HP/LCN2/ECM1	16
CC	GO:0005766	primary lysosome	12/51	155/19594	4.74721e-15	1.33871e-13	1.08936e-13	RNASE3/CTSG/DEFA4/ELANE/DEFA1B/CEACAM8/DEFA3/BPI/DEFA1/MPO/RNASE2/C3AR1	12
CC	GO:0042582	azurophil granule	12/51	155/19594	4.74721e-15	1.33871e-13	1.08936e-13	RNASE3/CTSG/DEFA4/ELANE/DEFA1B/CEACAM8/DEFA3/BPI/DEFA1/MPO/RNASE2/C3AR1	12
CC	GO:0042581	specific granule	12/51	160/19594	6.98165e-15	1.64069e-13	1.33509e-13	DEFA4/ELANE/CEACAM8/BPI/CAMP/ORM1/HP/LCN2/CEACAM1/PLAU/C3AR1/GPR84	12
CC	GO:0035578	azurophil granule lumen	9/51	91/19594	1.73768e-12	3.50019e-11	2.84823e-11	RNASE3/CTSG/ELANE/DEFA1B/DEFA3/BPI/DEFA1/MPO/RNASE2	9
CC	GO:0005775	vacuolar lumen	10/51	174/19594	2.19416e-11	3.86721e-10	3.14689e-10	RNASE3/CTSG/ELANE/DEFA1B/DEFA3/BPI/TCN2/DEFA1/MPO/RNASE2	10
CC	GO:0035580	specific granule lumen	7/51	62/19594	2.32499e-10	3.64248e-09	2.96402e-09	DEFA4/ELANE/BPI/CAMP/ORM1/HP/LCN2	7
CC	GO:0070820	tertiary granule	7/51	164/19594	2.15016e-07	3.03173e-06	2.46703e-06	CEACAM8/CAMP/ORM1/HP/CEACAM1/PLAU/GPR84	7
CC	GO:0035579	specific granule membrane	5/51	91/19594	3.83758e-06	4.91908e-05	4.00283e-05	CEACAM8/CEACAM1/PLAU/C3AR1/GPR84	5
CC	GO:0062023	collagen-containing extracellular matrix	8/51	429/19594	1.38069e-05	0.000162231	0.000132013	CTSG/ELANE/DEFA1B/C1QC/DEFA1/ORM1/C1QB/ECM1	8
CC	GO:0070821	tertiary granule membrane	4/51	73/19594	3.88082e-05	0.00042092	0.000342518	CEACAM8/CEACAM1/PLAU/GPR84	4
CC	GO:0030667	secretory granule membrane	6/51	312/19594	0.000153116	0.00145229	0.00118178	CEACAM8/CA4/CEACAM1/PLAU/C3AR1/GPR84	6
CC	GO:0005796	Golgi lumen	4/51	104/19594	0.000154499	0.00145229	0.00118178	DEFA4/DEFA1B/DEFA3/DEFA1	4
CC	GO:1904090	peptidase inhibitor complex	2/51	11/19594	0.000359883	0.00317146	0.00258074	PLAU/CSTA	2
CC	GO:1904724	tertiary granule lumen	3/51	55/19594	0.000396156	0.00328576	0.00267374	CAMP/ORM1/HP	3
CC	GO:0072562	blood microparticle	4/51	147/19594	0.000577872	0.00452666	0.00368351	C1QC/ORM1/C1QB/HP	4
CC	GO:0071682	endocytic vesicle lumen	2/51	23/19594	0.00162272	0.0120423	0.00979925	MPO/HP	2
CC	GO:0030139	endocytic vesicle	5/51	342/19594	0.00191407	0.0134942	0.0109807	ELANE/MPO/HP/DYSF/FCGR1A	5
CC	GO:0031528	microvillus membrane	2/51	26/19594	0.00207415	0.0139264	0.0113325	S100P/CEACAM1	2
CC	GO:0035577	azurophil granule membrane	2/51	58/19594	0.0100045	0.06412	0.0521768	CEACAM8/C3AR1	2
CC	GO:0030658	transport vesicle membrane	3/51	205/19594	0.0162636	0.0997028	0.0811318	CA4/CEACAM1/SV2A	3
MF	GO:0004252	serine-type endopeptidase activity	6/51	174/18410	8.27717e-06	0.000755063	0.000600271	CTSG/ELANE/HP/C2/PLAU/BMP1	6
MF	GO:0008236	serine-type peptidase activity	6/51	191/18410	1.40829e-05	0.000755063	0.000600271	CTSG/ELANE/HP/C2/PLAU/BMP1	6
MF	GO:0017171	serine hydrolase activity	6/51	195/18410	1.58405e-05	0.000755063	0.000600271	CTSG/ELANE/HP/C2/PLAU/BMP1	6
MF	GO:0002020	protease binding	5/51	136/18410	3.65392e-05	0.00130628	0.00103848	CTSG/ELANE/ECM1/NOL3/CSTA	5
MF	GO:0001530	lipopolysaccharide binding	3/51	34/18410	0.000112802	0.00322613	0.00256475	RNASE3/BPI/CAMP	3
MF	GO:0089720	caspase binding	2/51	13/18410	0.000575537	0.013717	0.0109049	CTSG/NOL3	2
MF	GO:0004175	endopeptidase activity	6/51	432/18410	0.00118883	0.0242862	0.0193074	CTSG/ELANE/HP/C2/PLAU/BMP1	6
KEGG	hsa05150	Staphylococcus aureus infection	10/34	96/8164	3.25592e-12	2.11635e-10	1.85074e-10	DEFA4/DEFA1B/C1QC/DEFA3/CAMP/DEFA1/C1QB/C2/C3AR1/FCGR1A	10
KEGG	hsa05202	Transcriptional misregulation in cancer	9/34	193/8164	6.02382e-08	1.95774e-06	1.71203e-06	DEFA4/ELANE/DEFA1B/DEFA3/DEFA1/MPO/PLAU/DOT1L/FCGR1A	9
KEGG	hsa04610	Complement and coagulation cascades	6/34	85/8164	1.13495e-06	2.45906e-05	2.15044e-05	C1QC/C1QB/SERPINB2/C2/PLAU/C3AR1	6
KEGG	hsa04621	NOD-like receptor signaling pathway	7/34	184/8164	8.47128e-06	0.000137658	0.000120381	DEFA4/DEFA1B/DEFA3/CAMP/DEFA1/MEFV/CARD6	7
KEGG	hsa05322	Systemic lupus erythematosus	6/34	136/8164	1.75363e-05	0.000227971	0.000199359	CTSG/ELANE/C1QC/C1QB/C2/FCGR1A	6
KEGG	hsa04613	Neutrophil extracellular trap formation	5/34	190/8164	0.00104117	0.0112794	0.00986374	CTSG/ELANE/CAMP/MPO/FCGR1A	5
KEGG	hsa05171	Coronavirus disease - COVID-19	5/34	232/8164	0.00251857	0.0220426	0.0192761	C1QC/C1QB/C2/C3AR1/ISG15	5
KEGG	hsa04936	Alcoholic liver disease	4/34	142/8164	0.00271294	0.0220426	0.0192761	C1QC/C1QB/C2/C3AR1	4
KEGG	hsa05133	Pertussis	3/34	76/8164	0.00377065	0.0272325	0.0238146	C1QC/C1QB/C2	3
