# Supplementary material for: Immunological Features and Potential Biomarkers of Systemic Sclerosis–Associated Interstitial Lung Disease and Idiopathic Pulmonary Fibrosis
Source: Clin Respir J. 2025 Mar 31;19(4):e70072. doi: 10.1111/crj.70072 (PMC11959098; doi:10.1111/crj.70072)
Supplement: Supplementary file 9 — Supplementary Files 9 KEGG pathway analysis of upregulated deferential genes of SSc‐ILD versus controls (pbmc). [file CRJ-19-e70072-s007.xlsx]

## Sheet: Sheet 1
ONTOLOGY	ID	Description	GeneRatio	BgRatio	pvalue	p.adjust	qvalue	geneID	Count
BP	GO:0035082	axoneme assembly	63/1469	87/18800	1.39181e-50	7.00357e-47	6.1972e-47	ODAD1/CC2D2A/IQCG/CCDC103/CFAP44/DNAAF8/RSPH4A/ODAD4/CFAP58/LRRC49/CFAP206/FSIP2/DNAH7/DNAAF11/CCDC65/DNAI4/SPAG16/DNAI3/MNS1/CCDC39/TTC12/ODAD2/CFAP69/ARMC2/RSPH9/TTC26/DAW1/DNAAF4/DNAJB13/LRGUK/DNAH1/SPEF2/ODAD3/RSPH1/CFAP91/HYDIN/DRC7/ZMYND10/DNAH2/SPAG17/CFAP157/RP1/CFAP46/DNAI2/DRC1/DNAAF6/CFAP43/SPAG6/DNAH5/FOXJ1/DNAAF3/CFAP73/DNAAF1/DNAI1/DNAH8/CFAP47/CCDC40/SPEF1/CFAP65/HOATZ/TEKT2/CFAP74…	63
BP	GO:0006958	complement activation, classical pathway	67/1469	108/18800	7.58648e-47	1.90876e-43	1.68899e-43	IGLL5/IGKC/IGHV3-33/IGLC1/IGHV3-30/IGHG2/IGHV3-11/IGHV5-51/IGHG4/IGHV1-24/IGHA1/IGHV1-18/IGLC6/IGLL1/IGHV4-34/IGHV4-28/IGHV3-20/IGHG1/IGLC7/IGHV2-70D/IGHV4-39/IGHV3-9/IGHA2/IGHV3-23/IGHV3-43/IGLC2/IGHV2-5/IGHV3-13/IGLC3/IGHV3-53/IGHV3-48/IGHV2-70/CR2/IGHV1-69/IGHV3-35/IGHV3-74/IGHV3-21/IGHV3-66/IGHV3-16/IGHV3-64D/IGHV3-64/IGHG3/IGHV3-49/IGHV1-69D/IGHV3-72/IGHV3-15/IGHV3-7/IGHV4-61/IGHV3-38/IGHV1-…	67
BP	GO:0006910	phagocytosis, recognition	64/1469	102/18800	3.01618e-45	5.05915e-42	4.47665e-42	IGLL5/IGKC/IGHV3-33/IGLC1/IGHV3-30/IGHG2/IGHV3-11/IGHV5-51/IGHG4/IGHV1-24/IGHA1/IGHV1-18/IGLC6/IGLL1/IGHV4-34/IGHV4-28/IGHV3-20/IGHG1/IGLC7/IGHV2-70D/IGHV4-39/IGHV3-9/IGHA2/IGHV3-23/IGHV3-43/IGLC2/IGHV2-5/IGHV3-13/IGLC3/IGHV3-53/IGHV3-48/IGHV2-70/IGHV1-69/IGHV3-35/IGHV3-74/IGHV3-21/IGHV3-66/IGHV3-16/IGHV3-64D/IGHV3-64/IGHG3/IGHV3-49/IGHV1-69D/IGHV3-72/IGHV3-15/IGHV3-7/IGHV4-61/IGHV3-38/IGHV1-58/I…	64
BP	GO:0002455	humoral immune response mediated by circulating immunoglobulin	69/1469	121/18800	9.89817e-45	1.24519e-41	1.10182e-41	IGLL5/IGKC/IGHV3-33/IGLC1/IGHV3-30/IGHG2/IGHV3-11/IGHV5-51/IGHG4/IGHV1-24/IGHA1/IGHV1-18/IGLC6/IGLL1/IGHV4-34/IGHV4-28/IGHV3-20/IGHG1/IGLC7/IGHV2-70D/IGHV4-39/IGHV3-9/IGHA2/IGHV3-23/IGHV3-43/IGLC2/IGHV2-5/IGHV3-13/IGLC3/IGHV3-53/IGHV3-48/IGHV2-70/CR2/IGHV1-69/IGHV3-35/IGHV3-74/IGHV3-21/IGHV3-66/IGHV3-16/IGHV3-64D/IGHV3-64/IGHG3/IGHV3-49/IGHV1-69D/IGHV3-72/IGHV3-15/IGHV3-7/IGHV4-61/IGHV3-38/IGHV1-…	69
BP	GO:0003341	cilium movement	84/1469	187/18800	1.84672e-43	1.85854e-40	1.64455e-40	ATP1A4/CELSR2/TACR1/ODAD1/EPPIN/TACR2/IQCG/CABYR/CCDC103/CFAP44/SPA17/RSPH4A/ODAD4/CFAP58/CFAP206/FSIP2/DNAH7/DNAAF11/CCDC65/DNAI4/SPAG16/DNAI3/NME5/MNS1/CCDC39/CFAP53/CFAP61/TTC12/RFX3/DPCD/CFAP251/CFAP45/DNAH9/ODAD2/CFAP69/ARMC2/RSPH9/ROPN1L/DAW1/DNAAF4/DNAH1/SPEF2/CCR6/ODAD3/TCTE1/CFAP91/TEKT3/HYDIN/DRC7/GAS2L2/ZMYND10/SPAG17/CFAP157/CFAP54/CFAP52/TTC21A/CFAP46/DNAI2/TTC29/DRC1/ENKUR/DNAAF6/CF…	84
BP	GO:0001578	microtubule bundle formation	67/1469	118/18800	2.68644e-43	2.25302e-40	1.99362e-40	CAPN6/ODAD1/CC2D2A/IQCG/CCDC103/CFAP44/DNAAF8/RSPH4A/ODAD4/CFAP58/LRRC49/CFAP206/FSIP2/DNAH7/DNAAF11/CCDC65/DNAI4/SPAG16/DNAI3/MNS1/CCDC39/TTC12/TPPP3/ODAD2/CFAP69/ARMC2/RSPH9/TTC26/DAW1/DNAAF4/DNAJB13/LRGUK/DNAH1/SPEF2/ODAD3/RSPH1/CFAP91/HYDIN/DRC7/GAS2L2/ZMYND10/DNAH2/SPAG17/CFAP157/RP1/CFAP46/DNAI2/DRC1/DNAAF6/CFAP43/SPAG6/DNAH5/FOXJ1/DNAAF3/CFAP73/DNAAF1/DNAI1/DNAH8/CFAP47/CCDC40/SPEF1/CFAP65…	67
BP	GO:0006956	complement activation	70/1469	131/18800	8.83368e-43	6.35016e-40	5.61902e-40	IGLL5/IGKC/IGHV3-33/IGLC1/IGHV3-30/IGHG2/IGHV3-11/IGHV5-51/IGHG4/IGHV1-24/IGHA1/IGHV1-18/IGLC6/IGLL1/IGHV4-34/IGHV4-28/IGHV3-20/IGHG1/IGLC7/IGHV2-70D/IGHV4-39/IGHV3-9/IGHA2/IGHV3-23/IGHV3-43/IGLC2/IGHV2-5/IGHV3-13/IGLC3/IGHV3-53/IGHV3-48/IGHV2-70/CR2/IGHV1-69/IGHV3-35/IGHV3-74/IGHV3-21/IGHV3-66/IGHV3-16/IGHV3-64D/IGHV3-64/IGHG3/IGHV3-49/IGHV1-69D/IGHV3-72/IGHV3-15/IGHV3-7/IGHV4-61/IGHV3-38/IGHV1-…	70
BP	GO:0050853	B cell receptor signaling pathway	68/1469	131/18800	1.66892e-40	1.04975e-37	9.28886e-38	IGLL5/IGKC/IGHV3-33/IGLC1/IGHV3-30/IGHG2/IGHV3-11/IGHV5-51/IGHG4/IGHV1-24/IGHA1/IGHV1-18/IGLC6/IGLL1/IGHV4-34/IGHV4-28/IGHV3-20/IGHG1/IGLC7/IGHV2-70D/IGHV4-39/IGHV3-9/IGHA2/IGHV3-23/IGHV3-43/IGLC2/IGHV2-5/IGHV3-13/IGLC3/IGHV3-53/IGHV3-48/IGHV2-70/IGHV1-69/IGHV3-35/IGHV3-74/IGHV3-21/IGHV3-66/IGHV3-16/IGHV3-64D/IGHV3-64/IGHG3/CD79A/IGHV3-49/IGHV1-69D/IGHV3-72/IGHV3-15/IGHV3-7/IGHV4-61/IGHV3-38/IGHV…	68
BP	GO:0006911	phagocytosis, engulfment	63/1469	128/18800	8.20212e-36	4.5859e-33	4.05789e-33	IGLL5/IGKC/IGHV3-33/IGLC1/IGHV3-30/IGHG2/IGHV3-11/IGHV5-51/IGHG4/IGHV1-24/IGHA1/IGHV1-18/IGLC6/IGLL1/IGHV4-34/IGHV4-28/IGHV3-20/IGHG1/IGLC7/IGHV2-70D/IGHV4-39/IGHV3-9/IGHA2/IGHV3-23/IGHV3-43/IGLC2/IGHV2-5/IGHV3-13/IGLC3/IGHV3-53/IGHV3-48/IGHV2-70/IGHV1-69/IGHV3-35/IGHV3-74/IGHV3-21/IGHV3-66/IGHV3-16/IGHV3-64D/IGHV3-64/IGHG3/IGHV3-49/IGHV1-69D/IGHV3-72/IGHV3-15/IGHV3-7/IGHV4-61/IGHV3-38/IGHV1-58/I…	63
BP	GO:0007018	microtubule-based movement	113/1469	395/18800	1.78092e-35	8.9616e-33	7.92979e-33	ATP1A4/CELSR2/TACR1/TUB/ODAD1/EPPIN/DLG2/KIF5C/TACR2/MAP1A/IQCG/CABYR/CCDC103/IFT81/DYNC2H1/CFAP44/SPA17/TTC30A/LCA5L/RSPH4A/ODAD4/CFAP58/CFAP206/FSIP2/IFT172/DNAH7/DNAAF11/CCDC65/KIF6/DNAI4/SPAG16/TTC30B/DNAI3/NME5/MNS1/CCDC39/CFAP53/CFAP61/TTC12/RFX3/DPCD/KIF19/CFAP251/CFAP45/DNAH9/DNAH10/ODAD2/LCA5/DNAH6/CFAP69/ARMC2/DYNLT2B/RSPH9/ROPN1L/TTC26/DAW1/KIF21A/DNAAF4/DNAH1/SPEF2/CCR6/ODAD3/TCTE1/CF…	113
BP	GO:0099024	plasma membrane invagination	63/1469	137/18800	1.33053e-33	6.08658e-31	5.38579e-31	IGLL5/IGKC/IGHV3-33/IGLC1/IGHV3-30/IGHG2/IGHV3-11/IGHV5-51/IGHG4/IGHV1-24/IGHA1/IGHV1-18/IGLC6/IGLL1/IGHV4-34/IGHV4-28/IGHV3-20/IGHG1/IGLC7/IGHV2-70D/IGHV4-39/IGHV3-9/IGHA2/IGHV3-23/IGHV3-43/IGLC2/IGHV2-5/IGHV3-13/IGLC3/IGHV3-53/IGHV3-48/IGHV2-70/IGHV1-69/IGHV3-35/IGHV3-74/IGHV3-21/IGHV3-66/IGHV3-16/IGHV3-64D/IGHV3-64/IGHG3/IGHV3-49/IGHV1-69D/IGHV3-72/IGHV3-15/IGHV3-7/IGHV4-61/IGHV3-38/IGHV1-58/I…	63
BP	GO:0044782	cilium organization	108/1469	384/18800	3.2783e-33	1.3747e-30	1.21642e-30	CELSR2/TUB/ODAD1/CLUAP1/CC2D2A/IQCG/IQUB/CCDC103/IFT81/DYNC2H1/CFAP44/CFAP126/TMEM231/DNAAF8/RPGRIP1L/TTC30A/LCA5L/DZIP1L/RSPH4A/ODAD4/CFAP161/ADAMTS16/CFAP58/LRRC49/CFAP206/FSIP2/IFT172/DNAH7/DNAAF11/CCDC65/DNAI4/SPAG16/TTC30B/DNAI3/CCDC96/NME5/MNS1/CCDC39/CFAP53/CFAP61/TTC12/RFX3/KIF19/UBXN10/CCDC113/CCDC13/TMEM67/ODAD2/LCA5/PIFO/CFAP69/ARMC2/DYNLT2B/RSPH9/BBOF1/TTC26/DAW1/DNAAF4/DNAJB13/CCNO/L…	108
BP	GO:0010324	membrane invagination	63/1469	144/18800	4.906e-32	1.899e-29	1.68036e-29	IGLL5/IGKC/IGHV3-33/IGLC1/IGHV3-30/IGHG2/IGHV3-11/IGHV5-51/IGHG4/IGHV1-24/IGHA1/IGHV1-18/IGLC6/IGLL1/IGHV4-34/IGHV4-28/IGHV3-20/IGHG1/IGLC7/IGHV2-70D/IGHV4-39/IGHV3-9/IGHA2/IGHV3-23/IGHV3-43/IGLC2/IGHV2-5/IGHV3-13/IGLC3/IGHV3-53/IGHV3-48/IGHV2-70/IGHV1-69/IGHV3-35/IGHV3-74/IGHV3-21/IGHV3-66/IGHV3-16/IGHV3-64D/IGHV3-64/IGHG3/IGHV3-49/IGHV1-69D/IGHV3-72/IGHV3-15/IGHV3-7/IGHV4-61/IGHV3-38/IGHV1-58/I…	63
BP	GO:0006959	humoral immune response	95/1469	317/18800	1.03357e-31	3.71493e-29	3.28721e-29	IGLL5/IGKC/JCHAIN/IGHV3-33/IGLC1/IGHV3-30/IGHG2/IGHV3-11/IGHV5-51/IGHG4/IGHV1-24/IGHA1/IGHV1-18/IGLC6/IGLL1/IGHV4-34/IGHV4-28/IGHV3-20/IGHG1/IGLC7/IGHV2-70D/IGHV4-39/IGHV3-9/IGHA2/IGHV3-23/IGHV3-43/IGLC2/IGHV2-5/IGKV3-20/POU2AF1/IGHV3-13/IGLC3/IGHV3-53/IGHV3-48/IGHV2-70/CR2/IGHV1-69/IGHV3-35/IGHV3-74/IGHV3-21/IGHV3-66/IGHV3-16/IGHV3-64D/IGHV3-64/IGHG3/IGHV3-49/IGHV1-69D/IGHV3-72/ST6GAL1/IGHV3-15/…	95
BP	GO:0050871	positive regulation of B cell activation	64/1469	152/18800	2.48542e-31	8.33777e-29	7.37779e-29	IGLL5/IGKC/IGHV3-33/IGLC1/IGHV3-30/IGHG2/IGHV3-11/IGHV5-51/IGHG4/IGHV1-24/IGHA1/IGHV1-18/IGLC6/IGLL1/IGHV4-34/IGHV4-28/IGHV3-20/IGHG1/IGLC7/IGHV2-70D/IGHV4-39/IGHV3-9/IGHA2/IGHV3-23/IGHV3-43/IGLC2/IGHV2-5/IGHV3-13/IGLC3/IGHV3-53/IGHV3-48/IGHV2-70/IGHV1-69/IGHV3-35/IGHV3-74/IGHV3-21/IGHV3-66/IGHV3-16/IGHV3-64D/IGHV3-64/IGHG3/IGHV3-49/IGHV1-69D/IGHV3-72/IGHV3-15/IGHV3-7/IGHV4-61/IGHV3-38/IGHV1-58/I…	64
BP	GO:0008037	cell recognition	77/1469	228/18800	9.87271e-30	3.10497e-27	2.74747e-27	IGLL5/IGKC/IGHV3-33/IGLC1/IGHV3-30/IGHG2/IGHV3-11/IGHV5-51/IGHG4/IGHV1-24/IGHA1/IGHV1-18/IGLC6/IGLL1/IGHV4-34/IGHV4-28/IGHV3-20/IGHG1/IGLC7/IGHV2-70D/IGHV4-39/IGHV3-9/IGHA2/TNN/IGHV3-23/IGHV3-43/IGLC2/IGHV2-5/IGHV3-13/IGLC3/IGHV3-53/IGHV3-48/IGHV2-70/IGHV1-69/IGHV3-35/IGHV3-74/IGHV3-21/IGHV3-66/IGHV3-16/IGHV3-64D/IGHV3-64/IGHG3/IGHV3-49/IGHV1-69D/EPHA3/IGHV3-72/IGHV3-15/IGHV3-7/IGHV4-61/IGHV3-38/…	77
BP	GO:0001539	cilium or flagellum-dependent cell motility	62/1469	151/18800	1.21084e-29	3.38497e-27	2.99523e-27	ATP1A4/TACR1/EPPIN/TACR2/IQCG/CFAP44/EFHC1/RSPH4A/CFAP58/CFAP206/FSIP2/DNAH7/DNAAF11/CCDC65/SPAG16/DNAI3/MNS1/CCDC39/TTC12/RFX3/DPCD/CFAP251/CFAP45/DNAH6/CFAP69/ARMC2/RSPH9/ROPN1L/EFHC2/DNAH1/SPEF2/CCR6/TCTE1/TEKT3/DRC7/GAS2L2/DNAH2/DNAH3/CFAP157/CFAP54/CFAP52/TTC21A/CFAP46/DRC1/ENKUR/DNAAF6/CFAP43/SPAG6/DNAH5/TEKT4/TTLL9/TEKT1/CLXN/DNAI1/DNAH8/CFAP47/CCDC40/CFAP65/HOATZ/DNAH11/TEKT2/TTLL6	62
BP	GO:0060285	cilium-dependent cell motility	62/1469	151/18800	1.21084e-29	3.38497e-27	2.99523e-27	ATP1A4/TACR1/EPPIN/TACR2/IQCG/CFAP44/EFHC1/RSPH4A/CFAP58/CFAP206/FSIP2/DNAH7/DNAAF11/CCDC65/SPAG16/DNAI3/MNS1/CCDC39/TTC12/RFX3/DPCD/CFAP251/CFAP45/DNAH6/CFAP69/ARMC2/RSPH9/ROPN1L/EFHC2/DNAH1/SPEF2/CCR6/TCTE1/TEKT3/DRC7/GAS2L2/DNAH2/DNAH3/CFAP157/CFAP54/CFAP52/TTC21A/CFAP46/DRC1/ENKUR/DNAAF6/CFAP43/SPAG6/DNAH5/TEKT4/TTLL9/TEKT1/CLXN/DNAI1/DNAH8/CFAP47/CCDC40/CFAP65/HOATZ/DNAH11/TEKT2/TTLL6	62
BP	GO:0016064	immunoglobulin mediated immune response	74/1469	216/18800	4.48821e-29	1.18867e-26	1.05181e-26	IGLL5/IGKC/IGHV3-33/IGLC1/IGHV3-30/IGHG2/IGHV3-11/IGHV5-51/IGHG4/IGHV1-24/IGHA1/IGHV1-18/IGLC6/IGLL1/IGHV4-34/IGHV4-28/IGHV3-20/IGHG1/IGLC7/IGHV2-70D/IGHV4-39/IGHV3-9/IGHA2/IGHV3-23/IGHV3-43/IGLC2/IGHV2-5/IGHV3-13/IGLC3/IGHV3-53/IGHV3-48/IGHV2-70/CR2/IGHV1-69/IGHV3-35/IGHV3-74/IGHV3-21/IGHV3-66/IGHV3-16/IGHV3-64D/IGHV3-64/IGHG3/IGHV3-49/IGHV1-69D/IGHV3-72/IGHV3-15/IGHV3-7/IGHV4-61/IGHV3-38/IGHV1-…	74
BP	GO:0050864	regulation of B cell activation	71/1469	200/18800	4.79731e-29	1.207e-26	1.06803e-26	IGLL5/IGKC/IGHV3-33/IGLC1/IGHV3-30/IGHG2/IGHV3-11/IGHV5-51/IGHG4/IGHV1-24/IGHA1/IGHV1-18/IGLC6/IGLL1/IGHV4-34/IGHV4-28/IGHV3-20/IGHG1/IGLC7/IGHV2-70D/IGHV4-39/IGHV3-9/IGHA2/IGHV3-23/IGHV3-43/IGLC2/IGHV2-5/IGHV3-13/MZB1/IGLC3/IGHV3-53/IGHV3-48/IGHV2-70/IGHV1-69/IGHV3-35/IGHV3-74/IGHV3-21/IGHV3-66/IGHV3-16/IGHV3-64D/IGHV3-64/IGHG3/IGHV3-49/IGHV1-69D/IGHV3-72/IGHV3-15/IGHV3-7/IGHV4-61/IGHV3-38/IGHV1…	71
BP	GO:0019724	B cell mediated immunity	74/1469	219/18800	1.23699e-28	2.96406e-26	2.62278e-26	IGLL5/IGKC/IGHV3-33/IGLC1/IGHV3-30/IGHG2/IGHV3-11/IGHV5-51/IGHG4/IGHV1-24/IGHA1/IGHV1-18/IGLC6/IGLL1/IGHV4-34/IGHV4-28/IGHV3-20/IGHG1/IGLC7/IGHV2-70D/IGHV4-39/IGHV3-9/IGHA2/IGHV3-23/IGHV3-43/IGLC2/IGHV2-5/IGHV3-13/IGLC3/IGHV3-53/IGHV3-48/IGHV2-70/CR2/IGHV1-69/IGHV3-35/IGHV3-74/IGHV3-21/IGHV3-66/IGHV3-16/IGHV3-64D/IGHV3-64/IGHG3/IGHV3-49/IGHV1-69D/IGHV3-72/IGHV3-15/IGHV3-7/IGHV4-61/IGHV3-38/IGHV1-…	74
BP	GO:0070286	axonemal dynein complex assembly	31/1469	38/18800	2.61658e-28	5.98484e-26	5.29576e-26	ODAD1/CCDC103/DNAAF8/ODAD4/LRRC49/DNAH7/DNAAF11/CCDC65/DNAI4/DNAI3/CCDC39/TTC12/ODAD2/DAW1/DNAAF4/DNAH1/ODAD3/ZMYND10/DNAH2/DNAI2/DRC1/DNAAF6/DNAH5/DNAAF3/CFAP73/DNAAF1/DNAI1/DNAH8/CCDC40/TEKT2/CFAP100	31
BP	GO:0060271	cilium assembly	96/1469	355/18800	3.75913e-28	8.22433e-26	7.27741e-26	CELSR2/ODAD1/CLUAP1/CC2D2A/IQCG/IQUB/CCDC103/IFT81/DYNC2H1/CFAP44/TMEM231/DNAAF8/RPGRIP1L/DZIP1L/RSPH4A/ODAD4/CFAP161/ADAMTS16/CFAP58/LRRC49/CFAP206/FSIP2/IFT172/DNAH7/DNAAF11/CCDC65/DNAI4/SPAG16/DNAI3/CCDC96/NME5/MNS1/CCDC39/CFAP53/TTC12/RFX3/UBXN10/CCDC113/CCDC13/TMEM67/ODAD2/CFAP69/ARMC2/DYNLT2B/RSPH9/BBOF1/TTC26/DAW1/DNAAF4/DNAJB13/CCNO/LRGUK/DNAH1/SPEF2/ODAD3/RSPH1/CFAP91/TEKT3/HYDIN/DRC7/ZM…	96
BP	GO:0002377	immunoglobulin production	73/1469	218/18800	5.57827e-28	1.16958e-25	1.03492e-25	IGKV1-6/IGKV1D-17/IGLV1-50/IGKV1-5/IGKV2D-28/IGKV2-28/IGKV1D-13/IGKV1-17/IGKC/IGKV1-13/IGKV1D-33/IGKV1-9/IGLV3-1/IGKV1-8/IGLV1-40/IGKV3D-15/IGKV3-15/IGKV3-7/IGLV1-51/IGLV2-8/IGKV3D-7/IGKV2-40/IGKV1-37/IGLV3-16/IGLV2-18/IGKV3D-11/IGKV1D-8/IGKV1-27/IGKV1D-43/IGKV3-20/IGLV3-21/MZB1/IGKV1-16/IGKV2D-30/IGKV1D-39/IGKV1-39/IGKV6D-21/IGKV3D-20/IGKV2-30/IGKV1-12/IGLV2-23/IGLV2-14/IGLV2-11/IGLV3-25/IGKV1D-…	73
BP	GO:0050851	antigen receptor-mediated signaling pathway	75/1469	244/18800	4.99993e-26	1.00639e-23	8.90513e-24	IGLL5/IGKC/IGHV3-33/IGLC1/IGHV3-30/IGHG2/IGHV3-11/IGHV5-51/IGHG4/IGHV1-24/IGHA1/IGHV1-18/IGLC6/IGLL1/IGHV4-34/IGHV4-28/IGHV3-20/IGHG1/IGLC7/IGHV2-70D/IGHV4-39/IGHV3-9/IGHA2/IGHV3-23/IGHV3-43/IGLC2/IGHV2-5/IGHV3-13/IGLC3/IGHV3-53/IGHV3-48/IGHV2-70/IGHV1-69/IGHV3-35/IGHV3-74/IGHV3-21/IGHV3-66/IGHV3-16/IGHV3-64D/IGHV3-64/IGHG3/CD79A/IGHV3-49/IGHV1-69D/IGHV3-72/IGHV3-15/IGHV3-7/IGHV4-61/IGHV3-38/IGHV…	75
BP	GO:0060294	cilium movement involved in cell motility	52/1469	138/18800	5.38909e-23	1.043e-20	9.22909e-21	ATP1A4/TACR1/EPPIN/TACR2/IQCG/CFAP44/RSPH4A/CFAP58/CFAP206/FSIP2/DNAAF11/SPAG16/DNAI3/MNS1/CCDC39/TTC12/DPCD/CFAP251/CFAP45/CFAP69/ARMC2/RSPH9/ROPN1L/DNAH1/SPEF2/CCR6/TCTE1/TEKT3/DRC7/GAS2L2/CFAP157/CFAP54/CFAP52/TTC21A/CFAP46/ENKUR/DNAAF6/CFAP43/SPAG6/DNAH5/TEKT4/TTLL9/TEKT1/CLXN/DNAI1/CFAP47/CCDC40/CFAP65/HOATZ/DNAH11/TEKT2/TTLL6	52
BP	GO:0003351	epithelial cilium movement involved in extracellular fluid movement	28/1469	41/18800	5.10314e-22	9.51073e-20	8.4157e-20	CABYR/CCDC103/SPA17/ODAD4/DNAAF11/SPAG16/NME5/CCDC39/CFAP53/RFX3/DPCD/CFAP45/DNAH9/ROPN1L/DAW1/DNAAF4/DNAH1/SPEF2/SPAG17/CFAP54/CFAP43/SPAG6/DNAH5/NEK10/DNAAF1/DNAI1/CCDC40/DNAH11	28
BP	GO:0042113	B cell activation	83/1469	336/18800	1.11792e-21	2.00906e-19	1.77774e-19	IGLL5/IGKC/IGHV3-33/IGLC1/IGHV3-30/IGHG2/IGHV3-11/IGHV5-51/IGHG4/IGHV1-24/IGHA1/IGHV1-18/IGLC6/IGLL1/IGHV4-34/IGHV4-28/IGHV3-20/IGHG1/IGLC7/IGHV2-70D/IGHV4-39/IGHV3-9/IGHA2/IGHV3-23/IGHV3-43/IGLC2/IGHV2-5/POU2AF1/IGHV3-13/MZB1/IGLC3/IGHV3-53/IGHV3-48/IGHV2-70/CR2/IGHV1-69/IGHV3-35/IGHV3-74/IGHV3-21/IGHV3-66/IGHV3-16/IGHV3-64D/IGHV3-64/IGHG3/CD79A/IGHV3-49/IGHV1-69D/IGHV3-72/IGHV3-15/IGHV3-7/IGHV4…	83
BP	GO:0002440	production of molecular mediator of immune response	79/1469	312/18800	2.1081e-21	3.65791e-19	3.23675e-19	IGKV1-6/IGKV1D-17/IGLV1-50/IGKV1-5/IGKV2D-28/IGKV2-28/IGKV1D-13/IGKV1-17/IGKC/IGKV1-13/IGKV1D-33/IGKV1-9/IGLV3-1/IGKV1-8/IGLV1-40/IGKV3D-15/IGKV3-15/IGKV3-7/IGLV1-51/IGLV2-8/IGKV3D-7/IGKV2-40/IGKV1-37/IGLV3-16/IGLV2-18/IGKV3D-11/IGKV1D-8/IGKV1-27/IGKV1D-43/IGKV3-20/IGLV3-21/MZB1/IGKV1-16/IGKV2D-30/IGKV1D-39/IGKV1-39/IGKV6D-21/IGKV3D-20/IGKV2-30/IGKV1-12/IGLV2-23/IGLV2-14/IGLV2-11/IGLV3-25/IGKV1D-…	79
BP	GO:0002429	immune response-activating cell surface receptor signaling pathway	77/1469	300/18800	2.81609e-21	4.57115e-19	4.04484e-19	IGLL5/IGKC/IGHV3-33/IGLC1/IGHV3-30/IGHG2/IGHV3-11/IGHV5-51/IGHG4/IGHV1-24/IGHA1/IGHV1-18/IGLC6/IGLL1/IGHV4-34/IGHV4-28/IGHV3-20/IGHG1/IGLC7/IGHV2-70D/IGHV4-39/IGHV3-9/IGHA2/IGHV3-23/IGHV3-43/IGLC2/IGHV2-5/IGHV3-13/IGLC3/IGHV3-53/IGHV3-48/IGHV2-70/CR2/IGHV1-69/IGHV3-35/IGHV3-74/IGHV3-21/IGHV3-66/IGHV3-16/IGHV3-64D/IGHV3-64/IGHG3/CD79A/IGHV3-49/IGHV1-69D/IGHV3-72/IGHV3-15/IGHV3-7/IGHV4-61/IGHV3-38/…	77
BP	GO:0002757	immune response-activating signal transduction	77/1469	300/18800	2.81609e-21	4.57115e-19	4.04484e-19	IGLL5/IGKC/IGHV3-33/IGLC1/IGHV3-30/IGHG2/IGHV3-11/IGHV5-51/IGHG4/IGHV1-24/IGHA1/IGHV1-18/IGLC6/IGLL1/IGHV4-34/IGHV4-28/IGHV3-20/IGHG1/IGLC7/IGHV2-70D/IGHV4-39/IGHV3-9/IGHA2/IGHV3-23/IGHV3-43/IGLC2/IGHV2-5/IGHV3-13/IGLC3/IGHV3-53/IGHV3-48/IGHV2-70/CR2/IGHV1-69/IGHV3-35/IGHV3-74/IGHV3-21/IGHV3-66/IGHV3-16/IGHV3-64D/IGHV3-64/IGHG3/CD79A/IGHV3-49/IGHV1-69D/IGHV3-72/IGHV3-15/IGHV3-7/IGHV4-61/IGHV3-38/…	77
BP	GO:0002768	immune response-regulating cell surface receptor signaling pathway	81/1469	328/18800	3.56301e-21	5.60283e-19	4.95774e-19	IGLL5/IGKC/IGHV3-33/IGLC1/IGHV3-30/IGHG2/IGHV3-11/IGHV5-51/IGHG4/IGHV1-24/IGHA1/IGHV1-18/IGLC6/IGLL1/IGHV4-34/IGHV4-28/IGHV3-20/IGHG1/IGLC7/IGHV2-70D/IGHV4-39/IGHV3-9/IGHA2/IGHV3-23/IGHV3-43/IGLC2/IGHV2-5/IGHV3-13/IGLC3/IGHV3-53/IGHV3-48/IGHV2-70/CR2/IGHV1-69/IGHV3-35/IGHV3-74/IGHV3-21/IGHV3-66/IGHV3-16/IGHV3-64D/IGHV3-64/IGHG3/CD79A/IGHV3-49/IGHV1-69D/IGHV3-72/IGHV3-15/IGHV3-7/IGHV4-61/IGHV3-38/…	81
BP	GO:0006858	extracellular transport	28/1469	44/18800	9.58091e-21	1.46094e-18	1.29274e-18	CABYR/CCDC103/SPA17/ODAD4/DNAAF11/SPAG16/NME5/CCDC39/CFAP53/RFX3/DPCD/CFAP45/DNAH9/ROPN1L/DAW1/DNAAF4/DNAH1/SPEF2/SPAG17/CFAP54/CFAP43/SPAG6/DNAH5/NEK10/DNAAF1/DNAI1/CCDC40/DNAH11	28
BP	GO:0042742	defense response to bacterium	84/1469	364/18800	6.84059e-20	1.01241e-17	8.95842e-18	IGLL5/IGKC/JCHAIN/IGHV3-33/IGLC1/IGHV3-30/IGHG2/IGHV3-11/IGHV5-51/IGHG4/IGHV1-24/IGHA1/IGHV1-18/IGLC6/IGLL1/IGHV4-34/IGHV4-28/IGHV3-20/IGHG1/COCH/IGLC7/IGHV2-70D/IGHV4-39/IGHV3-9/IGHA2/IGHV3-23/IGHV3-43/IGLC2/SSC5D/IGHV2-5/IGKV3-20/IGHV3-13/IGLC3/IGHV3-53/IGHV3-48/IGHV2-70/IGHV1-69/IGHV3-35/IGHV3-74/IGHV3-21/IGHV3-66/IGHV3-16/IGHV3-64D/IGHV3-64/IGHG3/IGHV3-49/IGHV1-69D/DEFB124/IGHV3-72/IGHV3-15/I…	84
BP	GO:0002253	activation of immune response	87/1469	386/18800	7.50761e-20	1.07938e-17	9.55103e-18	IGLL5/IGKC/IGHV3-33/IGLC1/IGHV3-30/IGHG2/IGHV3-11/IGHV5-51/IGHG4/IGHV1-24/IGHA1/IGHV1-18/IGLC6/IGLL1/IGHV4-34/IGHV4-28/IGHV3-20/IGHG1/IGLC7/IGHV2-70D/IGHV4-39/IGHV3-9/IGHA2/IGHV3-23/IGHV3-43/IGLC2/IGHV2-5/IGHV3-13/IGLC3/IGHV3-53/IGHV3-48/IGHV2-70/CR2/IGHV1-69/IGHV3-35/IGHV3-74/IGHV3-21/IGHV3-66/IGHV3-16/IGHV3-64D/IGHV3-64/IGHG3/CD79A/IGHV3-49/IGHV1-69D/IGHV3-72/IGHV3-15/IGHV3-7/IGHV4-61/IGHV3-38/…	87
BP	GO:0002449	lymphocyte mediated immunity	82/1469	365/18800	1.1001e-18	1.53769e-16	1.36065e-16	IGLL5/IGKC/IGHV3-33/IGLC1/IGHV3-30/IGHG2/IGHV3-11/IGHV5-51/IGHG4/IGHV1-24/IGHA1/IGHV1-18/IGLC6/IGLL1/IGHV4-34/IGHV4-28/IGHV3-20/IGHG1/IGLC7/IGHV2-70D/IGHV4-39/IGHV3-9/IGHA2/IGHV3-23/IGHV3-43/IGLC2/IGHV2-5/IGHV3-13/IGLC3/IGHV3-53/IGHV3-48/IGHV2-70/CR2/IGHV1-69/IGHV3-35/IGHV3-74/IGHV3-21/IGHV3-66/IGHV3-16/IGHV3-64D/IGHV3-64/IGHG3/IGHV3-49/IGHV1-69D/IGHV3-72/IGHV3-15/IGHV3-7/IGHV4-61/IGHV3-38/IGHV1-…	82
BP	GO:0030317	flagellated sperm motility	43/1469	122/18800	5.71196e-18	7.56384e-16	6.69296e-16	ATP1A4/TACR1/EPPIN/TACR2/IQCG/CFAP44/CFAP58/CFAP206/FSIP2/DNAAF11/SPAG16/MNS1/CCDC39/TTC12/DPCD/CFAP251/CFAP45/CFAP69/ARMC2/ROPN1L/DNAH1/SPEF2/CCR6/TCTE1/TEKT3/DRC7/CFAP157/CFAP52/TTC21A/ENKUR/DNAAF6/CFAP43/SPAG6/DNAH5/TTLL9/CLXN/DNAI1/CFAP47/CCDC40/CFAP65/HOATZ/DNAH11/TEKT2	43
BP	GO:0097722	sperm motility	43/1469	122/18800	5.71196e-18	7.56384e-16	6.69296e-16	ATP1A4/TACR1/EPPIN/TACR2/IQCG/CFAP44/CFAP58/CFAP206/FSIP2/DNAAF11/SPAG16/MNS1/CCDC39/TTC12/DPCD/CFAP251/CFAP45/CFAP69/ARMC2/ROPN1L/DNAH1/SPEF2/CCR6/TCTE1/TEKT3/DRC7/CFAP157/CFAP52/TTC21A/ENKUR/DNAAF6/CFAP43/SPAG6/DNAH5/TTLL9/CLXN/DNAI1/CFAP47/CCDC40/CFAP65/HOATZ/DNAH11/TEKT2	43
BP	GO:0002460	adaptive immune response based on somatic recombination of immune receptors built from immunoglobulin superfamily domains	81/1469	370/18800	9.26374e-18	1.19526e-15	1.05764e-15	IGLL5/IGKC/IGHV3-33/IGLC1/IGHV3-30/IGHG2/IGHV3-11/IGHV5-51/IGHG4/IGHV1-24/IGHA1/IGHV1-18/IGLC6/IGLL1/IGHV4-34/IGHV4-28/IGHV3-20/IGHG1/IGLC7/IGHV2-70D/IGHV4-39/IGHV3-9/IGHA2/IGHV3-23/IGHV3-43/IGLC2/IGHV2-5/IGHV3-13/IGLC3/IGHV3-53/IGHV3-48/IGHV2-70/CR2/IGHV1-69/IGHV3-35/IGHV3-74/IGHV3-21/IGHV3-66/IGHV3-16/IGHV3-64D/IGHV3-64/IGHG3/IGHV3-49/IGHV1-69D/IGHV3-72/IGHV3-15/IGHV3-7/IGHV4-61/IGHV3-38/IGHV1-…	81
BP	GO:0044458	motile cilium assembly	29/1469	57/18800	1.05265e-17	1.32423e-15	1.17177e-15	CC2D2A/IQCG/CFAP44/CFAP58/CFAP206/FSIP2/DNAAF11/SPAG16/MNS1/CCDC39/TTC12/CFAP69/ARMC2/RSPH9/BBOF1/DNAH1/SPEF2/DRC7/ZMYND10/MCIDAS/CFAP157/CFAP43/SPAG6/FOXJ1/DNAAF3/DNAAF1/CFAP47/CCDC40/CFAP65	29
BP	GO:0051251	positive regulation of lymphocyte activation	80/1469	371/18800	3.7724e-17	4.62993e-15	4.09685e-15	IGLL5/IGKC/IGHV3-33/IGLC1/IGHV3-30/IGHG2/IGHV3-11/IGHV5-51/IGHG4/IGHV1-24/IGHA1/IGHV1-18/IGLC6/IGLL1/IGHV4-34/IGHV4-28/IGHV3-20/IGHG1/IGLC7/IGHV2-70D/IGHV4-39/IGFBP2/IGHV3-9/IGHA2/IGHV3-23/IGHV3-43/IGLC2/IGHV2-5/IGHV3-13/IGLC3/IGHV3-53/IGHV3-48/IGHV2-70/IGHV1-69/IGHV3-35/IGHV3-74/IGHV3-21/IGHV3-66/IGHV3-16/IGHV3-64D/IGHV3-64/IGHG3/IGHV3-49/IGHV1-69D/IGHV3-72/IGHV3-15/IGHV3-7/IGHV4-61/IGHV3-38/IGH…	80
BP	GO:0006909	phagocytosis	70/1469	310/18800	2.96985e-16	3.55816e-14	3.14848e-14	IGLL5/IGKC/IGHV3-33/IGLC1/IGHV3-30/IGHG2/IGHV3-11/IGHV5-51/IGHG4/IGHV1-24/IGHA1/IGHV1-18/IGLC6/IGLL1/IGHV4-34/IGHV4-28/IGHV3-20/IGHG1/IGLC7/IGHV2-70D/IGHV4-39/IGHV3-9/IGHA2/IGHV3-23/IGHV3-43/IGLC2/IGHV2-5/IGHV3-13/IGLC3/IGHV3-53/IGHV3-48/IGHV2-70/IGHV1-69/IGHV3-35/IGHV3-74/IGHV3-21/IGHV3-66/IGHV3-16/IGHV3-64D/IGHV3-64/IGHG3/IGHV3-49/IGHV1-69D/IGHV3-72/IGHV3-15/IGHV3-7/IGHV4-61/IGHV3-38/IGHV1-58/I…	70
BP	GO:0002443	leukocyte mediated immunity	88/1469	457/18800	1.50803e-15	1.76475e-13	1.56156e-13	IGLL5/IGKC/IGHV3-33/IGLC1/IGHV3-30/IGHG2/IGHV3-11/IGHV5-51/IGHG4/IGHV1-24/IGHA1/IGHV1-18/IGLC6/IGLL1/IGHV4-34/IGHV4-28/IGHV3-20/IGHG1/IGLC7/IGHV2-70D/IGHV4-39/IGHV3-9/IGHA2/IGHV3-23/IGHV3-43/IGLC2/IGHV2-5/IGHV3-13/IGLC3/IGHV3-53/IGHV3-48/IGHV2-70/CR2/IGHV1-69/IGHV3-35/IGHV3-74/IGHV3-21/IGHV3-66/IGHV3-16/IGHV3-64D/IGHV3-64/IGHG3/IGHV3-49/IGHV1-69D/IGHV3-72/IGHV3-15/IGHV3-7/IGHV4-61/IGHV3-38/IGHV1-…	88
BP	GO:0036158	outer dynein arm assembly	17/1469	22/18800	2.49708e-15	2.85575e-13	2.52695e-13	ODAD1/CCDC103/DNAAF8/ODAD4/LRRC49/DNAAF11/ODAD2/DAW1/DNAAF4/ODAD3/ZMYND10/DNAI2/DNAAF6/DNAH5/DNAAF1/DNAI1/DNAH8	17
BP	GO:0036159	inner dynein arm assembly	15/1469	17/18800	2.70617e-15	3.0261e-13	2.67769e-13	CCDC103/DNAH7/DNAAF11/DNAI3/CCDC39/DNAAF4/DNAH1/ZMYND10/DNAH2/DNAAF6/CFAP73/DNAAF1/CCDC40/TEKT2/CFAP100	15
BP	GO:0002696	positive regulation of leukocyte activation	82/1469	421/18800	7.34667e-15	8.03662e-13	7.11131e-13	IGLL5/IGKC/IGHV3-33/IGLC1/IGHV3-30/IGHG2/IGHV3-11/IGHV5-51/IGHG4/IGHV1-24/IGHA1/IGHV1-18/IGLC6/IGLL1/IGHV4-34/IGHV4-28/IGHV3-20/IGHG1/IGLC7/IGHV2-70D/IGHV4-39/IGFBP2/IGHV3-9/IGHA2/IGHV3-23/IGHV3-43/IGLC2/IGHV2-5/IGHV3-13/IGLC3/IGHV3-53/IGHV3-48/IGHV2-70/IGHV1-69/IGHV3-35/IGHV3-74/IGHV3-21/IGHV3-66/IGHV3-16/IGHV3-64D/IGHV3-64/IGHG3/IGHV3-49/IGHV1-69D/IGHV3-72/IGHV3-15/IGHV3-7/IGHV4-61/IGHV3-38/IGH…	82
BP	GO:0050867	positive regulation of cell activation	83/1469	436/18800	1.92826e-14	2.06446e-12	1.82677e-12	IGLL5/IGKC/IGHV3-33/IGLC1/IGHV3-30/IGHG2/IGHV3-11/IGHV5-51/IGHG4/IGHV1-24/IGHA1/IGHV1-18/IGLC6/IGLL1/IGHV4-34/IGHV4-28/IGHV3-20/IGHG1/IGLC7/IGHV2-70D/IGHV4-39/IGFBP2/IGHV3-9/IGHA2/IGHV3-23/IGHV3-43/IGLC2/IGHV2-5/IGHV3-13/IGLC3/IGHV3-53/IGHV3-48/IGHV2-70/IGHV1-69/IGHV3-35/IGHV3-74/IGHV3-21/IGHV3-66/IGHV3-16/IGHV3-64D/IGHV3-64/IGHG3/IGHV3-49/IGHV1-69D/IGHV3-72/IGHV3-15/IGHV3-7/IGHV4-61/IGHV3-38/IGH…	83
BP	GO:0007288	sperm axoneme assembly	18/1469	28/18800	6.57492e-14	6.8927e-12	6.0991e-12	IQCG/CFAP44/CFAP58/CFAP206/FSIP2/SPAG16/MNS1/TTC12/CFAP69/ARMC2/DNAH1/SPEF2/DRC7/CFAP157/CFAP43/SPAG6/CFAP47/CFAP65	18
BP	GO:0002764	immune response-regulating signaling pathway	86/1469	482/18800	2.93755e-13	3.01669e-11	2.66936e-11	IGLL5/IGKC/IGHV3-33/IGLC1/IGHV3-30/IGHG2/IGHV3-11/IGHV5-51/IGHG4/IGHV1-24/IGHA1/IGHV1-18/IGLC6/IGLL1/IGHV4-34/IGHV4-28/IGHV3-20/IGHG1/IGLC7/IGHV2-70D/IGHV4-39/IGHV3-9/IGHA2/IGHV3-23/IGHV3-43/IGLC2/IGHV2-5/IGHV3-13/IGLC3/IGHV3-53/IGHV3-48/IGHV2-70/CR2/IGHV1-69/IGHV3-35/IGHV3-74/IGHV3-21/IGHV3-66/IGHV3-16/IGHV3-64D/IGHV3-64/IGHG3/CD79A/IGHV3-49/IGHV1-69D/IGHV3-72/IGHV3-15/IGHV3-7/IGHV4-61/IGHV3-38/…	86
BP	GO:0120316	sperm flagellum assembly	18/1469	32/18800	1.7439e-12	1.75506e-10	1.55299e-10	IQCG/CFAP44/CFAP58/CFAP206/FSIP2/SPAG16/MNS1/TTC12/CFAP69/ARMC2/DNAH1/SPEF2/DRC7/CFAP157/CFAP43/SPAG6/CFAP47/CFAP65	18
BP	GO:0003352	regulation of cilium movement	19/1469	39/18800	1.2455e-11	1.2289e-09	1.08741e-09	TACR1/EPPIN/TACR2/RSPH4A/CFAP206/CCDC65/CCDC39/CFAP45/ODAD2/CFAP69/CCR6/GAS2L2/DRC1/CFAP43/DNAAF1/CLXN/CCDC40/DNAH11/TTLL6	19
BP	GO:0099111	microtubule-based transport	46/1469	198/18800	1.34283e-11	1.29944e-09	1.14983e-09	TUB/DLG2/KIF5C/MAP1A/CABYR/CCDC103/IFT81/DYNC2H1/SPA17/TTC30A/LCA5L/ODAD4/IFT172/DNAAF11/SPAG16/TTC30B/NME5/CCDC39/CFAP53/RFX3/DPCD/CFAP45/DNAH9/LCA5/DYNLT2B/ROPN1L/TTC26/DAW1/DNAAF4/DNAH1/SPEF2/SPAG17/CFAP54/KIF5A/TTC21A/CFAP43/AGBL4/SPAG6/DNAH5/CNIH2/NEK10/DNAAF1/DNAI1/MAK/CCDC40/DNAH11	46
BP	GO:0009799	specification of symmetry	36/1469	139/18800	8.6258e-11	8.18963e-09	7.2467e-09	GREM2/SMO/RNF207/BMP4/BICC1/ASB2/CC2D2A/CCDC103/DYNC2H1/RPGRIP1L/FOXN4/ODAD4/APLNR/IFT172/DNAAF11/PIERCE1/CCDC39/CFAP53/RFX3/GREM1/DPCD/CFAP45/ODAD2/DAW1/DNAAF4/ODAD3/CFAP52/DNAI2/DRC1/ENKUR/DNAH5/FOXJ1/DNAAF1/DNAI1/CCDC40/DNAH11	36
BP	GO:0045229	external encapsulating structure organization	59/1469	310/18800	1.21866e-10	1.13561e-08	1.00486e-08	HPSE2/MMP16/COL14A1/COL4A6/MMP11/POSTN/COL10A1/COL17A1/COL4A5/SFRP2/SMOC1/MMP13/DPT/CMA1/ADAMTS18/MMP10/SULF1/ECM2/FERMT1/COL22A1/CTSK/MMP3/MMP7/COL24A1/COL9A2/ADAMTS14/EGFLAM/LOXL4/SERPINB5/COMP/COL9A3/MYH11/MMP1/COL23A1/FBLN2/SMOC2/COL15A1/COL28A1/ADAMTS16/KLK7/GFAP/WT1/COL19A1/GREM1/ADAMTS5/SOX9/TGM3/HMCN1/SPINK5/FOXC1/COL1A1/MIA/MMP12/CTSV/CCDC80/SMPD3/CTSG/COL1A2/COL3A1	59
BP	GO:0060632	regulation of microtubule-based movement	21/1469	54/18800	2.06781e-10	1.89186e-08	1.67404e-08	TACR1/EPPIN/TACR2/RSPH4A/CFAP206/CCDC65/CCDC39/CFAP45/ODAD2/CFAP69/DYNLT2B/CCR6/GAS2L2/DRC1/CFAP43/CNIH2/DNAAF1/CLXN/CCDC40/DNAH11/TTLL6	21
BP	GO:0030198	extracellular matrix organization	58/1469	307/18800	2.36002e-10	2.12064e-08	1.87648e-08	HPSE2/MMP16/COL14A1/COL4A6/MMP11/POSTN/COL10A1/COL17A1/COL4A5/SFRP2/SMOC1/MMP13/DPT/CMA1/ADAMTS18/MMP10/SULF1/ECM2/FERMT1/COL22A1/CTSK/MMP3/MMP7/COL24A1/COL9A2/ADAMTS14/EGFLAM/LOXL4/SERPINB5/COMP/COL9A3/MYH11/MMP1/COL23A1/FBLN2/SMOC2/COL15A1/COL28A1/ADAMTS16/KLK7/GFAP/WT1/COL19A1/GREM1/ADAMTS5/SOX9/HMCN1/SPINK5/FOXC1/COL1A1/MIA/MMP12/CTSV/CCDC80/SMPD3/CTSG/COL1A2/COL3A1	58
BP	GO:0043062	extracellular structure organization	58/1469	308/18800	2.69139e-10	2.37598e-08	2.10241e-08	HPSE2/MMP16/COL14A1/COL4A6/MMP11/POSTN/COL10A1/COL17A1/COL4A5/SFRP2/SMOC1/MMP13/DPT/CMA1/ADAMTS18/MMP10/SULF1/ECM2/FERMT1/COL22A1/CTSK/MMP3/MMP7/COL24A1/COL9A2/ADAMTS14/EGFLAM/LOXL4/SERPINB5/COMP/COL9A3/MYH11/MMP1/COL23A1/FBLN2/SMOC2/COL15A1/COL28A1/ADAMTS16/KLK7/GFAP/WT1/COL19A1/GREM1/ADAMTS5/SOX9/HMCN1/SPINK5/FOXC1/COL1A1/MIA/MMP12/CTSV/CCDC80/SMPD3/CTSG/COL1A2/COL3A1	58
BP	GO:0009855	determination of bilateral symmetry	35/1469	138/18800	2.93165e-10	2.54346e-08	2.25061e-08	GREM2/SMO/RNF207/BICC1/ASB2/CC2D2A/CCDC103/DYNC2H1/RPGRIP1L/FOXN4/ODAD4/APLNR/IFT172/DNAAF11/PIERCE1/CCDC39/CFAP53/RFX3/GREM1/DPCD/CFAP45/ODAD2/DAW1/DNAAF4/ODAD3/CFAP52/DNAI2/DRC1/ENKUR/DNAH5/FOXJ1/DNAAF1/DNAI1/CCDC40/DNAH11	35
BP	GO:0060287	epithelial cilium movement involved in determination of left/right asymmetry	10/1469	12/18800	4.70247e-10	4.01065e-08	3.54887e-08	CCDC103/ODAD4/DNAAF11/CCDC39/CFAP53/RFX3/CFAP45/DNAAF1/CCDC40/DNAH11	10
BP	GO:0007368	determination of left/right symmetry	33/1469	128/18800	5.93661e-10	4.97884e-08	4.40559e-08	SMO/RNF207/BICC1/ASB2/CC2D2A/CCDC103/DYNC2H1/RPGRIP1L/FOXN4/ODAD4/APLNR/IFT172/DNAAF11/PIERCE1/CCDC39/CFAP53/RFX3/DPCD/CFAP45/ODAD2/DAW1/DNAAF4/ODAD3/CFAP52/DNAI2/DRC1/ENKUR/DNAH5/FOXJ1/DNAAF1/DNAI1/CCDC40/DNAH11	33
BP	GO:0052697	xenobiotic glucuronidation	9/1469	11/18800	5.05084e-09	4.16653e-07	3.68681e-07	UGT1A6/UGT1A7/UGT1A4/UGT1A10/UGT1A3/UGT1A8/UGT1A5/UGT1A9/UGT1A1	9
BP	GO:0007389	pattern specification process	73/1469	463/18800	5.75798e-09	4.67325e-07	4.13519e-07	GREM2/MEOX1/SFRP2/SMO/LEF1/RNF207/CELSR2/HOXD4/ROBO1/BMP7/TP63/BMP4/SIX2/SPRY1/BICC1/ASB2/CC2D2A/SFRP1/BMPR1B/CCDC103/HOXD8/DYNC2H1/OTX1/RPGRIP1L/DZIP1L/FOXN4/ODAD4/APLNR/IFT172/FST/DNAAF11/WT1/SIX1/MNS1/PIERCE1/CCDC39/CFAP53/HOXD9/RFX3/GREM1/DPCD/CFAP45/LMX1B/HOXC4/GRHL3/ODAD2/PIFO/FOXC1/DAW1/FGF1/EYA1/DNAAF4/NTF4/CXXC4/ODAD3/FOXA1/HOXB8/TDRD1/CFAP52/RELN/HES2/DNAI2/DRC1/ENKUR/DNAH5/FOXJ1/DNAAF1…	73
BP	GO:0042391	regulation of membrane potential	67/1469	425/18800	2.45183e-08	1.95835e-06	1.73287e-06	GRIN2A/KCNH1/ATP1B2/GABRP/ATP1A2/ATP1A4/KCNK2/SLC4A11/KCNMB2/SLC4A3/ASIC1/MPP2/DRD2/RNF207/SHANK1/TACR1/KCNH8/RIMS2/GCLC/STX1B/UCN3/CACNA1G/INSYN1/KCNMA1/SCN4B/DMD/GABRD/KCNA2/PLN/NALCN/KCNA5/HCN4/SCN2B/SCN3A/P2RX5/SLC4A8/KCNB1/FGF13/RGS7BP/CASQ2/GRIK2/CNR2/RIMS1/SCN4A/SCN5A/GRIA3/DSP/AKAP6/STOX1/GRIK5/GABRB3/LOC102723475/HSH2D/KCNH3/KCNN4/SCN11A/PKP2/BCO2/KCND2/RELN/TCL1A/KCNE4/CNIH2/KCNE1/IGSF1…	67
BP	GO:0034765	regulation of ion transmembrane transport	72/1469	476/18800	4.20033e-08	3.29791e-06	2.9182e-06	ABCB1/KCNH1/ATP1B2/CASQ1/ATP1A2/JSRP1/HECW1/DRD2/CNIH3/SHISA6/RNF207/SHANK1/WNK2/LRRC55/KCNH8/CD19/CACNA1G/STAC2/KCNMA1/SCN4B/DMD/KCNA2/RASGRF2/PLN/NALCN/REM1/CACNA1A/CXCL11/SCN2B/TWIST1/SCN3A/SLN/CXCL10/APLNR/FGF14/FGF11/KCNB1/FGF13/CLCNKB/KCNRG/KCNJ16/KCNQ5/CASQ2/DPP10/HRC/CACNG8/SCN4A/BPIFA1/SCN5A/GEM/CLIC6/AKAP6/THY1/LOC102723475/KCNH3/KCNN4/IFNG/SCN11A/PLP1/KCNMB1/KCND2/KCNA6/RELN/CX3CL1/WNK…	72
BP	GO:0003356	regulation of cilium beat frequency	10/1469	16/18800	4.26002e-08	3.29791e-06	2.9182e-06	CFAP206/CCDC39/CFAP45/ODAD2/GAS2L2/CFAP43/DNAAF1/CCDC40/DNAH11/TTLL6	10
BP	GO:0090660	cerebrospinal fluid circulation	9/1469	14/18800	1.47988e-07	1.1283e-05	9.98391e-06	ODAD4/DNAAF11/SPAG16/CCDC39/CFAP45/DNAH9/DAW1/CFAP54/CFAP43	9
BP	GO:2000027	regulation of animal organ morphogenesis	29/1469	129/18800	1.67924e-07	1.26118e-05	1.11597e-05	WNT10A/SFRP2/NGFR/SULF1/SMO/CELSR2/ROBO1/BMP7/CTHRC1/WNT4/BMP4/PAX9/SIX2/SPRY1/LGR4/SFRP1/APCDD1/WT1/SIX1/GREM1/CELSR1/SOX9/SIX4/GRHL3/STOX1/FGF1/SOX8/ROBO2/SPEF1	29
BP	GO:0061564	axon development	70/1469	479/18800	2.50915e-07	1.85677e-05	1.64299e-05	RET/CRABP2/TNN/PLPPR4/BOC/EPHA3/LGR6/NTN1/SLITRK3/NGFR/NCAM1/DRD2/SPP1/SLITRK6/SMO/BRSK1/CXCL12/RGMA/GRM7/EPHB1/SHOX2/ISLR2/PAK3/ROBO1/NFASC/GDF7/PLXNA4/BMP7/VASH2/NECTIN1/DLX5/DCLK1/SLIT1/TSPAN2/IGSF9/RND2/CHODL/GAP43/KIF5C/PTPRZ1/MAP6/RNF165/MAP1A/SEMA3D/BMPR1B/CDH2/LRRC4C/LPAR3/NTN5/S100B/NTRK1/FGF13/ARTN/NRXN3/CNTN1/EFNB3/THY1/EPHA7/SLITRK5/PLP1/CNTF/L1CAM/KIF5A/GFRA3/RELN/ROBO2/KIAA0319/DSCA…	70
BP	GO:1905330	regulation of morphogenesis of an epithelium	19/1469	65/18800	3.10855e-07	2.26699e-05	2.00598e-05	MDK/SULF1/SMO/RNF207/BMP7/WNT4/BMP4/SIX2/LGR4/WNT5B/SFRP1/CXCL10/SIX1/GREM1/SOX9/SIX4/STOX1/FGF1/SOX8	19
BP	GO:0048562	embryonic organ morphogenesis	49/1469	294/18800	3.43137e-07	2.46666e-05	2.18266e-05	MYO3B/MMP16/NTN1/SLITRK6/SMO/RNF207/SHOX2/FRZB/ALDH1A3/HOXD4/BMP7/PAX5/MFAP2/LRIG3/DLX5/OSR2/STRA6/CTHRC1/BMP4/SIX2/ASB2/TWIST1/SLC44A4/TFAP2A/CCDC103/OTX1/ATP6V1B1/FOXN4/APLNR/IFT172/WHRN/SIX1/CCDC39/HOXD9/SOX9/HOXC4/SIX4/GRHL3/STOX1/EYA1/USH1C/HOXB8/STRC/FBN2/DNAAF1/MFAP5/CCDC40/TBX18/DSCAML1	49
BP	GO:0048705	skeletal system morphogenesis	41/1469	228/18800	4.00432e-07	2.83799e-05	2.51123e-05	MMP16/PAPPA2/SFRP2/MMP13/SFRP4/SHOX2/HOXD4/BMP7/PAX5/DLX5/OSR2/BMP4/SIX2/COMP/FGF18/TWIST1/SFRP1/TFAP2A/BMPR1B/HOXD8/MGP/TRPV4/FREM1/WNT10B/BARX2/SIX1/HOXD9/GREM1/SOX9/HOXC4/SIX4/FOXC1/COL1A1/LTF/EYA1/SPEF2/HOXB8/SMPD3/FBN2/COL3A1/DSCAML1	41
BP	GO:0007409	axonogenesis	64/1469	430/18800	4.25306e-07	2.97242e-05	2.63018e-05	RET/CRABP2/TNN/PLPPR4/BOC/EPHA3/LGR6/NTN1/SLITRK3/NGFR/NCAM1/DRD2/SPP1/SLITRK6/SMO/BRSK1/CXCL12/EPHB1/SHOX2/ISLR2/PAK3/ROBO1/NFASC/GDF7/PLXNA4/BMP7/NECTIN1/DLX5/DCLK1/SLIT1/IGSF9/RND2/CHODL/GAP43/KIF5C/PTPRZ1/MAP6/RNF165/MAP1A/SEMA3D/BMPR1B/CDH2/LRRC4C/LPAR3/NTN5/S100B/NTRK1/FGF13/ARTN/NRXN3/CNTN1/EFNB3/THY1/EPHA7/SLITRK5/L1CAM/KIF5A/GFRA3/RELN/ROBO2/KIAA0319/DSCAML1/CNTN5/ARX	64
BP	GO:0048515	spermatid differentiation	35/1469	183/18800	6.25315e-07	4.31039e-05	3.8141e-05	CCDC136/IQCG/CABYR/NPHP1/CFAP44/CFAP58/CFAP206/FSIP2/SPAG16/NME5/MNS1/TTC12/RNF17/PACRG/CFAP69/ARMC2/DPY19L2/ROPN1L/TTC26/TCP11/DNAH1/SPEF2/CCR6/RSPH1/DRC7/TRIP13/DPY19L2P1/CFAP157/TTC21A/CFAP43/DDX25/SPAG6/DPY19L2P2/CFAP47/CFAP65	35
BP	GO:0009812	flavonoid metabolic process	9/1469	16/18800	7.31958e-07	4.97732e-05	4.40424e-05	UGT1A6/UGT1A7/UGT1A4/UGT1A10/UGT1A3/UGT1A8/UGT1A5/UGT1A9/UGT1A1	9
BP	GO:0042573	retinoic acid metabolic process	13/1469	34/18800	7.49787e-07	5.03057e-05	4.45137e-05	CRABP2/CYP27C1/ALDH1A3/ADH6/CYP2C8/DHRS9/ADH7/UGT1A7/UGT1A3/UGT1A8/UGT1A9/UGT1A1/BCO2	13
BP	GO:0007286	spermatid development	34/1469	177/18800	8.1089e-07	5.36895e-05	4.75078e-05	CCDC136/IQCG/CABYR/CFAP44/CFAP58/CFAP206/FSIP2/SPAG16/NME5/MNS1/TTC12/RNF17/PACRG/CFAP69/ARMC2/DPY19L2/ROPN1L/TTC26/TCP11/DNAH1/SPEF2/CCR6/RSPH1/DRC7/TRIP13/DPY19L2P1/CFAP157/TTC21A/CFAP43/DDX25/SPAG6/DPY19L2P2/CFAP47/CFAP65	34
BP	GO:0090183	regulation of kidney development	12/1469	32/18800	2.55667e-06	0.00016708	0.000147843	RET/SMO/WNT4/BMP4/SIX2/LGR4/WT1/SIX1/GREM1/SOX9/SIX4/SOX8	12
BP	GO:0050804	modulation of chemical synaptic transmission	61/1469	429/18800	3.64301e-06	0.000235021	0.000207961	GRIN2A/PLPPR4/ATP1A2/SYNGR1/HTR2A/ASIC1/MPP2/DRD2/CEL/SNCAIP/BRSK1/DNM1/GRM7/SHISA6/SHANK1/EPHB1/DGKI/TACR1/SORCS2/RIMS2/BCHE/STX1B/RAB26/NSG1/RASGRF2/TACR2/SLC6A1/CACNA1A/SYT12/MAP1A/SNAP25/CDH2/SLC4A8/LRRC4C/CRHR2/S100B/NTRK1/KCNB1/PHF24/NPTX2/GFAP/GRIK2/CNR2/RIMS1/PFN2/CACNG8/CALB2/CLSTN2/GRIK5/NTF3/CAMK2B/NTF4/RELN/CX3CL1/BAIAP3/LRRTM2/CNIH2/NLGN4Y/IGSF11/GRIK3/OXTR	61
BP	GO:0099177	regulation of trans-synaptic signaling	61/1469	430/18800	3.92982e-06	0.000250315	0.000221494	GRIN2A/PLPPR4/ATP1A2/SYNGR1/HTR2A/ASIC1/MPP2/DRD2/CEL/SNCAIP/BRSK1/DNM1/GRM7/SHISA6/SHANK1/EPHB1/DGKI/TACR1/SORCS2/RIMS2/BCHE/STX1B/RAB26/NSG1/RASGRF2/TACR2/SLC6A1/CACNA1A/SYT12/MAP1A/SNAP25/CDH2/SLC4A8/LRRC4C/CRHR2/S100B/NTRK1/KCNB1/PHF24/NPTX2/GFAP/GRIK2/CNR2/RIMS1/PFN2/CACNG8/CALB2/CLSTN2/GRIK5/NTF3/CAMK2B/NTF4/RELN/CX3CL1/BAIAP3/LRRTM2/CNIH2/NLGN4Y/IGSF11/GRIK3/OXTR	61
BP	GO:0090596	sensory organ morphogenesis	43/1469	266/18800	3.98781e-06	0.000250833	0.000221953	MYO3B/NTN1/SLITRK6/EPHB1/FRZB/ALDH1A3/BMP7/MFAP2/LRIG3/AQP5/NECTIN1/DLX5/OSR2/STRA6/CTHRC1/BMP4/SIX2/TWIST1/SLC44A4/TFAP2A/OTX1/RPGRIP1L/ATP6V1B1/FOXN4/IFT172/WHRN/PROM1/SIX1/SOX9/SIX4/GRHL3/THY1/STOX1/EYA1/USH1C/SOX8/CNTF/DZANK1/STRC/RP1/FBN2/MFAP5/TBX18	43
BP	GO:0060688	regulation of morphogenesis of a branching structure	15/1469	51/18800	4.96871e-06	0.000308606	0.000273074	MDK/SULF1/SMO/SHOX2/BMP7/BCL11A/BMP4/SIX2/LGR4/SFRP1/SIX1/GREM1/SOX9/SIX4/SOX8	15
BP	GO:0001508	action potential	28/1469	143/18800	5.02896e-06	0.000308606	0.000273074	ATP1A2/KCNMB2/SLC4A3/RNF207/TACR1/CACNA1G/SCN4B/DMD/KCNA2/KCNA5/HCN4/SCN2B/SCN3A/KCNB1/FGF13/GRIK2/CNR2/SCN4A/SCN5A/DSP/AKAP6/LOC102723475/SCN11A/PKP2/KCND2/KCNE4/KCNE1/TBX18	28
BP	GO:0060349	bone morphogenesis	22/1469	98/18800	5.16777e-06	0.000313304	0.000277231	MMP16/PAPPA2/SFRP2/MMP13/SFRP4/SHOX2/DLX5/OSR2/BMP4/COMP/FGF18/TWIST1/TFAP2A/BMPR1B/TRPV4/FREM1/SOX9/FOXC1/COL1A1/LTF/SMPD3/COL3A1	22
BP	GO:0007411	axon guidance	39/1469	234/18800	5.25498e-06	0.000314798	0.000278553	RET/BOC/EPHA3/LGR6/NTN1/NGFR/NCAM1/SMO/CXCL12/EPHB1/ROBO1/NFASC/GDF7/PLXNA4/BMP7/NECTIN1/DLX5/SLIT1/IGSF9/GAP43/KIF5C/RNF165/SEMA3D/BMPR1B/NTN5/NTRK1/ARTN/NRXN3/CNTN1/EFNB3/EPHA7/L1CAM/KIF5A/GFRA3/RELN/ROBO2/DSCAML1/CNTN5/ARX	39
BP	GO:0110110	positive regulation of animal organ morphogenesis	12/1469	34/18800	5.35965e-06	0.000317291	0.00028076	NGFR/ROBO1/WNT4/BMP4/SPRY1/SIX1/SOX9/SIX4/STOX1/FGF1/SOX8/ROBO2	12
BP	GO:0097485	neuron projection guidance	39/1469	235/18800	5.83489e-06	0.000341409	0.0003021	RET/BOC/EPHA3/LGR6/NTN1/NGFR/NCAM1/SMO/CXCL12/EPHB1/ROBO1/NFASC/GDF7/PLXNA4/BMP7/NECTIN1/DLX5/SLIT1/IGSF9/GAP43/KIF5C/RNF165/SEMA3D/BMPR1B/NTN5/NTRK1/ARTN/NRXN3/CNTN1/EFNB3/EPHA7/L1CAM/KIF5A/GFRA3/RELN/ROBO2/DSCAML1/CNTN5/ARX	39
BP	GO:0001823	mesonephros development	22/1469	99/18800	6.15992e-06	0.000356284	0.000315263	RET/SMO/BMP7/OSR2/WNT4/BMP4/SIX2/SPRY1/LGR4/SFRP1/ADAMTS16/WT1/SIX1/GREM1/SOX9/SIX4/FOXC1/FGF1/EYA1/SOX8/FOXJ1/ROBO2	22
BP	GO:1904062	regulation of cation transmembrane transport	52/1469	352/18800	6.28725e-06	0.000359516	0.000318123	ATP1B2/CASQ1/ATP1A2/JSRP1/HECW1/DRD2/CNIH3/SHISA6/RNF207/SHANK1/WNK2/LRRC55/CD19/STAC2/SCN4B/DMD/RASGRF2/PLN/REM1/CXCL11/SCN2B/TWIST1/SLN/CXCL10/APLNR/FGF14/FGF11/FGF13/KCNRG/CASQ2/DPP10/HRC/CACNG8/BPIFA1/SCN5A/GEM/AKAP6/THY1/LOC102723475/KCNN4/IFNG/PLP1/KCNMB1/RELN/CX3CL1/WNK4/KCNE4/CNIH2/KCNE1/KCNG1/CACNG6/BDKRB1	52
BP	GO:0051146	striated muscle cell differentiation	44/1469	281/18800	7.20822e-06	0.000401598	0.000355359	KCNH1/PTGFRN/CASQ1/AVPR1A/FHL2/PGM5/SMO/SHOX2/IGFBP5/FLNC/HDAC9/SCGB3A1/BMP4/ASB2/LDB3/MYH11/FHOD3/RBM24/CDH2/SORBS2/PI16/CXCL10/WNT10B/LMOD1/MYLK3/IGF1/WT1/BARX2/SIX1/GREM1/ADAMTS5/DNER/SIX4/AKAP6/ACTC1/SGCD/CCN3/TNNT3/BHLHA15/MYOZ2/FER1L5/TBX18/MYOCD/ALPK2	44
BP	GO:0042476	odontogenesis	26/1469	130/18800	7.24533e-06	0.000401598	0.000355359	WNT10A/NGFR/ASPN/SSUH2/SMO/LEF1/BMP7/AQP5/NECTIN1/TP63/OSR2/BMP4/PAX9/TWIST1/TFAP2A/EDAR/APCDD1/FST/ENAM/AQP6/ADAMTS5/SCN5A/FOXC1/COL1A1/SMPD3/COL1A2	26
BP	GO:0007281	germ cell development	46/1469	299/18800	7.2626e-06	0.000401598	0.000355359	MDK/CCDC136/WNT4/BMP4/IQCG/INHBB/PDE3A/CABYR/BMPR1B/CFAP44/CFAP58/CFAP206/FSIP2/IGF1/WT1/SPAG16/BNC1/NME5/MNS1/TTC12/RNF17/PACRG/CFAP69/ARMC2/DPY19L2/ROPN1L/TTC26/NPM2/TCP11/DNAH1/SPEF2/CCR6/RSPH1/DRC7/TRIP13/FMN2/TDRD1/DPY19L2P1/CFAP157/TTC21A/CFAP43/DDX25/SPAG6/DPY19L2P2/CFAP47/CFAP65	46
BP	GO:0042471	ear morphogenesis	25/1469	123/18800	8.02163e-06	0.000435646	0.000385487	MYO3B/NTN1/SLITRK6/FRZB/ALDH1A3/LRIG3/DLX5/OSR2/CTHRC1/SIX2/TWIST1/SLC44A4/TFAP2A/OTX1/ATP6V1B1/WHRN/SIX1/SOX9/SIX4/GRHL3/STOX1/EYA1/USH1C/STRC/TBX18	25
BP	GO:0052695	cellular glucuronidation	9/1469	20/18800	8.05678e-06	0.000435646	0.000385487	UGT1A6/UGT1A7/UGT1A4/UGT1A10/UGT1A3/UGT1A8/UGT1A5/UGT1A9/UGT1A1	9
BP	GO:0006805	xenobiotic metabolic process	23/1469	108/18800	8.13807e-06	0.000435646	0.000385487	CYP2F1/GSTA2/UGT1A6/GSTA1/ALDH3A1/GSTA5/CYP2A6/CYP2C8/UGT1A7/UGT1A4/UGT1A10/FMO1/UGT1A3/UGT1A8/UGT1A5/UGT1A9/CYP2J2/UGT1A1/GSTA3/CYP2A7/NAT1/HNF4A/ACSM1	23
BP	GO:0001657	ureteric bud development	21/1469	94/18800	9.11122e-06	0.000482607	0.000427041	RET/SMO/BMP7/WNT4/BMP4/SIX2/SPRY1/LGR4/SFRP1/ADAMTS16/WT1/SIX1/GREM1/SOX9/SIX4/FOXC1/FGF1/EYA1/SOX8/FOXJ1/ROBO2	21
BP	GO:0007416	synapse assembly	32/1469	180/18800	9.30224e-06	0.000487592	0.000431452	LRRN1/NTN1/SLITRK3/CBLN4/SPTBN2/DRD2/SLITRK6/CEL/EPHB1/NRXN2/VSTM5/NECTIN1/SLIT1/ADD2/SYNDIG1/GAP43/CDH2/NTRK1/FGF13/SIX1/DNER/CLSTN2/SIX4/GABRB3/EPHA7/SLITRK5/NTRK3/LRRTM2/ROBO2/NLGN4Y/CNTN5/OXTR	32
BP	GO:0001895	retina homeostasis	19/1469	80/18800	9.44096e-06	0.000489762	0.000433372	IGKC/JCHAIN/IGHA1/IGHA2/ATP1B2/IGHG3/CDH3/TUB/CDHR1/WHRN/PROM1/TF/LCA5/LTF/USH1C/ZG16B/RP1/PIP/MAK	19
BP	GO:0035637	multicellular organismal signaling	30/1469	164/18800	9.79762e-06	0.000503078	0.000445155	ATP1B2/AVPR1A/ATP1A2/KCNMB2/SLC4A3/RNF207/NFASC/CACNA1G/SCN4B/KCNA2/PLN/KCNA5/HCN4/SCN2B/SCN3A/CNTNAP2/CASQ2/GRIK2/HRC/CACNG8/SCN4A/SCN5A/DSP/LOC102723475/SCN11A/PKP2/KCND2/KCNE4/KCNE1/TBX18	30
BP	GO:0006936	muscle contraction	51/1469	349/18800	1.04646e-05	0.000531482	0.000470289	GNAO1/CASQ1/ATP1A2/JSRP1/SSPN/MYOM1/HTR2A/SULF1/DRD2/RNF207/BDKRB2/TACR1/PPP1R12B/CACNA1G/STAC2/KCNMA1/SCN4B/DMD/COMP/TNNI3/MYOM3/PLN/TACR2/MYH11/KCNA5/HCN4/SCN2B/ADRA2B/TRPV4/PTGER3/LMOD1/FGF13/DES/CASQ2/HRC/SCN4A/SCN5A/DSP/LOC102723475/ADRA2C/SGCD/CNN1/PKP2/TNNT3/CCDC78/KCNE4/KCNE1/TRIM63/MYOCD/MIR145/OXTR	51
BP	GO:1905332	positive regulation of morphogenesis of an epithelium	12/1469	36/18800	1.05621e-05	0.000531482	0.000470289	MDK/SMO/WNT4/BMP4/LGR4/WNT5B/SIX1/GREM1/SOX9/SIX4/STOX1/SOX8	12
BP	GO:0072163	mesonephric epithelium development	21/1469	95/18800	1.08461e-05	0.000535075	0.000473468	RET/SMO/BMP7/WNT4/BMP4/SIX2/SPRY1/LGR4/SFRP1/ADAMTS16/WT1/SIX1/GREM1/SOX9/SIX4/FOXC1/FGF1/EYA1/SOX8/FOXJ1/ROBO2	21
BP	GO:0072164	mesonephric tubule development	21/1469	95/18800	1.08461e-05	0.000535075	0.000473468	RET/SMO/BMP7/WNT4/BMP4/SIX2/SPRY1/LGR4/SFRP1/ADAMTS16/WT1/SIX1/GREM1/SOX9/SIX4/FOXC1/FGF1/EYA1/SOX8/FOXJ1/ROBO2	21
BP	GO:0042472	inner ear morphogenesis	22/1469	103/18800	1.20954e-05	0.000590911	0.000522876	MYO3B/NTN1/SLITRK6/FRZB/ALDH1A3/LRIG3/DLX5/CTHRC1/SLC44A4/TFAP2A/OTX1/ATP6V1B1/WHRN/SIX1/SOX9/SIX4/GRHL3/STOX1/EYA1/USH1C/STRC/TBX18	22
BP	GO:0090189	regulation of branching involved in ureteric bud morphogenesis	9/1469	21/18800	1.31216e-05	0.000634885	0.000561786	SMO/BMP4/SIX2/LGR4/SIX1/GREM1/SOX9/SIX4/SOX8	9
BP	GO:0008544	epidermis development	51/1469	355/18800	1.68351e-05	0.000806803	0.000713911	CRABP2/COL7A1/COL17A1/WNT10A/PTHLH/NGFR/GJB5/TMEM132E/KRT6B/KRT6C/KRT15/SLITRK6/SMO/FERMT1/SFRP4/KRT14/IGFBP5/KRT6A/TNFRSF19/KRT17/CDH3/ABCA12/TP63/KRT5/BMP4/POU3F1/LGR4/IVL/SLC44A4/EDAR/EDA2R/APCDD1/WNT10B/CNFN/IFT172/FST/WHRN/KLK7/BNC1/DCT/PTCH2/SOX9/TGM3/GRHL3/DSP/SPINK5/FOXC1/USH1C/NTF4/IRF6/STRC	51
BP	GO:0010959	regulation of metal ion transport	56/1469	403/18800	1.78016e-05	0.00084507	0.000747771	ATP1B2/CASQ1/ATP1A2/JSRP1/HECW1/HTR2A/DRD2/TRPV3/CXCL12/RNF207/WNK2/LRRC55/CD19/STAC2/SCN4B/EPPIN/DMD/PLN/REM1/KCNA5/CXCL11/SCN2B/P2RX5/SLN/CXCL10/APLNR/EFHB/FGF14/FGF11/FGF13/KCNRG/CASQ2/DPP10/CNTN1/HRC/BPIFA1/SCN5A/TF/GEM/FCRL3/AKAP6/THY1/LOC102723475/CAMK2B/KCNN4/IFNG/PKP2/PLP1/KCNMB1/CX3CL1/WNK4/KCNE4/KCNE1/KCNG1/CACNG6/BDKRB1	56
BP	GO:0010996	response to auditory stimulus	10/1469	27/18800	2.01749e-05	0.000945431	0.000836578	ATP1A2/MDK/DRD2/SLITRK6/NRXN2/TACR1/STRA6/CXCL10/CNTNAP2/KIAA0319	10
BP	GO:0060537	muscle tissue development	56/1469	405/18800	2.05551e-05	0.000945431	0.000836578	CASQ1/FHL2/PGM5/KCNK2/TENM4/EYA2/SMO/LEF1/EPHB1/SHOX2/IGFBP5/BMP7/PAX5/HDAC9/STRA6/BMP4/CACNA1G/DMD/ASB2/TNNI3/PLN/MYH11/FHOD3/HCN4/RBM24/TWIST1/SORBS2/PI16/WNT10B/MYLK3/IGF1/WT1/TP73/SIX1/HOXD9/COL19A1/GREM1/DNER/SCN5A/SOX9/SIX4/DSP/FOXC1/AKAP6/ACTC1/EYA1/SGCD/ITGA7/PKP2/SOX8/MYOZ2/COL3A1/TBX18/MYOCD/ALPK2/MIR145	56
BP	GO:0006063	uronic acid metabolic process	9/1469	22/18800	2.06672e-05	0.000945431	0.000836578	UGT1A6/UGT1A7/UGT1A4/UGT1A10/UGT1A3/UGT1A8/UGT1A5/UGT1A9/UGT1A1	9
BP	GO:0019585	glucuronate metabolic process	9/1469	22/18800	2.06672e-05	0.000945431	0.000836578	UGT1A6/UGT1A7/UGT1A4/UGT1A10/UGT1A3/UGT1A8/UGT1A5/UGT1A9/UGT1A1	9
BP	GO:0097553	calcium ion transmembrane import into cytosol	28/1469	154/18800	2.15005e-05	0.000974691	0.000862468	GRIN2A/RYR3/CASQ1/ATP1A2/JSRP1/HTR2A/DRD2/TRPV3/TRPV6/CD19/NALF2/DMD/PLN/CACNA1A/CXCL11/CXCL10/TRPV4/APLNR/CASQ2/HRC/AKAP6/THY1/NALF1/CCR7/GP5/CCL21/CX3CL1/BDKRB1	28
BP	GO:0060402	calcium ion transport into cytosol	30/1469	171/18800	2.27655e-05	0.00102282	0.000905057	GRIN2A/RYR3/CASQ1/ATP1A2/JSRP1/HTR2A/DRD2/TRPV3/TRPV6/CD19/MS4A1/NALF2/DMD/PLN/CACNA1A/CXCL11/P2RX5/CXCL10/TRPV4/APLNR/CASQ2/HRC/AKAP6/THY1/NALF1/CCR7/GP5/CCL21/CX3CL1/BDKRB1	30
BP	GO:0006814	sodium ion transport	39/1469	249/18800	2.32182e-05	0.00103393	0.000914885	SLC5A5/ATP1B2/ATP1A2/ATP1A4/SLC4A11/HECW1/SLC38A11/ASIC1/DRD2/WNK2/CACNA1G/KLHL3/SCN4B/DMD/NALCN/SLC6A1/SLC23A1/HCN4/SCN2B/SCN3A/SLC4A8/ATP6V1B1/FGF14/FGF11/FGF13/SLC13A4/CNTN1/SCN4A/BPIFA1/SCN5A/SLC17A7/SCN11A/PKP2/ATP12A/SLC28A3/SLC10A6/SLC22A4/WNK4/SLC5A1	39
BP	GO:0042073	intraciliary transport	12/1469	39/18800	2.64804e-05	0.00116885	0.00103427	TUB/IFT81/DYNC2H1/TTC30A/LCA5L/IFT172/TTC30B/LCA5/DYNLT2B/TTC26/TTC21A/MAK	12
BP	GO:0072073	kidney epithelium development	26/1469	140/18800	2.85587e-05	0.00124963	0.00110575	RET/SMO/BMP7/WNT4/CD24/BMP4/SIX2/SPRY1/KLHL3/LGR4/SFRP1/ADAMTS16/WT1/PROM1/SIX1/GREM1/SOX9/SIX4/FOXC1/FGF1/EYA1/EPHA7/SOX8/WNK4/FOXJ1/ROBO2	26
BP	GO:0003012	muscle system process	60/1469	449/18800	2.97311e-05	0.00128971	0.00114122	GNAO1/CASQ1/ATP1A2/JSRP1/SSPN/MYOM1/HTR2A/SULF1/DRD2/RNF207/BDKRB2/IGFBP5/TACR1/FBXO32/PPP1R12B/CACNA1G/STAC2/KCNMA1/SCN4B/DMD/COMP/TNNI3/MYOM3/PLN/TACR2/MYH11/KCNA5/HCN4/SCN2B/SORBS2/SLN/ADRA2B/PI16/TRPV4/PTGER3/LMOD1/FGF13/IGF1/DES/CASQ2/HRC/SCN4A/SCN5A/DSP/AKAP6/LOC102723475/ADRA2C/SGCD/CAMK2B/CNN1/PKP2/TNNT3/CCDC78/KCNE4/KCNE1/MYOZ2/TRIM63/MYOCD/MIR145/OXTR	60
BP	GO:0055001	muscle cell development	31/1469	183/18800	3.39847e-05	0.00146163	0.00129335	CASQ1/FHL2/PGM5/SMO/SHOX2/FLNC/HDAC9/BMP4/DMD/COMP/ASB2/LDB3/MYH11/FHOD3/SORBS2/PI16/WNT10B/LMOD1/MYLK3/IGF1/SIX1/DNER/SIX4/AKAP6/ACTC1/SGCD/TNNT3/MYOZ2/FER1L5/TBX18/ALPK2	31
BP	GO:0043583	ear development	35/1469	219/18800	3.89673e-05	0.00164776	0.00145804	MYO3B/PLPPR4/CYTL1/NTN1/KCNK2/SLITRK6/FRZB/ALDH1A3/LRIG3/DLX5/OSR2/STRA6/CTHRC1/BMP4/SIX2/TWIST1/SLC44A4/TFAP2A/OTX1/RPGRIP1L/ATP6V1B1/WHRN/SOX2/EYA4/SIX1/SOX9/SIX4/GRHL3/STOX1/EYA1/USH1C/NTRK3/GJB2/STRC/TBX18	35
BP	GO:0071805	potassium ion transmembrane transport	35/1469	219/18800	3.89673e-05	0.00164776	0.00145804	KCNH1/ATP1B2/ATP1A2/ATP1A4/KCNK2/KCNMB2/RNF207/WNK2/LRRC55/KCNH8/KCNMA1/KCNA2/NALCN/KCNN3/KCNA5/HCN4/SNAP25/KCNB1/KCNRG/KCNJ16/KCNQ5/CASQ2/DPP10/AKAP6/LOC102723475/KCNH3/KCNN4/ATP12A/KCNMB1/KCND2/KCNA6/WNK4/KCNE4/KCNE1/KCNG1	35
BP	GO:0060295	regulation of cilium movement involved in cell motility	10/1469	29/18800	4.14478e-05	0.00172368	0.00152522	TACR1/EPPIN/TACR2/CFAP206/CFAP45/CFAP69/CCR6/GAS2L2/CLXN/TTLL6	10
BP	GO:1902019	regulation of cilium-dependent cell motility	10/1469	29/18800	4.14478e-05	0.00172368	0.00152522	TACR1/EPPIN/TACR2/CFAP206/CFAP45/CFAP69/CCR6/GAS2L2/CLXN/TTLL6	10
BP	GO:0001656	metanephros development	19/1469	89/18800	4.69276e-05	0.00193557	0.00171271	RET/SMO/BMP7/OSR2/WNT4/BMP4/SIX2/SPRY1/LGR4/WT1/SIX1/GREM1/SOX9/SIX4/EYA1/GDF6/SOX8/FOXJ1/ROBO2	19
BP	GO:0010817	regulation of hormone levels	64/1469	496/18800	4.81987e-05	0.00197184	0.0017448	CRABP2/CYP27C1/SLC5A5/SCG5/DIO2/AKR1B10/CMA1/DRD2/SPP1/MYRIP/C1QTNF3/BLK/TRPV6/VSNL1/TACR1/ALDH1A3/CTSK/RIMS2/ADH6/ADCY5/BCHE/CPE/ABCA12/UCN3/WNT4/BACE2/CYP2C8/DHRS9/ADH7/UGT1A7/DOC2B/TACR2/UGT1A3/UGT1A8/UGT1A9/KCNA5/UGT1A1/SNAP25/INHBB/SFRP1/CHST8/TRPV4/DIO1/KCNB1/PCSK1N/IL11/RFX3/SRD5A2/HNF4A/ANO1/IFNG/PCSK1/BCO2/FOXA1/SOX8/CCN3/SMPD3/CYP11A1/FAM3D/CHST9/CPA3/CTSG/BAIAP3/GIPR	64
BP	GO:0030282	bone mineralization	23/1469	121/18800	5.55683e-05	0.002255	0.00199536	MMP13/PTHLH/ASPN/BMP7/OSR2/WNT4/BMP4/COMP/LGR4/TWIST1/TFAP2A/BMPR1B/MGP/WNT10B/IGF1/GREM1/SOX9/LTF/SMPD3/ALOX15/OMD/FBN2/COL1A2	23
BP	GO:0021591	ventricular system development	10/1469	30/18800	5.78372e-05	0.0023283	0.00206022	ATP1B2/CELSR2/PAX5/RPGRIP1L/AK8/NME5/DPCD/ODAD2/HYDIN/DNAH5	10
BP	GO:0051962	positive regulation of nervous system development	40/1469	270/18800	6.65831e-05	0.0026591	0.00235294	CRABP2/LRRN1/NTN1/SLITRK3/TENM4/MDK/DRD2/SLITRK6/SMO/CXCL12/EPHB1/SHOX2/ISLR2/PAK3/VSTM5/ROBO1/PLXNA4/SERPINF1/RND2/SYNDIG1/CHODL/PTPRZ1/MAP6/LPAR3/NTRK1/GFAP/TP73/DCT/RASSF10/CLSTN2/CAMK2B/IFNG/SLITRK5/SOX8/L1CAM/RELN/CX3CL1/LRRTM2/ROBO2/OXTR	40
BP	GO:0072273	metanephric nephron morphogenesis	9/1469	25/18800	6.84588e-05	0.00270379	0.00239249	SMO/WNT4/BMP4/SIX2/LGR4/WT1/GREM1/SOX9/SOX8	9
BP	GO:0006813	potassium ion transport	37/1469	243/18800	6.87769e-05	0.00270379	0.00239249	KCNH1/ATP1B2/ATP1A2/ATP1A4/KCNK2/KCNMB2/HTR2A/DRD2/RNF207/WNK2/LRRC55/KCNH8/KCNMA1/KCNA2/NALCN/KCNN3/KCNA5/HCN4/SNAP25/KCNB1/KCNRG/KCNJ16/KCNQ5/CASQ2/DPP10/AKAP6/LOC102723475/KCNH3/KCNN4/ATP12A/KCNMB1/KCND2/KCNA6/WNK4/KCNE4/KCNE1/KCNG1	37
BP	GO:0072028	nephron morphogenesis	17/1469	77/18800	7.42886e-05	0.00287554	0.00254446	SMO/BMP7/WNT4/BMP4/SIX2/KLHL3/LGR4/ADAMTS16/WT1/SIX1/GREM1/SOX9/SIX4/FGF1/EYA1/SOX8/WNK4	17
BP	GO:0086001	cardiac muscle cell action potential	17/1469	77/18800	7.42886e-05	0.00287554	0.00254446	ATP1A2/SLC4A3/RNF207/CACNA1G/SCN4B/DMD/KCNA5/HCN4/SCN2B/FGF13/SCN5A/DSP/LOC102723475/PKP2/KCNE4/KCNE1/TBX18	17
BP	GO:0060562	epithelial tube morphogenesis	46/1469	328/18800	7.74918e-05	0.00297663	0.00263391	RET/SFRP2/NTN1/MDK/SMO/SALL4/RGMA/LEF1/RNF207/GDF7/BMP7/CTHRC1/WNT4/BMP4/SIX2/SPRY1/KLHL3/ASB2/CC2D2A/LGR4/TWIST1/SFRP1/CCDC103/CXCL10/FOXN4/APLNR/ADAMTS16/IFT172/WT1/SIX1/CCDC39/GREM1/CELSR1/SOX9/SIX4/GRHL3/STOX1/FGF1/EYA1/EPHA7/FOXA1/SOX8/WNK4/DNAAF1/CSMD1/CCDC40	46
BP	GO:0042692	muscle cell differentiation	52/1469	387/18800	8.54542e-05	0.00325762	0.00288255	KCNH1/PTGFRN/CASQ1/AVPR1A/FHL2/PGM5/SMO/SHOX2/IGFBP5/FLNC/HDAC9/SCGB3A1/WNT4/BMP4/DMD/COMP/ASB2/LDB3/MYH11/FHOD3/WNT5B/RBM24/CDH2/SORBS2/PI16/CXCL10/APLNR/WNT10B/LMOD1/MYLK3/IGF1/WT1/BARX2/SIX1/GREM1/ADAMTS5/DNER/SOX9/SIX4/AKAP6/ACTC1/SGCD/SPEG/CCN3/TNNT3/BHLHA15/MYOZ2/FER1L5/TBX18/MYOCD/ALPK2/MIR145	52
BP	GO:0048839	inner ear development	31/1469	192/18800	8.66488e-05	0.00327832	0.00290086	MYO3B/PLPPR4/CYTL1/NTN1/KCNK2/SLITRK6/FRZB/ALDH1A3/LRIG3/DLX5/CTHRC1/BMP4/SLC44A4/TFAP2A/OTX1/RPGRIP1L/ATP6V1B1/WHRN/SOX2/EYA4/SIX1/SOX9/SIX4/GRHL3/STOX1/EYA1/USH1C/NTRK3/GJB2/STRC/TBX18	31
BP	GO:0001658	branching involved in ureteric bud morphogenesis	14/1469	57/18800	9.34764e-05	0.00348425	0.00308308	SMO/WNT4/BMP4/SIX2/LGR4/ADAMTS16/WT1/SIX1/GREM1/SOX9/SIX4/FGF1/EYA1/SOX8	14
BP	GO:0060350	endochondral bone morphogenesis	14/1469	57/18800	9.34764e-05	0.00348425	0.00308308	MMP16/MMP13/SHOX2/DLX5/BMP4/COMP/FGF18/BMPR1B/TRPV4/SOX9/FOXC1/COL1A1/SMPD3/COL3A1	14
BP	GO:0007156	homophilic cell adhesion via plasma membrane adhesion molecules	28/1469	168/18800	0.000106818	0.00394821	0.00349362	RET/FAT2/PCDH19/DSG3/PCDH7/CELSR2/ROBO1/CDH3/NECTIN1/DCHS2/IGSF9/DSC3/TRO/CDH26/CDH2/CDHR1/CDHR2/CELSR1/CLSTN2/HMCN1/CADM3/L1CAM/PTPRT/CDHR3/CDHR4/ROBO2/IGSF11/DSCAML1	28
BP	GO:0003338	metanephros morphogenesis	10/1469	32/18800	0.000107493	0.00394821	0.00349362	SMO/WNT4/BMP4/SIX2/LGR4/WT1/GREM1/SOX9/SOX8/FOXJ1	10
BP	GO:0072078	nephron tubule morphogenesis	16/1469	72/18800	0.000110458	0.00401329	0.00355121	SMO/WNT4/BMP4/SIX2/KLHL3/LGR4/ADAMTS16/WT1/SIX1/GREM1/SOX9/SIX4/FGF1/EYA1/SOX8/WNK4	16
BP	GO:0035725	sodium ion transmembrane transport	29/1469	177/18800	0.00011086	0.00401329	0.00355121	ATP1B2/ATP1A2/ATP1A4/SLC4A11/HECW1/ASIC1/WNK2/CACNA1G/SCN4B/DMD/NALCN/SLC6A1/SLC23A1/HCN4/SCN2B/SCN3A/SLC4A8/FGF14/FGF11/FGF13/SCN4A/BPIFA1/SCN5A/SLC17A7/SCN11A/ATP12A/SLC28A3/WNK4/SLC5A1	29
BP	GO:0086091	regulation of heart rate by cardiac conduction	11/1469	39/18800	0.000138112	0.00496413	0.00439258	CACNA1G/SCN4B/KCNA5/HCN4/SCN2B/SCN5A/DSP/LOC102723475/PKP2/KCNE4/KCNE1	11
BP	GO:0072006	nephron development	25/1469	145/18800	0.000141283	0.0050421	0.00446157	RET/SULF1/SMO/BMP7/DCHS2/WNT4/CD24/BMP4/SIX2/KLHL3/LGR4/ADAMTS16/WT1/PDGFD/PROM1/SIX1/GREM1/SOX9/SIX4/FOXC1/FGF1/EYA1/SOX8/WNK4/FOXJ1	25
BP	GO:0050770	regulation of axonogenesis	26/1469	154/18800	0.000149525	0.00527765	0.00467	RET/CRABP2/NTN1/SPP1/BRSK1/CXCL12/SHOX2/ISLR2/PAK3/ROBO1/PLXNA4/SLIT1/RND2/CHODL/MAP6/SEMA3D/CDH2/LRRC4C/LPAR3/FGF13/EFNB3/THY1/EPHA7/L1CAM/ROBO2/KIAA0319	26
BP	GO:2001257	regulation of cation channel activity	29/1469	180/18800	0.000149981	0.00527765	0.00467	CASQ1/JSRP1/DRD2/CNIH3/SHISA6/RNF207/SHANK1/LRRC55/STAC2/DMD/RASGRF2/PLN/REM1/FGF14/FGF11/FGF13/KCNRG/CASQ2/HRC/CACNG8/GEM/AKAP6/LOC102723475/IFNG/RELN/KCNE4/CNIH2/KCNE1/KCNG1	29
BP	GO:0022412	cellular process involved in reproduction in multicellular organism	53/1469	406/18800	0.000155357	0.00539892	0.0047773	MDK/CCDC136/SERPINA5/WNT4/BMP4/NOX5/IQCG/INHBB/SFRP1/PDE3A/CABYR/BMPR1B/NPHP1/CFAP44/CFAP58/CFAP206/FSIP2/CCNA1/IGF1/WT1/SPAG16/BNC1/NME5/MNS1/TTC12/RNF17/PACRG/FOXC1/CFAP69/ARMC2/DPY19L2/ROPN1L/TTC26/NPM2/TCP11/DNAH1/SPEF2/CCR6/RSPH1/DRC7/TRIP13/FMN2/TDRD1/DPY19L2P1/CFAP157/TTC21A/CFAP43/DDX25/SPAG6/ROBO2/DPY19L2P2/CFAP47/CFAP65	53
BP	GO:0072088	nephron epithelium morphogenesis	16/1469	74/18800	0.000155573	0.00539892	0.0047773	SMO/WNT4/BMP4/SIX2/KLHL3/LGR4/ADAMTS16/WT1/SIX1/GREM1/SOX9/SIX4/FGF1/EYA1/SOX8/WNK4	16
BP	GO:0110148	biomineralization	28/1469	172/18800	0.000161584	0.00556913	0.00492791	MMP13/PTHLH/ASPN/SPP1/FBLN7/BMP7/NECTIN1/OSR2/WNT4/BMP4/COMP/LGR4/TWIST1/TFAP2A/BMPR1B/MGP/WNT10B/IGF1/ENAM/GREM1/SOX9/COL1A1/LTF/SMPD3/ALOX15/OMD/FBN2/COL1A2	28
BP	GO:0060401	cytosolic calcium ion transport	30/1469	190/18800	0.000168203	0.00573698	0.00507645	GRIN2A/RYR3/CASQ1/ATP1A2/JSRP1/HTR2A/DRD2/TRPV3/TRPV6/CD19/MS4A1/NALF2/DMD/PLN/CACNA1A/CXCL11/P2RX5/CXCL10/TRPV4/APLNR/CASQ2/HRC/AKAP6/THY1/NALF1/CCR7/GP5/CCL21/CX3CL1/BDKRB1	30
BP	GO:0007158	neuron cell-cell adhesion	7/1469	17/18800	0.000169303	0.00573698	0.00507645	RET/ASTN1/CEL/NRXN2/ASTN2/NRXN3/NLGN4Y	7
BP	GO:0032412	regulation of ion transmembrane transporter activity	38/1469	263/18800	0.000169875	0.00573698	0.00507645	ABCB1/ATP1B2/CASQ1/ATP1A2/JSRP1/HECW1/DRD2/CNIH3/SHISA6/RNF207/SHANK1/WNK2/LRRC55/STAC2/SCN4B/DMD/RASGRF2/PLN/REM1/SCN2B/SLN/FGF14/FGF11/FGF13/KCNRG/CASQ2/HRC/CACNG8/GEM/AKAP6/LOC102723475/IFNG/RELN/WNK4/KCNE4/CNIH2/KCNE1/KCNG1	38
BP	GO:0022898	regulation of transmembrane transporter activity	39/1469	273/18800	0.000178671	0.0059938	0.00530369	ABCB1/ATP1B2/CASQ1/ATP1A2/JSRP1/HECW1/DRD2/CNIH3/SHISA6/RNF207/SHANK1/WNK2/LRRC55/STAC2/SCN4B/DMD/RASGRF2/PLN/REM1/SCN2B/TWIST1/SLN/FGF14/FGF11/FGF13/KCNRG/CASQ2/HRC/CACNG8/GEM/AKAP6/LOC102723475/IFNG/RELN/WNK4/KCNE4/CNIH2/KCNE1/KCNG1	39
BP	GO:0061337	cardiac conduction	19/1469	98/18800	0.000182813	0.00607859	0.00537872	ATP1B2/ATP1A2/SLC4A3/RNF207/CACNA1G/SCN4B/PLN/KCNA5/HCN4/SCN2B/CASQ2/HRC/SCN5A/DSP/LOC102723475/PKP2/KCNE4/KCNE1/TBX18	19
BP	GO:0086003	cardiac muscle cell contraction	16/1469	75/18800	0.000183614	0.00607859	0.00537872	ATP1A2/RNF207/CACNA1G/SCN4B/PLN/KCNA5/HCN4/SCN2B/FGF13/SCN5A/DSP/LOC102723475/SGCD/PKP2/KCNE4/KCNE1	16
BP	GO:0072080	nephron tubule development	18/1469	91/18800	0.000205918	0.00677241	0.00599266	SMO/WNT4/CD24/BMP4/SIX2/KLHL3/LGR4/ADAMTS16/WT1/PROM1/SIX1/GREM1/SOX9/SIX4/FGF1/EYA1/SOX8/WNK4	18
BP	GO:0010975	regulation of neuron projection development	55/1469	431/18800	0.000212592	0.00694652	0.00614672	RET/CRABP2/ATP1B2/ITM2C/EPHA3/SFRP2/NTN1/SERPINI1/HECW1/MDK/SPP1/BRSK1/PPFIA2/CXCL12/RGMA/SHOX2/ISLR2/PAK3/NGEF/ROBO1/PLXNA4/BMP7/BCL11A/STX1B/SERPINF1/SLIT1/RND2/CHODL/MAP6/SNAP25/SEMA3D/SFRP1/CDH2/LRRC4C/LPAR3/TRPV4/NTRK1/FGF13/GFAP/CNTN1/MINAR1/EFNB3/THY1/EFHC2/EPHA7/CAMK2B/SRCIN1/NTRK3/CNTF/PACSIN1/L1CAM/RELN/CX3CL1/ROBO2/KIAA0319	55
BP	GO:0061333	renal tubule morphogenesis	16/1469	76/18800	0.000215945	0.00701057	0.00620339	SMO/WNT4/BMP4/SIX2/KLHL3/LGR4/ADAMTS16/WT1/SIX1/GREM1/SOX9/SIX4/FGF1/EYA1/SOX8/WNK4	16
BP	GO:0035988	chondrocyte proliferation	8/1469	23/18800	0.000230347	0.00743018	0.00657469	MMP16/LEF1/SIX2/COMP/BMPR1B/SOX9/LTF/CCN3	8
BP	GO:0042445	hormone metabolic process	34/1469	230/18800	0.00023642	0.00757748	0.00670504	CRABP2/CYP27C1/SLC5A5/SCG5/DIO2/AKR1B10/CMA1/SPP1/ALDH1A3/CTSK/ADH6/BCHE/CPE/WNT4/BACE2/CYP2C8/DHRS9/ADH7/UGT1A7/UGT1A3/UGT1A8/UGT1A9/UGT1A1/CHST8/DIO1/PCSK1N/SRD5A2/PCSK1/BCO2/FOXA1/CYP11A1/CHST9/CPA3/CTSG	34
BP	GO:0016331	morphogenesis of embryonic epithelium	25/1469	150/18800	0.000244195	0.00775541	0.00686248	RET/SFRP2/SULF1/SALL4/RGMA/ALDH1A3/GDF7/BMP7/TP63/CTHRC1/WNT4/BMP4/CC2D2A/TWIST1/SFRP1/TFAP2A/IFT172/SIX1/GREM1/CELSR1/SOX9/SIX4/GRHL3/SOX8/TBX18	25
BP	GO:0007204	positive regulation of cytosolic calcium ion concentration	44/1469	325/18800	0.000245054	0.00775541	0.00686248	GRIN2A/RYR3/CASQ1/AVPR1A/ATP1A2/JSRP1/CXCL13/HTR2A/DRD2/TRPV3/F2RL2/TRPV6/BDKRB2/TACR1/CD19/ADCY5/LPAR4/MS4A1/CD24/NALF2/DMD/PLN/CACNA1A/CXCL11/P2RX5/LPAR3/CXCL10/TRPV4/APLNR/PTGER3/CASQ2/P2RY10/HRC/AKAP6/THY1/NALF1/CCR6/CCR7/GP5/CCL21/CX3CL1/GIPR/BDKRB1/OXTR	44
BP	GO:0003156	regulation of animal organ formation	9/1469	29/18800	0.000252165	0.00793058	0.00701748	SULF1/ROBO1/BMP7/BMP4/SPRY1/WT1/SIX1/FGF1/ROBO2	9
BP	GO:0072077	renal vesicle morphogenesis	7/1469	18/18800	0.000258406	0.0080238	0.00709996	SMO/WNT4/BMP4/SIX2/GREM1/SOX9/SOX8	7
BP	GO:0090190	positive regulation of branching involved in ureteric bud morphogenesis	7/1469	18/18800	0.000258406	0.0080238	0.00709996	SMO/LGR4/SIX1/GREM1/SOX9/SIX4/SOX8	7
BP	GO:0071466	cellular response to xenobiotic stimulus	27/1469	168/18800	0.000259912	0.0080238	0.00709996	CYP2F1/GSTA2/UGT1A6/GSTA1/ALDH3A1/GSTA5/CERS1/CYP2A6/CYP2C8/UGT1A7/UGT1A4/UGT1A10/FMO1/UGT1A3/UGT1A8/UGT1A5/UGT1A9/CYP2J2/UGT1A1/DPEP1/GSTA3/CYP2A7/NAT1/HNF4A/ACSM1/PPM1E/AIM2	27
BP	GO:0051216	cartilage development	30/1469	195/18800	0.000267697	0.00821373	0.00726802	CYTL1/SFRP2/MMP13/PTHLH/MDK/SULF1/SHOX2/FRZB/CTSK/BMP7/OSR2/BMP4/SIX2/COMP/FGF18/CHRDL2/WNT5B/BMPR1B/MGP/TRPV4/WNT10B/BARX2/GREM1/SOX9/HOXC4/COL1A1/GDF6/CCN3/SMPD3/COL3A1	30
BP	GO:0060993	kidney morphogenesis	18/1469	93/18800	0.000273453	0.00833949	0.00737931	SMO/BMP7/WNT4/BMP4/SIX2/KLHL3/LGR4/ADAMTS16/WT1/SIX1/GREM1/SOX9/SIX4/FGF1/EYA1/SOX8/WNK4/FOXJ1	18
BP	GO:0060675	ureteric bud morphogenesis	14/1469	63/18800	0.000291884	0.00884794	0.00782922	SMO/WNT4/BMP4/SIX2/LGR4/ADAMTS16/WT1/SIX1/GREM1/SOX9/SIX4/FGF1/EYA1/SOX8	14
BP	GO:0090102	cochlea development	12/1469	49/18800	0.000300777	0.00906294	0.00801946	MYO3B/KCNK2/SLITRK6/FRZB/CTHRC1/RPGRIP1L/SIX1/SOX9/GRHL3/EYA1/NTRK3/TBX18	12
BP	GO:0002062	chondrocyte differentiation	20/1469	110/18800	0.000308279	0.00923369	0.00817055	CYTL1/SFRP2/PTHLH/MDK/SULF1/SHOX2/OSR2/BMP4/SIX2/COMP/FGF18/WNT5B/BMPR1B/WNT10B/GREM1/SOX9/GDF6/CCN3/SMPD3/COL3A1	20
BP	GO:0061326	renal tubule development	18/1469	94/18800	0.000313921	0.00934704	0.00827086	SMO/WNT4/CD24/BMP4/SIX2/KLHL3/LGR4/ADAMTS16/WT1/PROM1/SIX1/GREM1/SOX9/SIX4/FGF1/EYA1/SOX8/WNK4	18
BP	GO:0031214	biomineral tissue development	27/1469	170/18800	0.000316052	0.00935514	0.00827802	MMP13/PTHLH/ASPN/SPP1/BMP7/NECTIN1/OSR2/WNT4/BMP4/COMP/LGR4/TWIST1/TFAP2A/BMPR1B/MGP/WNT10B/IGF1/ENAM/GREM1/SOX9/COL1A1/LTF/SMPD3/ALOX15/OMD/FBN2/COL1A2	27
BP	GO:0090103	cochlea morphogenesis	8/1469	24/18800	0.000321988	0.0094751	0.00838417	MYO3B/FRZB/CTHRC1/SIX1/SOX9/GRHL3/EYA1/TBX18	8
BP	GO:0048568	embryonic organ development	56/1469	449/18800	0.000336312	0.00983909	0.00870625	MYO3B/MMP16/NTN1/GJB5/SLITRK6/SMO/LEF1/RNF207/SHOX2/FRZB/ALDH1A3/HOXD4/PLXNA4/BMP7/PAX5/VASH2/MFAP2/LRIG3/DLX5/OSR2/STRA6/CTHRC1/BMP4/SIX2/ASB2/CC2D2A/TWIST1/SLC44A4/TFAP2A/CCDC103/OTX1/ATP6V1B1/FOXN4/APLNR/IFT172/WHRN/SIX1/CCDC39/HOXD9/SOX9/HOXC4/SIX4/GRHL3/PIFO/FOXC1/STOX1/EYA1/USH1C/HOXB8/STRC/FBN2/DNAAF1/MFAP5/CCDC40/TBX18/DSCAML1	56
BP	GO:0072171	mesonephric tubule morphogenesis	14/1469	64/18800	0.000347114	0.0100902	0.00892842	SMO/WNT4/BMP4/SIX2/LGR4/ADAMTS16/WT1/SIX1/GREM1/SOX9/SIX4/FGF1/EYA1/SOX8	14
BP	GO:0072009	nephron epithelium development	20/1469	111/18800	0.000348905	0.0100902	0.00892842	SMO/WNT4/CD24/BMP4/SIX2/KLHL3/LGR4/ADAMTS16/WT1/PROM1/SIX1/GREM1/SOX9/SIX4/FOXC1/FGF1/EYA1/SOX8/WNK4/FOXJ1	20
BP	GO:0051963	regulation of synapse assembly	19/1469	103/18800	0.000356715	0.0102571	0.00907612	LRRN1/NTN1/SLITRK3/SLITRK6/EPHB1/VSTM5/NECTIN1/SLIT1/SYNDIG1/NTRK1/SIX1/CLSTN2/SIX4/EPHA7/SLITRK5/NTRK3/LRRTM2/ROBO2/OXTR	19
BP	GO:0001503	ossification	53/1469	420/18800	0.000361232	0.0102696	0.00908719	MMP16/TNN/FHL2/SFRP2/SMOC1/MMP13/PTHLH/ASPN/MDK/SPP1/SMO/LEF1/SHOX2/IGFBP5/TACR1/CTSK/BMP7/SCUBE3/TP63/DLX5/OSR2/CTHRC1/WNT4/BMP4/SIX2/COMP/FGF18/CHRDL2/LGR4/TWIST1/SFRP1/TFAP2A/BMPR1B/MGP/ATP6V1B1/WNT10B/PENK/SOX2/IGF1/DNAI3/GREM1/KREMEN2/SOX9/ITGA11/FOXC1/COL1A1/LTF/SOX8/SMPD3/ALOX15/OMD/FBN2/COL1A2	53
BP	GO:0034329	cell junction assembly	53/1469	420/18800	0.000361232	0.0102696	0.00908719	LRRN1/COL17A1/CLDN2/EPHA3/NTN1/SLITRK3/POF1B/CBLN4/ITGB4/SPTBN2/DRD2/SLITRK6/CEL/EPHB1/NRXN2/VSTM5/NECTIN1/WNT4/SLIT1/ADD2/SYNDIG1/GAP43/SFRP1/CDH2/NPHP1/TRPV4/APLNR/NTRK1/FGF13/CLDN10/CNTNAP2/SIX1/GREM1/DNER/CLSTN2/SIX4/THY1/GABRB3/EPHA7/SLITRK5/PKP2/NTRK3/CLDN16/FRMPD2/FRMPD2B/GJB2/LRRTM2/CDHR3/ROBO2/PKP1/NLGN4Y/CNTN5/OXTR	53
BP	GO:0072001	renal system development	42/1469	312/18800	0.000378264	0.0105581	0.00934244	RET/GFRA1/SULF1/SMO/BMP7/SERPINF1/OSR2/STRA6/DCHS2/WNT4/CD24/BMP4/SIX2/SPRY1/BICC1/KLHL3/CC2D2A/LGR4/SFRP1/TFAP2A/DYNC2H1/RPGRIP1L/ADAMTS16/WT1/TP73/PDGFD/PROM1/SIX1/GREM1/SOX9/SIX4/FOXC1/FGF1/EYA1/EPHA7/GDF6/SOX8/WNK4/FOXJ1/ROBO2/TBX18/MYOCD	42
BP	GO:0051797	regulation of hair follicle development	7/1469	19/18800	0.000381656	0.0105581	0.00934244	NGFR/SMO/FERMT1/KRT17/CDH3/WNT10B/FST	7
BP	GO:0072074	kidney mesenchyme development	7/1469	19/18800	0.000381656	0.0105581	0.00934244	BMP7/WNT4/BMP4/SIX2/WT1/SIX1/SIX4	7
BP	GO:0072087	renal vesicle development	7/1469	19/18800	0.000381656	0.0105581	0.00934244	SMO/WNT4/BMP4/SIX2/GREM1/SOX9/SOX8	7
BP	GO:0001763	morphogenesis of a branching structure	30/1469	199/18800	0.000381869	0.0105581	0.00934244	SFRP2/MDK/SULF1/DRD2/SMO/LEF1/SHOX2/GDF7/BMP7/BCL11A/TP63/WNT4/BMP4/SIX2/SPRY1/LGR4/SFRP1/ADAMTS16/WT1/SIX1/GREM1/CELSR1/SOX9/SIX4/FGF1/EYA1/EPHA7/FOXA1/SOX8/CSMD1	30
BP	GO:0043584	nose development	6/1469	14/18800	0.000390857	0.0107475	0.00951007	ALDH1A3/DLX5/STRA6/RPGRIP1L/SIX1/SIX4	6
BP	GO:0051209	release of sequestered calcium ion into cytosol	21/1469	121/18800	0.00042579	0.0116444	0.0103037	RYR3/CASQ1/ATP1A2/JSRP1/HTR2A/DRD2/CD19/DMD/PLN/CXCL11/CXCL10/APLNR/CASQ2/HRC/AKAP6/THY1/CCR7/GP5/CCL21/CX3CL1/BDKRB1	21
BP	GO:0086065	cell communication involved in cardiac conduction	13/1469	58/18800	0.00043548	0.0118451	0.0104813	ATP1B2/ATP1A2/RNF207/CACNA1G/SCN4B/KCNA5/HCN4/CASQ2/HRC/SCN5A/DSP/PKP2/TBX18	13
BP	GO:0001942	hair follicle development	17/1469	89/18800	0.000469916	0.012645	0.0111891	WNT10A/NGFR/SMO/FERMT1/IGFBP5/TNFRSF19/KRT17/CDH3/TP63/LGR4/EDAR/APCDD1/WNT10B/FST/SOX9/TGM3/SPINK5	17
BP	GO:0070098	chemokine-mediated signaling pathway	17/1469	89/18800	0.000469916	0.012645	0.0111891	CXCL13/CXCL12/ROBO1/CCL24/CCL14/CXCL11/CXCL6/CXCL10/FOXC1/CCR6/CCL22/CCR7/CCL21/CX3CL1/CCL16/ACKR1/CCL8	17
BP	GO:0051283	negative regulation of sequestering of calcium ion	21/1469	122/18800	0.000477173	0.012772	0.0113015	RYR3/CASQ1/ATP1A2/JSRP1/HTR2A/DRD2/CD19/DMD/PLN/CXCL11/CXCL10/APLNR/CASQ2/HRC/AKAP6/THY1/CCR7/GP5/CCL21/CX3CL1/BDKRB1	21
BP	GO:0042303	molting cycle	20/1469	114/18800	0.000500053	0.0132435	0.0117187	WNT10A/NGFR/TRPV3/SMO/FERMT1/KRT14/IGFBP5/TNFRSF19/KRT17/CDH3/TP63/LGR4/EDAR/APCDD1/WNT10B/FST/PTCH2/SOX9/TGM3/SPINK5	20
BP	GO:0042633	hair cycle	20/1469	114/18800	0.000500053	0.0132435	0.0117187	WNT10A/NGFR/TRPV3/SMO/FERMT1/KRT14/IGFBP5/TNFRSF19/KRT17/CDH3/TP63/LGR4/EDAR/APCDD1/WNT10B/FST/PTCH2/SOX9/TGM3/SPINK5	20
BP	GO:0051480	regulation of cytosolic calcium ion concentration	46/1469	356/18800	0.000513947	0.0135402	0.0119812	GRIN2A/RYR3/CASQ1/AVPR1A/ATP1A2/JSRP1/CXCL13/HTR2A/DRD2/TRPV3/F2RL2/TRPV6/BDKRB2/TACR1/CD19/ADCY5/LPAR4/MS4A1/CD24/NALF2/DMD/PLN/CACNA1A/KCNA5/CXCL11/P2RX5/LPAR3/CXCL10/TRPV4/APLNR/PTGER3/CASQ2/P2RY10/HRC/CALB2/AKAP6/THY1/NALF1/CCR6/CCR7/GP5/CCL21/CX3CL1/GIPR/BDKRB1/OXTR	46
BP	GO:0060346	bone trabecula formation	5/1469	10/18800	0.000522215	0.0136155	0.0120478	SFRP1/WNT10B/GREM1/COL1A1/FBN2	5
BP	GO:0090184	positive regulation of kidney development	5/1469	10/18800	0.000522215	0.0136155	0.0120478	RET/WNT4/BMP4/SOX9/SOX8	5
BP	GO:0060541	respiratory system development	30/1469	203/18800	0.000537173	0.0139333	0.012329	LEF1/IGFBP5/ALDH1A3/ABCA12/DLX5/STRA6/BMP4/SPRY1/FGF18/SLC23A1/RPGRIP1L/ODAD4/SPDEF/WT1/SIX1/CCDC39/CELSR1/SOX9/SIX4/FGF1/MMP12/SPEF2/HYDIN/FOXA1/SMPD3/FOXJ1/DNAAF1/CCDC40/COL3A1/MYOCD	30
BP	GO:0043586	tongue development	7/1469	20/18800	0.000547769	0.0140631	0.0124439	WNT10A/LEF1/BNC2/WNT10B/SIX1/SIX4/NTF4	7
BP	GO:1901317	regulation of flagellated sperm motility	7/1469	20/18800	0.000547769	0.0140631	0.0124439	TACR1/EPPIN/TACR2/CFAP206/CFAP69/CCR6/CLXN	7
BP	GO:0098742	cell-cell adhesion via plasma-membrane adhesion molecules	38/1469	279/18800	0.000558748	0.0142722	0.0126289	RET/CLDN2/FAT2/SLITRK3/TENM4/PCDH19/DSG3/PCDH7/VCAM1/CELSR2/ROBO1/LGALS7B/CDH3/SELE/NECTIN1/DCHS2/IGSF9/DSC3/TRO/CDH26/CDH2/LRRC4C/CDHR1/CLDN10/CDHR2/CELSR1/CLSTN2/HMCN1/CADM3/CLDN16/L1CAM/CX3CL1/PTPRT/CDHR3/CDHR4/ROBO2/IGSF11/DSCAML1	38
BP	GO:0061448	connective tissue development	36/1469	260/18800	0.000566214	0.0143175	0.0126691	CYTL1/SFRP2/MMP13/PTHLH/MDK/SULF1/SHOX2/FRZB/CTSK/GDF7/BMP7/OSR2/BMP4/SIX2/COMP/FGF18/CHRDL2/WNT5B/BMPR1B/MGP/TRPV4/WNT10B/WT1/BARX2/PDGFD/GREM1/SOX9/HOXC4/EBF2/COL1A1/GDF6/FOXA1/SOX8/CCN3/SMPD3/COL3A1	36
BP	GO:1903522	regulation of blood circulation	36/1469	260/18800	0.000566214	0.0143175	0.0126691	ATP1B2/AVPR1A/ATP1A2/KCNMB2/SLC4A3/HTR2A/DRD2/RNF207/BDKRB2/SHOX2/TACR1/CACNA1G/SCN4B/DMD/TNNI3/PLN/KCNA5/CYP2J2/HCN4/SCN2B/ADRA2B/FOXN4/FGF13/DES/CASQ2/HRC/SCN5A/DSP/LOC102723475/ADRA2C/PKP2/HSPB7/KCNE4/KCNE1/TBX18/OXTR	36
BP	GO:0002063	chondrocyte development	9/1469	32/18800	0.000570365	0.0143504	0.0126981	SFRP2/PTHLH/SULF1/SHOX2/COMP/FGF18/BMPR1B/SOX9/SMPD3	9
BP	GO:0051282	regulation of sequestering of calcium ion	21/1469	124/18800	0.000596321	0.0149288	0.0132099	RYR3/CASQ1/ATP1A2/JSRP1/HTR2A/DRD2/CD19/DMD/PLN/CXCL11/CXCL10/APLNR/CASQ2/HRC/AKAP6/THY1/CCR7/GP5/CCL21/CX3CL1/BDKRB1	21
BP	GO:0048736	appendage development	27/1469	177/18800	0.000605966	0.0150208	0.0132914	CRABP2/SFRP2/SMOC1/ITGB4/SALL4/LEF1/SHOX2/BMP7/TP63/DLX5/OSR2/BMP4/COMP/RNF165/TWIST1/TFAP2A/DYNC2H1/TMEM231/RPGRIP1L/IFT172/HOXD9/GREM1/KREMEN2/SOX9/IRF6/FBN2/COL3A1	27
BP	GO:0060173	limb development	27/1469	177/18800	0.000605966	0.0150208	0.0132914	CRABP2/SFRP2/SMOC1/ITGB4/SALL4/LEF1/SHOX2/BMP7/TP63/DLX5/OSR2/BMP4/COMP/RNF165/TWIST1/TFAP2A/DYNC2H1/TMEM231/RPGRIP1L/IFT172/HOXD9/GREM1/KREMEN2/SOX9/IRF6/FBN2/COL3A1	27
BP	GO:0006941	striated muscle contraction	27/1469	178/18800	0.000662309	0.016337	0.014456	CASQ1/ATP1A2/JSRP1/RNF207/CACNA1G/STAC2/SCN4B/DMD/TNNI3/PLN/KCNA5/HCN4/SCN2B/TRPV4/FGF13/CASQ2/HRC/SCN4A/SCN5A/DSP/LOC102723475/SGCD/PKP2/TNNT3/CCDC78/KCNE4/KCNE1	27
BP	GO:0045109	intermediate filament organization	14/1469	68/18800	0.000666266	0.0163544	0.0144714	KRT6B/KRT6C/KRT15/KRT14/KRT6A/KRT17/KRT5/KRT13/GFAP/DES/DSP/PKP2/KRT23/PKP1	14
BP	GO:0001894	tissue homeostasis	37/1469	272/18800	0.000671664	0.0164069	0.0145178	IGKC/JCHAIN/IGHA1/IGHA2/CYTL1/ATP1B2/IGHG3/SPP1/SMO/CRACD/TFF3/CUBN/CTSK/CDH3/ABCA12/MUC13/TUB/MUC6/MUC4/DMD/COMP/CDHR1/WHRN/INAVA/PROM1/SOX9/TF/LCA5/FOXC1/SIGLEC15/LTF/USH1C/ZG16B/RP1/PIP/MAK/COL3A1	37
BP	GO:0022404	molting cycle process	17/1469	92/18800	0.00069952	0.016923	0.0149746	WNT10A/NGFR/SMO/FERMT1/IGFBP5/TNFRSF19/KRT17/CDH3/TP63/LGR4/EDAR/APCDD1/WNT10B/FST/SOX9/TGM3/SPINK5	17
BP	GO:0022405	hair cycle process	17/1469	92/18800	0.00069952	0.016923	0.0149746	WNT10A/NGFR/SMO/FERMT1/IGFBP5/TNFRSF19/KRT17/CDH3/TP63/LGR4/EDAR/APCDD1/WNT10B/FST/SOX9/TGM3/SPINK5	17
BP	GO:0050806	positive regulation of synaptic transmission	25/1469	161/18800	0.000727772	0.0174401	0.0154321	GRIN2A/MPP2/DRD2/TACR1/RIMS2/STX1B/NSG1/RASGRF2/TACR2/SYT12/SNAP25/SLC4A8/CRHR2/NTRK1/GFAP/GRIK2/RIMS1/CACNG8/CALB2/CLSTN2/RELN/BAIAP3/LRRTM2/IGSF11/OXTR	25
BP	GO:0006937	regulation of muscle contraction	26/1469	170/18800	0.000727828	0.0174401	0.0154321	CASQ1/ATP1A2/RNF207/TACR1/PPP1R12B/KCNMA1/DMD/TNNI3/PLN/TACR2/HCN4/ADRA2B/TRPV4/FGF13/CASQ2/HRC/SCN4A/SCN5A/DSP/ADRA2C/CNN1/PKP2/TNNT3/MYOCD/MIR145/OXTR	26
BP	GO:0001655	urogenital system development	45/1469	352/18800	0.000737656	0.0175919	0.0155664	RET/GFRA1/SULF1/SMO/BMP7/SERPINF1/TP63/OSR2/STRA6/DCHS2/WNT4/CD24/BMP4/SIX2/SPRY1/BICC1/KLHL3/SERPINB5/CC2D2A/LGR4/SFRP1/TFAP2A/DYNC2H1/RPGRIP1L/ADAMTS16/WT1/TP73/PDGFD/PROM1/SIX1/GREM1/SOX9/SIX4/FOXC1/FGF1/EYA1/EPHA7/GDF6/FOXA1/SOX8/WNK4/FOXJ1/ROBO2/TBX18/MYOCD	45
BP	GO:0001822	kidney development	40/1469	303/18800	0.000759374	0.0180244	0.0159491	RET/GFRA1/SULF1/SMO/BMP7/SERPINF1/OSR2/STRA6/DCHS2/WNT4/CD24/BMP4/SIX2/SPRY1/BICC1/KLHL3/CC2D2A/LGR4/SFRP1/TFAP2A/DYNC2H1/RPGRIP1L/ADAMTS16/WT1/TP73/PDGFD/PROM1/SIX1/GREM1/SOX9/SIX4/FOXC1/FGF1/EYA1/EPHA7/GDF6/SOX8/WNK4/FOXJ1/ROBO2	40
BP	GO:1902259	regulation of delayed rectifier potassium channel activity	7/1469	21/18800	0.000766599	0.0181104	0.0160253	RNF207/KCNRG/AKAP6/LOC102723475/KCNE4/KCNE1/KCNG1	7
BP	GO:0003401	axis elongation	8/1469	27/18800	0.000786942	0.0183466	0.0162342	SFRP2/BMP4/SPRY1/SFRP1/SIX1/SOX9/SIX4/FGF1	8
BP	GO:0030278	regulation of ossification	20/1469	118/18800	0.000787781	0.0183466	0.0162342	MDK/TACR1/BMP7/OSR2/WNT4/BMP4/SIX2/COMP/TWIST1/SFRP1/TFAP2A/BMPR1B/MGP/WNT10B/GREM1/KREMEN2/SOX9/LTF/OMD/FBN2	20
BP	GO:0035051	cardiocyte differentiation	24/1469	153/18800	0.000794533	0.0183466	0.0162342	FHL2/TENM4/VCAM1/SHOX2/BMP7/BMP4/SPRY1/ASB2/MYH11/FHOD3/TWIST1/SORBS2/PI16/MYLK3/IGF1/WT1/GREM1/AKAP6/ACTC1/SGCD/TBX18/MYOCD/ALPK2/MIR145	24
BP	GO:0072210	metanephric nephron development	10/1469	40/18800	0.000794649	0.0183466	0.0162342	RET/SMO/WNT4/BMP4/SIX2/LGR4/WT1/GREM1/SOX9/SOX8	10
BP	GO:0098773	skin epidermis development	17/1469	93/18800	0.000794825	0.0183466	0.0162342	WNT10A/NGFR/SMO/FERMT1/IGFBP5/TNFRSF19/KRT17/CDH3/TP63/LGR4/EDAR/APCDD1/WNT10B/FST/SOX9/TGM3/SPINK5	17
BP	GO:0022617	extracellular matrix disassembly	13/1469	62/18800	0.000855969	0.0196678	0.0174033	MMP11/MMP13/CMA1/MMP10/CTSK/MMP3/MMP7/MMP1/KLK7/ADAMTS5/MMP12/CTSV/CTSG	13
BP	GO:0032409	regulation of transporter activity	40/1469	305/18800	0.000863849	0.0197586	0.0174836	ABCB1/ATP1B2/CASQ1/ATP1A2/JSRP1/HECW1/DRD2/CNIH3/SHISA6/RNF207/SHANK1/WNK2/LRRC55/STAC2/SCN4B/DMD/RASGRF2/PLN/REM1/SCN2B/TWIST1/SLN/FGF14/FGF11/FGF13/KCNRG/CASQ2/HRC/CACNG8/GEM/AKAP6/LOC102723475/IFNG/RELN/WNK4/KCNE4/CNIH2/KCNE1/KCNG1/SYNGR3	40
BP	GO:0003163	sinoatrial node development	5/1469	11/18800	0.000895869	0.0202153	0.0178878	SHOX2/BMP4/CACNA1G/HCN4/TBX18	5
BP	GO:0060601	lateral sprouting from an epithelium	5/1469	11/18800	0.000895869	0.0202153	0.0178878	SULF1/BMP7/TP63/BMP4/CELSR1	5
BP	GO:0086070	SA node cell to atrial cardiac muscle cell communication	5/1469	11/18800	0.000895869	0.0202153	0.0178878	CACNA1G/KCNA5/HCN4/SCN5A/TBX18	5
BP	GO:0048704	embryonic skeletal system morphogenesis	17/1469	94/18800	0.000900999	0.0202403	0.0179099	MMP16/SHOX2/HOXD4/BMP7/PAX5/OSR2/BMP4/SIX2/TWIST1/TFAP2A/SIX1/HOXD9/HOXC4/SIX4/EYA1/HOXB8/DSCAML1	17
BP	GO:0051208	sequestering of calcium ion	21/1469	128/18800	0.000913722	0.0204215	0.0180702	RYR3/CASQ1/ATP1A2/JSRP1/HTR2A/DRD2/CD19/DMD/PLN/CXCL11/CXCL10/APLNR/CASQ2/HRC/AKAP6/THY1/CCR7/GP5/CCL21/CX3CL1/BDKRB1	21
BP	GO:0016486	peptide hormone processing	9/1469	34/18800	0.000925298	0.0204215	0.0180702	SCG5/CMA1/BCHE/CPE/BACE2/PCSK1N/PCSK1/CPA3/CTSG	9
BP	GO:0031128	developmental induction	9/1469	34/18800	0.000925298	0.0204215	0.0180702	ROBO1/WNT4/BMP4/SPRY1/SIX1/SOX9/FGF1/SOX8/ROBO2	9
BP	GO:0086019	cell-cell signaling involved in cardiac conduction	9/1469	34/18800	0.000925298	0.0204215	0.0180702	RNF207/CACNA1G/SCN4B/KCNA5/HCN4/CASQ2/SCN5A/PKP2/TBX18	9
BP	GO:0014706	striated muscle tissue development	34/1469	248/18800	0.000946077	0.0207889	0.0183953	FHL2/PGM5/KCNK2/TENM4/EYA2/LEF1/SHOX2/BMP7/BMP4/CACNA1G/ASB2/TNNI3/PLN/MYH11/FHOD3/HCN4/SORBS2/PI16/MYLK3/IGF1/WT1/TP73/GREM1/SCN5A/DSP/FOXC1/AKAP6/ACTC1/EYA1/SGCD/PKP2/TBX18/MYOCD/ALPK2	34
BP	GO:0031503	protein-containing complex localization	24/1469	155/18800	0.000958107	0.0209617	0.0185482	SHISA6/STX1B/TUB/GRIP1/DLG2/NSG1/KIF5C/SNAP25/IFT81/DYNC2H1/TTC30A/LCA5L/IFT172/TTC30B/CACNG8/LCA5/DYNLT2B/TTC26/SGCD/KIF5A/TTC21A/RELN/CNIH2/MAK	24
BP	GO:0110149	regulation of biomineralization	18/1469	103/18800	0.00097946	0.0213361	0.0188795	ASPN/FBLN7/BMP7/OSR2/WNT4/BMP4/COMP/TWIST1/TFAP2A/BMPR1B/MGP/WNT10B/ENAM/GREM1/SOX9/LTF/OMD/FBN2	18
BP	GO:0001958	endochondral ossification	8/1469	28/18800	0.00102701	0.0219911	0.0194592	MMP16/MMP13/DLX5/BMP4/FGF18/FOXC1/COL1A1/SMPD3	8
BP	GO:0036075	replacement ossification	8/1469	28/18800	0.00102701	0.0219911	0.0194592	MMP16/MMP13/DLX5/BMP4/FGF18/FOXC1/COL1A1/SMPD3	8
BP	GO:0042634	regulation of hair cycle	8/1469	28/18800	0.00102701	0.0219911	0.0194592	NGFR/TRPV3/SMO/FERMT1/KRT17/CDH3/WNT10B/FST	8
BP	GO:0060512	prostate gland morphogenesis	8/1469	28/18800	0.00102701	0.0219911	0.0194592	SULF1/BMP7/TP63/BMP4/SERPINB5/SFRP1/SOX9/FOXA1	8
BP	GO:0055006	cardiac cell development	16/1469	87/18800	0.00104644	0.0221377	0.0195888	FHL2/SHOX2/BMP4/SPRY1/ASB2/MYH11/FHOD3/SORBS2/PI16/MYLK3/IGF1/AKAP6/ACTC1/SGCD/TBX18/ALPK2	16
BP	GO:0030277	maintenance of gastrointestinal epithelium	7/1469	22/18800	0.00104911	0.0221377	0.0195888	CRACD/TFF3/MUC13/MUC6/MUC4/INAVA/SOX9	7
BP	GO:0060972	left/right pattern formation	7/1469	22/18800	0.00104911	0.0221377	0.0195888	SMO/IFT172/MNS1/DPCD/PIFO/FOXJ1/DNAAF1	7
BP	GO:0050808	synapse organization	51/1469	419/18800	0.00105145	0.0221377	0.0195888	LRRN1/COL4A5/NTN1/SLITRK3/CBLN4/SPTBN2/DRD2/SLITRK6/CEL/PPFIA2/SHISA6/SHANK1/EPHB1/NRXN2/PAK3/VSTM5/NGEF/NFASC/NECTIN1/SLIT1/IGSF9/ADD2/SYNDIG1/GAP43/DRP2/SLC6A1/CDH2/LRRC4C/NTRK1/FGF13/SIX1/PFN2/DNER/CLSTN2/SIX4/GABRB3/EPHA7/CAMK2B/SRCIN1/SLITRK5/NTRK3/ELFN1/L1CAM/ARHGAP39/RELN/CX3CL1/LRRTM2/ROBO2/NLGN4Y/CNTN5/OXTR	51
BP	GO:0090257	regulation of muscle system process	34/1469	250/18800	0.00108926	0.0228382	0.0202087	CASQ1/ATP1A2/RNF207/IGFBP5/TACR1/FBXO32/PPP1R12B/KCNMA1/DMD/TNNI3/PLN/TACR2/HCN4/SLN/ADRA2B/PI16/TRPV4/FGF13/IGF1/CASQ2/HRC/SCN4A/SCN5A/DSP/AKAP6/ADRA2C/CAMK2B/CNN1/PKP2/TNNT3/TRIM63/MYOCD/MIR145/OXTR	34
BP	GO:0060249	anatomical structure homeostasis	41/1469	319/18800	0.00111635	0.0233091	0.0206253	IGKC/JCHAIN/IGHA1/IGHA2/CYTL1/ATP1B2/IGHG3/SPP1/SMO/CRACD/TFF3/CUBN/CTSK/CDH3/ABCA12/MUC13/TUB/MUC6/MUC4/DMD/COMP/MAP1A/CDHR1/WHRN/INAVA/PROM1/NELL2/CALB2/SOX9/TF/LCA5/FOXC1/SIGLEC15/LTF/USH1C/ZG16B/CX3CL1/RP1/PIP/MAK/COL3A1	41
BP	GO:0001649	osteoblast differentiation	33/1469	241/18800	0.00113843	0.0236718	0.0209463	TNN/FHL2/SFRP2/SMOC1/PTHLH/SPP1/SMO/LEF1/SHOX2/IGFBP5/BMP7/SCUBE3/TP63/DLX5/CTHRC1/WNT4/BMP4/LGR4/TWIST1/SFRP1/BMPR1B/WNT10B/PENK/SOX2/IGF1/DNAI3/GREM1/SOX9/ITGA11/COL1A1/LTF/SOX8/FBN2	33
BP	GO:0019228	neuronal action potential	9/1469	35/18800	0.00116029	0.0239286	0.0211735	KCNMB2/CACNA1G/KCNA2/SCN3A/GRIK2/SCN4A/SCN5A/SCN11A/KCND2	9
BP	GO:0048048	embryonic eye morphogenesis	9/1469	35/18800	0.00116029	0.0239286	0.0211735	ALDH1A3/BMP7/MFAP2/STRA6/TWIST1/TFAP2A/IFT172/FBN2/MFAP5	9
BP	GO:0009410	response to xenobiotic stimulus	50/1469	411/18800	0.00118427	0.0243234	0.0215229	RET/GRIN2A/IGFBP2/ABCB1/CYP2F1/GSTA2/SFRP2/HTR2A/MDK/DRD2/UGT1A6/GSTA1/ALDH3A1/CDH3/BCHE/GSTA5/GCLC/CERS1/CYP2A6/CYP2C8/UGT1A7/UGT1A4/UGT1A10/FMO1/UGT1A3/UGT1A8/UGT1A5/UGT1A9/CYP2J2/UGT1A1/SFRP1/PDE3A/DPEP1/SCGB1A1/NTRK1/TP73/GSTA3/CYP2A7/NAT1/SRD5A2/COL1A1/HNF4A/PGF/CCNO/SCN11A/PCSK1/ACSM1/PPM1E/AIM2/OXTR	50
BP	GO:0030574	collagen catabolic process	10/1469	42/18800	0.0011954	0.024423	0.021611	MMP16/MMP11/MMP13/MMP10/CTSK/MMP3/MMP7/ADAMTS14/MMP1/MMP12	10
BP	GO:0014902	myotube differentiation	20/1469	122/18800	0.00120798	0.024423	0.021611	KCNH1/PTGFRN/AVPR1A/SMO/SHOX2/HDAC9/SCGB3A1/RBM24/CXCL10/WNT10B/IGF1/BARX2/SIX1/ADAMTS5/DNER/SIX4/CCN3/BHLHA15/FER1L5/MYOCD	20
BP	GO:0019730	antimicrobial humoral response	20/1469	122/18800	0.00120798	0.024423	0.021611	JCHAIN/IGHA1/IGHA2/IGKV3-20/CXCL14/IGHM/CXCL13/KRT6A/COLEC11/WFDC2/CXCL11/CXCL6/CXCL10/KLK7/BPIFA1/TF/SPINK5/LTF/CTSG/PGLYRP4	20
BP	GO:0051279	regulation of release of sequestered calcium ion into cytosol	15/1469	80/18800	0.00120853	0.024423	0.021611	CASQ1/ATP1A2/JSRP1/CD19/DMD/PLN/CXCL11/CXCL10/APLNR/CASQ2/HRC/AKAP6/THY1/CX3CL1/BDKRB1	15
BP	GO:0002027	regulation of heart rate	18/1469	105/18800	0.00123225	0.0248028	0.0219471	AVPR1A/DRD2/SHOX2/CACNA1G/SCN4B/DMD/PLN/KCNA5/HCN4/SCN2B/CASQ2/HRC/SCN5A/DSP/LOC102723475/PKP2/KCNE4/KCNE1	18
BP	GO:0060485	mesenchyme development	39/1469	301/18800	0.0012513	0.0250859	0.0221976	RET/MEOX1/WNT10A/EPHA3/SFRP2/LDLRAD4/MDK/IL17RD/SMO/LEF1/FRZB/ROBO1/BMP7/WNT4/BMP4/SIX2/SPRY1/BNC2/RBM24/TWIST1/SEMA3D/SFRP1/CDH2/APLNR/WT1/SERPINB3/SIX1/TGFBR3L/GREM1/SOX9/SIX4/FOXC1/ACTC1/COL1A1/FAM83D/FOXA1/SOX8/ROBO2/ACTG2	39
BP	GO:1990868	response to chemokine	17/1469	97/18800	0.00129482	0.0257531	0.022788	CXCL13/CXCL12/ROBO1/CCL24/CCL14/CXCL11/CXCL6/CXCL10/FOXC1/CCR6/CCL22/CCR7/CCL21/CX3CL1/CCL16/ACKR1/CCL8	17
BP	GO:1990869	cellular response to chemokine	17/1469	97/18800	0.00129482	0.0257531	0.022788	CXCL13/CXCL12/ROBO1/CCL24/CCL14/CXCL11/CXCL6/CXCL10/FOXC1/CCR6/CCL22/CCR7/CCL21/CX3CL1/CCL16/ACKR1/CCL8	17
BP	GO:0099068	postsynapse assembly	8/1469	29/18800	0.00132219	0.026194	0.0231781	SLITRK3/CEL/NRXN2/GAP43/CDH2/NTRK3/LRRTM2/NLGN4Y	8
BP	GO:0007588	excretion	13/1469	65/18800	0.0013594	0.0267159	0.0236399	AVPR1A/MDK/DRD2/TACR1/KCNMA1/UGT1A7/TACR2/NPHP1/ATP6V1B1/CLCNKB/AQP6/CLDN16/CLCNKA	13
BP	GO:0017156	calcium-ion regulated exocytosis	13/1469	65/18800	0.0013594	0.0267159	0.0236399	CADPS/TRPV6/RIMS2/STX1B/CACNA1G/DOC2B/SCAMP5/SYT12/KCNB1/RIMS1/SYT8/BAIAP3/DOC2A	13
BP	GO:0021675	nerve development	15/1469	81/18800	0.0013781	0.0267159	0.0236399	RET/NGFR/SULF1/SLITRK6/VCAM1/EPHB1/PLXNA4/KCNA2/RNF165/TFAP2A/NTRK1/SIX1/SIX4/NTF3/NTF4	15
BP	GO:0030500	regulation of bone mineralization	15/1469	81/18800	0.0013781	0.0267159	0.0236399	BMP7/OSR2/WNT4/BMP4/COMP/TWIST1/TFAP2A/BMPR1B/MGP/WNT10B/GREM1/SOX9/LTF/OMD/FBN2	15
BP	GO:0055013	cardiac muscle cell development	15/1469	81/18800	0.0013781	0.0267159	0.0236399	FHL2/SHOX2/BMP4/ASB2/MYH11/FHOD3/SORBS2/PI16/MYLK3/IGF1/AKAP6/ACTC1/SGCD/TBX18/ALPK2	15
BP	GO:0050803	regulation of synapse structure or activity	30/1469	215/18800	0.00138305	0.0267159	0.0236399	LRRN1/NTN1/SLITRK3/DRD2/SLITRK6/PPFIA2/EPHB1/PAK3/VSTM5/NGEF/STX1B/NECTIN1/SLIT1/IGSF9/SYNDIG1/CDH2/NTRK1/SIX1/CLSTN2/SIX4/EPHA7/CAMK2B/SLC17A7/SRCIN1/SLITRK5/NTRK3/RELN/LRRTM2/ROBO2/OXTR	30
BP	GO:0045123	cellular extravasation	14/1469	73/18800	0.0013857	0.0267159	0.0236399	MDK/VCAM1/CXCL12/PODXL2/SELE/ADD2/PLVAP/XG/PDGFD/THY1/CHST4/TRIM55/CCL21/CX3CL1	14
BP	GO:0060348	bone development	31/1469	225/18800	0.00142993	0.0270603	0.0239447	MMP16/PAPPA2/SFRP2/MMP13/LRRC17/SULF1/SFRP4/SHOX2/TRIM45/DLX5/OSR2/BMP4/BNC2/COMP/FGF18/TWIST1/TFAP2A/BMPR1B/TRPV4/FREM1/IFT172/IGF1/GREM1/SOX9/FOXC1/SIGLEC15/SRD5A2/COL1A1/LTF/SMPD3/COL3A1	31
BP	GO:0003353	positive regulation of cilium movement	5/1469	12/18800	0.00143729	0.0270603	0.0239447	TACR1/TACR2/CFAP69/CCR6/TTLL6	5
BP	GO:0021670	lateral ventricle development	5/1469	12/18800	0.00143729	0.0270603	0.0239447	ATP1B2/PAX5/RPGRIP1L/DPCD/DNAH5	5
BP	GO:0031223	auditory behavior	5/1469	12/18800	0.00143729	0.0270603	0.0239447	DRD2/SLITRK6/NRXN2/STRA6/CNTNAP2	5
BP	GO:0044848	biological phase	5/1469	12/18800	0.00143729	0.0270603	0.0239447	FERMT1/CDH3/INHBB/WNT10B/SPINK5	5
BP	GO:0086010	membrane depolarization during action potential	9/1469	36/18800	0.00144121	0.0270603	0.0239447	ATP1A2/CACNA1G/SCN4B/HCN4/SCN2B/SCN3A/SCN4A/SCN5A/SCN11A	9
BP	GO:0140448	signaling receptor ligand precursor processing	9/1469	36/18800	0.00144121	0.0270603	0.0239447	SCG5/CMA1/BCHE/CPE/BACE2/PCSK1N/PCSK1/CPA3/CTSG	9
BP	GO:0001838	embryonic epithelial tube formation	20/1469	124/18800	0.00148167	0.0276685	0.0244828	RET/SFRP2/SALL4/RGMA/GDF7/BMP7/CTHRC1/WNT4/BMP4/CC2D2A/TWIST1/SFRP1/IFT172/SIX1/GREM1/CELSR1/SOX9/SIX4/GRHL3/SOX8	20
BP	GO:0003002	regionalization	44/1469	354/18800	0.0014846	0.0276685	0.0244828	GREM2/MEOX1/SFRP2/SMO/LEF1/CELSR2/HOXD4/ROBO1/TP63/BMP4/SIX2/SPRY1/SFRP1/BMPR1B/HOXD8/DYNC2H1/OTX1/RPGRIP1L/DZIP1L/FOXN4/IFT172/WT1/SIX1/MNS1/HOXD9/GREM1/DPCD/LMX1B/HOXC4/PIFO/FOXC1/FGF1/NTF4/CXXC4/FOXA1/HOXB8/TDRD1/RELN/HES2/FOXJ1/DNAAF1/ROBO2/TBX18/DSCAML1	44
BP	GO:0007517	muscle organ development	42/1469	334/18800	0.00150144	0.0278792	0.0246693	CASQ1/SMO/LEF1/EPHB1/SHOX2/PAX5/HDAC9/STRA6/BMP4/CHODL/DMD/ASB2/TNNI3/RBM24/TWIST1/CXCL10/WNT10B/IGF1/WT1/DES/CNTFR/SIX1/HOXD9/COL19A1/DNER/SIX4/ITGA11/DSP/FOXC1/ACTC1/SGCD/USP2/SPEG/UNC45B/ITGA7/PKP2/SOX8/CNTF/MYOZ2/COL3A1/MYOCD/MIR145	42
BP	GO:0002028	regulation of sodium ion transport	16/1469	90/18800	0.00151996	0.0281193	0.0248818	ATP1B2/ATP1A2/HECW1/DRD2/WNK2/SCN4B/DMD/SCN2B/FGF14/FGF11/FGF13/CNTN1/BPIFA1/SCN5A/PKP2/WNK4	16
BP	GO:0019233	sensory perception of pain	17/1469	99/18800	0.00163128	0.0300682	0.0266063	GRIN2A/HTR2A/CXCL12/EPHB1/TACR1/KCNA2/PENK/NTRK1/PHF24/CNR2/ZFHX2/ANO1/SCN11A/CCN3/HOXB8/KCND2/BDKRB1	17
BP	GO:0031069	hair follicle morphogenesis	8/1469	30/18800	0.00168101	0.0308716	0.0273172	WNT10A/NGFR/SMO/IGFBP5/KRT17/TP63/FST/TGM3	8
BP	GO:0048754	branching morphogenesis of an epithelial tube	23/1469	153/18800	0.00180648	0.0328667	0.0290825	SFRP2/MDK/SMO/LEF1/GDF7/BMP7/WNT4/BMP4/SIX2/SPRY1/LGR4/ADAMTS16/WT1/SIX1/GREM1/CELSR1/SOX9/SIX4/FGF1/EYA1/FOXA1/SOX8/CSMD1	23
BP	GO:0061512	protein localization to cilium	14/1469	75/18800	0.00181533	0.0328667	0.0290825	TUB/CC2D2A/DYNC2H1/DZIP1L/ODAD4/CFAP58/FSIP2/DNAAF11/CCDC39/TTC26/ZMYND10/TTC21A/DNAH11/MAPK15	14
BP	GO:0035418	protein localization to synapse	13/1469	67/18800	0.00181577	0.0328667	0.0290825	GRIN2A/SLITRK3/SHANK1/NRXN2/STX1B/GRIP1/DLG2/NSG1/KIF5C/MAP1A/SNAP25/KIF5A/RELN	13
BP	GO:1902305	regulation of sodium ion transmembrane transport	13/1469	67/18800	0.00181577	0.0328667	0.0290825	ATP1B2/ATP1A2/HECW1/WNK2/SCN4B/DMD/SCN2B/FGF14/FGF11/FGF13/BPIFA1/SCN5A/WNK4	13
BP	GO:0060602	branch elongation of an epithelium	6/1469	18/18800	0.00184069	0.0330799	0.0292712	BMP4/SPRY1/SIX1/SOX9/SIX4/FGF1	6
BP	GO:0072189	ureter development	6/1469	18/18800	0.00184069	0.0330799	0.0292712	RET/BMP4/SIX1/SOX9/SOX8/TBX18	6
BP	GO:0016048	detection of temperature stimulus	7/1469	24/18800	0.00185422	0.0330866	0.0292771	NGFR/HTR2A/CXCL12/EPHB1/NTRK1/GRIK2/ANO1	7
BP	GO:0048745	smooth muscle tissue development	7/1469	24/18800	0.00185422	0.0330866	0.0292771	SMO/STRA6/BMP4/SIX1/SOX9/COL3A1/MIR145	7
BP	GO:0051952	regulation of amine transport	16/1469	92/18800	0.00192661	0.0342568	0.0303126	AVPR1A/ATP1A2/HTR2A/DRD2/CXCL12/GRM7/KCNA2/TACR2/SLC6A1/SYT12/RAB3B/ADRA2B/KCNB1/ADRA2C/SYT8/OXTR	16
BP	GO:0086009	membrane repolarization	11/1469	52/18800	0.00194574	0.0344753	0.0305059	ATP1B2/ATP1A2/RNF207/SCN4B/KCNA5/CASQ2/SCN5A/AKAP6/LOC102723475/KCNE4/KCNE1	11
BP	GO:0048592	eye morphogenesis	23/1469	154/18800	0.00197038	0.0347892	0.0307837	EPHB1/ALDH1A3/BMP7/MFAP2/AQP5/NECTIN1/STRA6/BMP4/TWIST1/TFAP2A/RPGRIP1L/FOXN4/IFT172/PROM1/SOX9/THY1/USH1C/SOX8/CNTF/DZANK1/RP1/FBN2/MFAP5	23
BP	GO:0070167	regulation of biomineral tissue development	17/1469	101/18800	0.0020385	0.0358661	0.0317366	ASPN/BMP7/OSR2/WNT4/BMP4/COMP/TWIST1/TFAP2A/BMPR1B/MGP/WNT10B/ENAM/GREM1/SOX9/LTF/OMD/FBN2	17
BP	GO:0019731	antibacterial humoral response	12/1469	60/18800	0.00205262	0.0359887	0.0318451	JCHAIN/IGHA1/IGHA2/IGKV3-20/IGHM/WFDC2/KLK7/BPIFA1/TF/SPINK5/LTF/CTSG	12
BP	GO:0008016	regulation of heart contraction	29/1469	211/18800	0.002075	0.0362549	0.0320807	ATP1B2/AVPR1A/ATP1A2/SLC4A3/DRD2/RNF207/SHOX2/CACNA1G/SCN4B/DMD/TNNI3/PLN/KCNA5/CYP2J2/HCN4/SCN2B/FOXN4/FGF13/DES/CASQ2/HRC/SCN5A/DSP/LOC102723475/PKP2/HSPB7/KCNE4/KCNE1/TBX18	29
BP	GO:0001764	neuron migration	24/1469	164/18800	0.00210511	0.0366049	0.0323903	TNN/NTN1/ASTN1/MDK/DRD2/CXCL12/CELSR2/ASTN2/DCLK1/TWIST1/FGF13/CELSR1/NEXMIF/DNER/LHX6/DNAAF4/CAMK2B/NTRK3/GFRA3/RELN/CX3CL1/COL3A1/KIAA0319/ARX	24
BP	GO:0035115	embryonic forelimb morphogenesis	8/1469	31/18800	0.0021126	0.0366049	0.0323903	CRABP2/SHOX2/TP63/OSR2/TWIST1/TFAP2A/RPGRIP1L/HOXD9	8
BP	GO:0043266	regulation of potassium ion transport	18/1469	110/18800	0.00211685	0.0366049	0.0323903	ATP1B2/HTR2A/DRD2/RNF207/WNK2/LRRC55/KCNA5/KCNRG/CASQ2/DPP10/AKAP6/LOC102723475/KCNN4/KCNMB1/WNK4/KCNE4/KCNE1/KCNG1	18
BP	GO:0035136	forelimb morphogenesis	9/1469	38/18800	0.00216618	0.0371381	0.0328622	CRABP2/SHOX2/TP63/OSR2/RNF165/TWIST1/TFAP2A/RPGRIP1L/HOXD9	9
BP	GO:0051451	myoblast migration	5/1469	13/18800	0.00218613	0.0371381	0.0328622	THBS4/SMO/NET1/SIX1/SIX4	5
BP	GO:0061029	eyelid development in camera-type eye	5/1469	13/18800	0.00218613	0.0371381	0.0328622	OSR2/STRA6/TWIST1/TFAP2A/GRHL3	5
BP	GO:0061430	bone trabecula morphogenesis	5/1469	13/18800	0.00218613	0.0371381	0.0328622	SFRP1/WNT10B/GREM1/COL1A1/FBN2	5
BP	GO:0098814	spontaneous synaptic transmission	5/1469	13/18800	0.00218613	0.0371381	0.0328622	RIMS2/STX1B/NSG1/DOC2B/DOC2A	5
BP	GO:0007586	digestion	21/1469	137/18800	0.00219198	0.0371381	0.0328622	UCN2/MDK/CEL/CRACD/TFF3/TACR1/CHIT1/MUC13/AQP5/MUC6/UCN3/MUC4/PTGER3/INAVA/SOX9/KCNN4/SLC2A5/WNK4/SLC5A1/ARX/OXTR	21
BP	GO:0110151	positive regulation of biomineralization	11/1469	53/18800	0.00228509	0.0385858	0.0341432	FBLN7/BMP7/OSR2/WNT4/BMP4/TFAP2A/BMPR1B/WNT10B/ENAM/LTF/FBN2	11
BP	GO:0001505	regulation of neurotransmitter levels	29/1469	213/18800	0.00239266	0.0402671	0.0356308	ATP1A2/CADPS/HTR2A/ASIC1/DRD2/SNCAIP/BRSK1/NRXN2/RIMS2/PRIMA1/BCHE/STX1B/DOC2B/TACR2/SLC6A1/SYT12/SNAP25/SLC44A4/RAB3B/SLC4A8/GFAP/GAD1/RIMS1/PFN2/GRIK5/SYT8/BAIAP3/DOC2A/SYNGR3	29
BP	GO:0060219	camera-type eye photoreceptor cell differentiation	7/1469	25/18800	0.00240369	0.0403179	0.0356758	RPGRIP1L/PROM1/SOX9/THY1/USH1C/SOX8/RP1	7
BP	GO:0035249	synaptic transmission, glutamatergic	16/1469	94/18800	0.00242041	0.0404634	0.0358046	PLPPR4/ATP1A2/HTR2A/DRD2/GRM7/DGKI/CDH2/NTRK1/GRIK2/CACNG8/GRIK5/SLC17A7/RELN/CNIH2/GRIK3/OXTR	16
BP	GO:0048670	regulation of collateral sprouting	6/1469	19/18800	0.0025141	0.0416383	0.0368442	CRABP2/SPP1/RND2/LPAR3/FGF13/EPHA7	6
BP	GO:0050961	detection of temperature stimulus involved in sensory perception	6/1469	19/18800	0.0025141	0.0416383	0.0368442	HTR2A/CXCL12/EPHB1/NTRK1/GRIK2/ANO1	6
BP	GO:0061138	morphogenesis of a branching epithelium	26/1469	185/18800	0.00251551	0.0416383	0.0368442	SFRP2/MDK/SULF1/SMO/LEF1/GDF7/BMP7/TP63/WNT4/BMP4/SIX2/SPRY1/LGR4/SFRP1/ADAMTS16/WT1/SIX1/GREM1/CELSR1/SOX9/SIX4/FGF1/EYA1/FOXA1/SOX8/CSMD1	26
BP	GO:0070252	actin-mediated cell contraction	17/1469	103/18800	0.00252759	0.041701	0.0368997	ATP1A2/RNF207/CACNA1G/SCN4B/PLN/KCNA5/HCN4/SCN2B/FGF13/SCN5A/DSP/ACTC1/LOC102723475/SGCD/PKP2/KCNE4/KCNE1	17
BP	GO:0043270	positive regulation of ion transport	35/1469	273/18800	0.00257861	0.0424038	0.0375216	ABCB1/ATP1B2/CASQ1/AVPR1A/DRD2/TRPV3/CXCL12/RNF207/WNK2/LRRC55/CD19/STAC2/SCN4B/DMD/TACR2/SLC6A1/CXCL11/RAB3B/P2RX5/CXCL10/APLNR/CNTN1/SCN5A/AKAP6/THY1/KCNN4/IFNG/PKP2/PLP1/KCNMB1/RELN/CX3CL1/WNK4/KCNE1/BDKRB1	35
BP	GO:1904064	positive regulation of cation transmembrane transport	22/1469	148/18800	0.00258936	0.0424041	0.0375218	ATP1B2/CASQ1/RNF207/WNK2/LRRC55/CD19/STAC2/DMD/CXCL11/CXCL10/APLNR/AKAP6/THY1/KCNN4/IFNG/PLP1/KCNMB1/RELN/CX3CL1/WNK4/KCNE1/BDKRB1	22
BP	GO:0006939	smooth muscle contraction	18/1469	112/18800	0.00259608	0.0424041	0.0375218	ATP1A2/HTR2A/SULF1/DRD2/BDKRB2/TACR1/KCNMA1/COMP/TNNI3/TACR2/MYH11/ADRA2B/PTGER3/ADRA2C/CNN1/MYOCD/MIR145/OXTR	18
BP	GO:2000241	regulation of reproductive process	25/1469	176/18800	0.00260391	0.0424041	0.0375218	SULF1/TACR1/BMP7/SERPINF1/WNT4/BMP4/EPPIN/NOX5/TACR2/INHBB/SFRP1/PDE3A/CFAP206/IGF1/WT1/BNC1/SOX9/CFAP69/NPM2/TCP11/CCR6/TRIP13/CLXN/MAPK15/OXTR	25
BP	GO:0002691	regulation of cellular extravasation	9/1469	39/18800	0.00262395	0.0424557	0.0375675	MDK/CXCL12/SELE/PLVAP/XG/PDGFD/THY1/CHST4/CCL21	9
BP	GO:0060306	regulation of membrane repolarization	9/1469	39/18800	0.00262395	0.0424557	0.0375675	RNF207/SCN4B/KCNA5/CASQ2/SCN5A/AKAP6/LOC102723475/KCNE4/KCNE1	9
BP	GO:0048565	digestive tract development	20/1469	130/18800	0.00263907	0.0425635	0.0376629	RET/SFRP2/SMO/SHOX2/TP63/STRA6/BMP4/SIX2/LGR4/SFRP1/CCDC103/IFT172/SPDEF/CCDC39/FOXL1/DNAAF1/CCDC40/COL3A1/MYOCD/OXTR	20
BP	GO:0086002	cardiac muscle cell action potential involved in contraction	11/1469	54/18800	0.00267082	0.042938	0.0379942	RNF207/CACNA1G/SCN4B/KCNA5/SCN2B/SCN5A/DSP/LOC102723475/PKP2/KCNE4/KCNE1	11
BP	GO:0060538	skeletal muscle organ development	24/1469	167/18800	0.00268568	0.0430393	0.0380839	CASQ1/SMO/EPHB1/SHOX2/PAX5/HDAC9/STRA6/DMD/ASB2/RBM24/TWIST1/WNT10B/WT1/DES/CNTFR/SIX1/HOXD9/COL19A1/DNER/SIX4/ITGA7/SOX8/MYOZ2/MYOCD	24
BP	GO:0070588	calcium ion transmembrane transport	39/1469	314/18800	0.00270202	0.0431637	0.038194	GRIN2A/RYR3/CASQ1/ATP1A2/JSRP1/HTR2A/ASIC1/DRD2/TRPV3/TRPV6/CD19/CACNA1G/STAC2/NALF2/DMD/PLN/NALCN/REM1/CACNA1A/CXCL11/SLN/CXCL10/TRPV4/APLNR/CASQ2/HRC/CACNG8/GEM/AKAP6/THY1/NALF1/CCR7/PLP1/BHLHA15/GP5/CCL21/CX3CL1/CACNG6/BDKRB1	39
BP	GO:0002548	monocyte chemotaxis	13/1469	70/18800	0.00273145	0.0432222	0.0382457	DEFB124/CXCL12/CCL24/CCL14/CXCL10/GREM1/CCL22/CCN3/CTSG/CCL21/CX3CL1/CCL16/CCL8	13
BP	GO:0051966	regulation of synaptic transmission, glutamatergic	13/1469	70/18800	0.00273145	0.0432222	0.0382457	PLPPR4/ATP1A2/HTR2A/DRD2/GRM7/DGKI/CDH2/NTRK1/GRIK2/CACNG8/RELN/GRIK3/OXTR	13
BP	GO:0061035	regulation of cartilage development	13/1469	70/18800	0.00273145	0.0432222	0.0382457	PTHLH/MDK/SHOX2/FRZB/CTSK/BMP4/SIX2/FGF18/BMPR1B/GREM1/SOX9/GDF6/SMPD3	13
BP	GO:0030199	collagen fibril organization	12/1469	62/18800	0.00274215	0.0432554	0.0382751	COL14A1/MMP11/SFRP2/DPT/ADAMTS14/LOXL4/COMP/GREM1/FOXC1/COL1A1/COL1A2/COL3A1	12
BP	GO:0022600	digestive system process	17/1469	104/18800	0.0028066	0.0441338	0.0390524	MDK/CEL/CRACD/TFF3/TACR1/MUC13/AQP5/MUC6/MUC4/PTGER3/INAVA/SOX9/KCNN4/SLC2A5/WNK4/SLC5A1/OXTR	17
BP	GO:0007613	memory	19/1469	122/18800	0.00289408	0.0453676	0.0401442	GRIN2A/KCNK2/HTR2A/MDK/ASIC1/DRD2/SHANK1/TACR1/SERPINF1/SLC6A1/MAP1A/S100B/FGF13/SLC2A4/NTF3/NTF4/RELN/CSMD1/OXTR	19
BP	GO:0051960	regulation of nervous system development	51/1469	440/18800	0.00298161	0.0465946	0.0412298	CRABP2/LRRN1/NTN1/SLITRK3/TENM4/MDK/DRD2/SPP1/SLITRK6/SMO/CXCL12/EPHB1/SHOX2/ISLR2/PAK3/VSTM5/ROBO1/PLXNA4/BMP7/SERPINF1/SLIT1/RND2/SYNDIG1/CHODL/PTPRZ1/MAP6/SEMA3D/LPAR3/NTRK1/FGF13/GFAP/TP73/DCT/RASSF10/CLSTN2/EFNB3/THY1/EPHA7/CAMK2B/IFNG/SLITRK5/NTRK3/SOX8/L1CAM/RELN/CX3CL1/HES2/LRRTM2/ROBO2/KIAA0319/OXTR	51
BP	GO:0006942	regulation of striated muscle contraction	16/1469	96/18800	0.00301509	0.0469719	0.0415637	CASQ1/ATP1A2/RNF207/DMD/TNNI3/PLN/HCN4/TRPV4/FGF13/CASQ2/HRC/SCN4A/SCN5A/DSP/PKP2/TNNT3	16
BP	GO:0023061	signal release	52/1469	451/18800	0.00304645	0.0473139	0.0418663	SCG5/CADPS/HTR2A/ASIC1/DRD2/SPP1/SNCAIP/BRSK1/MYRIP/CXCL12/C1QTNF3/BLK/TRPV6/NRXN2/VSNL1/TACR1/RIMS2/ADCY5/STX1B/CPE/ABCA12/UCN3/KCNA2/DOC2B/TACR2/SYT12/KCNA5/SNAP25/INHBB/SLC44A4/SFRP1/SLC4A8/ADRA2B/TRPV4/KCNB1/IL11/RIMS1/PFN2/RFX3/GRIK5/HNF4A/ADRA2C/ANO1/IFNG/CCN3/SMPD3/FAM3D/SYT8/BAIAP3/GIPR/DOC2A/OXTR	52
BP	GO:0060384	innervation	7/1469	26/18800	0.00307038	0.0473931	0.0419364	RET/SULF1/SLITRK6/VCAM1/RNF165/NTRK1/NTF4	7
BP	GO:0060740	prostate gland epithelium morphogenesis	7/1469	26/18800	0.00307038	0.0473931	0.0419364	SULF1/BMP7/TP63/BMP4/SFRP1/SOX9/FOXA1	7
BP	GO:0002687	positive regulation of leukocyte migration	21/1469	141/18800	0.00312467	0.0480836	0.0425474	THBS4/DEFB124/CXCL13/MDK/CXCL12/TACR1/CCL24/TNFRSF18/PLVAP/XG/CXCL10/TRPV4/PDGFD/THY1/PGF/CCR6/CCR7/CCL21/CX3CL1/BDKRB1/CCL8	21
BP	GO:0017158	regulation of calcium ion-dependent exocytosis	9/1469	40/18800	0.00315504	0.0481064	0.0425675	TRPV6/CACNA1G/DOC2B/SCAMP5/SYT12/KCNB1/SYT8/BAIAP3/DOC2A	9
BP	GO:0051281	positive regulation of release of sequestered calcium ion into cytosol	9/1469	40/18800	0.00315504	0.0481064	0.0425675	CASQ1/CD19/CXCL11/CXCL10/APLNR/AKAP6/THY1/CX3CL1/BDKRB1	9
BP	GO:0048880	sensory system development	46/1469	389/18800	0.00317561	0.0481064	0.0425675	RET/SMOC1/TMEM132E/ADAMTS18/DRD2/SLITRK6/NHS/EPHB1/ALDH1A3/BMP7/MFAP2/SERPINF1/AQP5/NECTIN1/TUB/OSR2/STRA6/BMP4/SPRY1/CC2D2A/WNT5B/TWIST1/SLC44A4/TFAP2A/BMPR1B/NPHP1/TMEM231/RPGRIP1L/FOXN4/IFT172/SOX2/WT1/PROM1/SOX9/GRHL3/FOXC1/THY1/USH1C/SLC17A7/UNC45B/SOX8/CNTF/DZANK1/RP1/FBN2/MFAP5	46
BP	GO:0007638	mechanosensory behavior	5/1469	14/18800	0.00318351	0.0481064	0.0425675	DRD2/SLITRK6/NRXN2/STRA6/CNTNAP2	5
BP	GO:0030007	cellular potassium ion homeostasis	5/1469	14/18800	0.00318351	0.0481064	0.0425675	ATP1B2/ATP1A2/ATP1A4/KCNMA1/ATP12A	5
BP	GO:0050930	induction of positive chemotaxis	5/1469	14/18800	0.00318351	0.0481064	0.0425675	CXCL12/ARTN/PGF/NTF3/SCG2	5
BP	GO:0010765	positive regulation of sodium ion transport	8/1469	33/18800	0.00323347	0.048715	0.0431061	ATP1B2/WNK2/SCN4B/DMD/CNTN1/SCN5A/PKP2/WNK4	8
BP	GO:0060231	mesenchymal to epithelial transition	6/1469	20/18800	0.00335681	0.0502722	0.044484	SMO/WNT4/BMP4/SIX2/WT1/GREM1	6
BP	GO:0097623	potassium ion export across plasma membrane	6/1469	20/18800	0.00335681	0.0502722	0.044484	KCNA2/KCNA5/KCNB1/LOC102723475/KCNE4/KCNE1	6
BP	GO:0035107	appendage morphogenesis	21/1469	142/18800	0.00340382	0.0506747	0.0448401	CRABP2/SFRP2/SALL4/LEF1/SHOX2/BMP7/TP63/DLX5/OSR2/BMP4/RNF165/TWIST1/TFAP2A/DYNC2H1/TMEM231/RPGRIP1L/HOXD9/GREM1/SOX9/FBN2/COL3A1	21
BP	GO:0035108	limb morphogenesis	21/1469	142/18800	0.00340382	0.0506747	0.0448401	CRABP2/SFRP2/SALL4/LEF1/SHOX2/BMP7/TP63/DLX5/OSR2/BMP4/RNF165/TWIST1/TFAP2A/DYNC2H1/TMEM231/RPGRIP1L/HOXD9/GREM1/SOX9/FBN2/COL3A1	21
BP	GO:0043114	regulation of vascular permeability	10/1469	48/18800	0.00346356	0.0512606	0.0453586	PDE2A/BDKRB2/TACR1/TACR2/PLVAP/PDE3A/TRPV4/MYLK3/C2CD4B/C2CD4A	10
BP	GO:0048483	autonomic nervous system development	10/1469	48/18800	0.00346356	0.0512606	0.0453586	RET/VCAM1/PLXNA4/TP63/TFAP2A/NTRK1/SIX1/SOX8/GFRA3/ARX	10
BP	GO:0050807	regulation of synapse organization	28/1469	209/18800	0.00354879	0.0523681	0.0463386	LRRN1/NTN1/SLITRK3/DRD2/SLITRK6/PPFIA2/EPHB1/PAK3/VSTM5/NGEF/NECTIN1/SLIT1/IGSF9/SYNDIG1/CDH2/NTRK1/SIX1/CLSTN2/SIX4/EPHA7/CAMK2B/SRCIN1/SLITRK5/NTRK3/RELN/LRRTM2/ROBO2/OXTR	28
BP	GO:0097120	receptor localization to synapse	11/1469	56/18800	0.0035995	0.0529611	0.0468633	SHISA6/STX1B/GRIP1/DLG2/NSG1/KIF5C/SNAP25/CACNG8/KIF5A/RELN/CNIH2	11
BP	GO:0006816	calcium ion transport	49/1469	424/18800	0.00376816	0.055281	0.0489162	GRIN2A/RYR3/CASQ1/ATP1A2/JSRP1/HTR2A/ASIC1/DRD2/TRPV3/CXCL12/TRPV6/CD19/RAMP1/MS4A1/CACNA1G/STAC2/NALF2/EPPIN/DMD/PLN/NALCN/REM1/CACNA1A/CXCL11/P2RX5/SLN/CXCL10/TRPV4/APLNR/EFHB/CASQ2/HRC/CACNG8/GEM/FCRL3/AKAP6/THY1/NALF1/CAMK2B/KCNN4/CCR7/PLP1/BHLHA15/GP5/CCL21/CX3CL1/CACNG6/BDKRB1/CCL8	49
BP	GO:0048730	epidermis morphogenesis	8/1469	34/18800	0.00394368	0.0576877	0.0510458	WNT10A/NGFR/SMO/IGFBP5/KRT17/TP63/FST/TGM3	8
BP	GO:0009612	response to mechanical stimulus	27/1469	201/18800	0.00399288	0.0579136	0.0512456	IGFBP2/ATP1A2/KCNK2/HTR2A/MDK/DRD2/PDE2A/SLITRK6/CXCL12/NRXN2/TACR1/GCLC/STRA6/DMD/KCNA5/CDH2/CXCL10/TRPV4/WHRN/NTRK1/PHF24/CNTNAP2/SOX9/COL1A1/STRC/KIAA0319/BDKRB1	27
BP	GO:1901888	regulation of cell junction assembly	27/1469	201/18800	0.00399288	0.0579136	0.0512456	LRRN1/EPHA3/NTN1/SLITRK3/SLITRK6/EPHB1/VSTM5/NECTIN1/WNT4/SLIT1/SYNDIG1/SFRP1/NPHP1/APLNR/NTRK1/CNTNAP2/SIX1/GREM1/CLSTN2/SIX4/THY1/EPHA7/SLITRK5/NTRK3/LRRTM2/ROBO2/OXTR	27
BP	GO:0019226	transmission of nerve impulse	13/1469	73/18800	0.00399364	0.0579136	0.0512456	AVPR1A/KCNMB2/NFASC/CACNA1G/KCNA2/SCN3A/CNTNAP2/GRIK2/CACNG8/SCN4A/SCN5A/SCN11A/KCND2	13
BP	GO:0042475	odontogenesis of dentin-containing tooth	15/1469	90/18800	0.00400653	0.0579335	0.0512632	WNT10A/NGFR/SMO/LEF1/BMP7/NECTIN1/TP63/BMP4/EDAR/APCDD1/FST/ENAM/SCN5A/FOXC1/SMPD3	15
BP	GO:0051592	response to calcium ion	21/1469	144/18800	0.00402492	0.0580326	0.0513509	KCNH1/RYR3/KCNMB2/MTTP/TRPV6/CPNE5/KCNMA1/CPNE4/SLC6A1/SYT12/INHBB/DPEP1/RASAL1/PENK/CASQ2/SCN5A/PCSK1/KCNMB1/ALOX15/SYT8/GIPR	21
BP	GO:0070839	metal ion export	10/1469	49/18800	0.004053	0.0581087	0.0514182	ATP1B2/ATP1A2/ATP1A4/KCNA2/KCNA5/KCNB1/LOC102723475/ATP12A/KCNE4/KCNE1	10
BP	GO:0055074	calcium ion homeostasis	53/1469	468/18800	0.00405329	0.0581087	0.0514182	GRIN2A/RYR3/CASQ1/AVPR1A/ATP1A2/JSRP1/CXCL13/HTR2A/DRD2/TRPV3/F2RL2/CXCL12/TRPV6/BDKRB2/TACR1/CD19/ADCY5/LPAR4/CCL14/MS4A1/CD24/NALF2/DMD/TNNI3/PLN/CACNA1A/KCNA5/CXCL11/P2RX5/LPAR3/CXCL10/TRPV4/ATP6V1B1/APLNR/PTGER3/CASQ2/P2RY10/GRIK2/HRC/CALB2/AKAP6/THY1/NALF1/SGCD/CCR6/CCR7/GP5/CCL21/CX3CL1/GIPR/BDKRB1/CCL8/OXTR	53
BP	GO:0034767	positive regulation of ion transmembrane transport	23/1469	163/18800	0.00410316	0.0586565	0.051903	ABCB1/ATP1B2/CASQ1/RNF207/WNK2/LRRC55/CD19/STAC2/DMD/CXCL11/CXCL10/APLNR/AKAP6/THY1/KCNN4/IFNG/PLP1/KCNMB1/RELN/CX3CL1/WNK4/KCNE1/BDKRB1	23
BP	GO:0048645	animal organ formation	12/1469	65/18800	0.00411805	0.0587027	0.0519438	SULF1/ROBO1/BMP7/TP63/BMP4/SPRY1/WT1/SIX1/FGF1/EYA1/NTF4/ROBO2	12
BP	GO:0050900	leukocyte migration	45/1469	384/18800	0.00413764	0.0588153	0.0520435	RET/THBS4/DEFB124/CXCL13/MDK/VCAM1/CXCL12/TACR1/PODXL2/SELE/CCL24/CCL14/STAP1/ADD2/ASB2/CXCL11/TNFRSF18/PLVAP/XG/CXCL6/CXCL10/TRPV4/ARTN/PDGFD/CD200/CNR2/GREM1/THY1/PGF/CHST4/TRIM55/CCR6/CCL22/ITGA7/CCR7/CCN3/SMPD3/CTSG/CCL21/CX3CL1/FOXJ1/CCL16/SCG2/BDKRB1/CCL8	45
BP	GO:0007612	learning	21/1469	145/18800	0.00436918	0.0618534	0.0547318	GRIN2A/ATP1A2/ASIC1/DRD2/BRSK1/SHANK1/NRXN2/TACR1/BCHE/STRA6/TACR2/SLC6A1/MAP1A/SNAP25/FGF13/NPTX2/CNTNAP2/NRXN3/RELN/CSMD1/NLGN4Y	21
BP	GO:0050769	positive regulation of neurogenesis	29/1469	222/18800	0.00438705	0.0618534	0.0547318	CRABP2/NTN1/TENM4/MDK/DRD2/SMO/CXCL12/SHOX2/ISLR2/PAK3/ROBO1/PLXNA4/SERPINF1/RND2/CHODL/PTPRZ1/MAP6/LPAR3/GFAP/TP73/DCT/RASSF10/CAMK2B/IFNG/SOX8/L1CAM/RELN/CX3CL1/ROBO2	29
BP	GO:0099504	synaptic vesicle cycle	25/1469	183/18800	0.00438825	0.0618534	0.0547318	CADPS/HTR2A/DRD2/CEL/BRSK1/DNM1/RIMS2/STX1B/SYNDIG1/DOC2B/SYT12/SNAP25/ABCA13/RAB3B/CDH2/SLC4A8/RIMS1/PFN2/SLC2A4/GRIK5/SLC17A7/PACSIN1/SYT8/DOC2A/NLGN4Y	25
BP	GO:0030501	positive regulation of bone mineralization	9/1469	42/18800	0.00446864	0.0623909	0.0552074	BMP7/OSR2/WNT4/BMP4/TFAP2A/BMPR1B/WNT10B/LTF/FBN2	9
BP	GO:0072075	metanephric mesenchyme development	5/1469	15/18800	0.00447102	0.0623909	0.0552074	BMP7/WNT4/WT1/SIX1/SIX4	5
BP	GO:0045667	regulation of osteoblast differentiation	20/1469	136/18800	0.00447597	0.0623909	0.0552074	TNN/SFRP2/SMOC1/IGFBP5/BMP7/SCUBE3/TP63/CTHRC1/WNT4/BMP4/TWIST1/SFRP1/BMPR1B/WNT10B/IGF1/DNAI3/GREM1/SOX9/LTF/FBN2	20
BP	GO:0072175	epithelial tube formation	20/1469	136/18800	0.00447597	0.0623909	0.0552074	RET/SFRP2/SALL4/RGMA/GDF7/BMP7/CTHRC1/WNT4/BMP4/CC2D2A/TWIST1/SFRP1/IFT172/SIX1/GREM1/CELSR1/SOX9/SIX4/GRHL3/SOX8	20
BP	GO:0045669	positive regulation of osteoblast differentiation	13/1469	74/18800	0.00450622	0.0624664	0.0552742	SFRP2/BMP7/SCUBE3/TP63/CTHRC1/WNT4/BMP4/BMPR1B/WNT10B/IGF1/DNAI3/LTF/FBN2	13
BP	GO:0140115	export across plasma membrane	13/1469	74/18800	0.00450622	0.0624664	0.0552742	ABCB1/ATP1B2/ATP1A2/ATP1A4/KCNA2/KCNA5/KCNB1/SLC47A2/OSCP1/LOC102723475/ATP12A/KCNE4/KCNE1	13
BP	GO:0048706	embryonic skeletal system development	19/1469	127/18800	0.00455743	0.0629789	0.0557277	MMP16/SULF1/SHOX2/HOXD4/BMP7/PAX5/OSR2/BMP4/SIX2/TWIST1/TFAP2A/SIX1/HOXD9/HOXC4/SIX4/COL1A1/EYA1/HOXB8/DSCAML1	19
BP	GO:0015837	amine transport	16/1469	100/18800	0.00456822	0.0629789	0.0557277	AVPR1A/ATP1A2/HTR2A/DRD2/CXCL12/GRM7/KCNA2/TACR2/SLC6A1/SYT12/RAB3B/ADRA2B/KCNB1/ADRA2C/SYT8/OXTR	16
BP	GO:0007189	adenylate cyclase-activating G protein-coupled receptor signaling pathway	22/1469	155/18800	0.00458999	0.0629837	0.0557319	UCN2/PTHLH/DRD2/LHCGR/ADCY2/ADCY5/UCN3/MRAP2/RAMP1/ADGRB2/PLN/CXCL11/LGR4/ADRA2B/LPAR3/CXCL10/PTGER3/CNR2/TCP11/ADRA2C/GIPR/ADGRG4	22
BP	GO:0098659	inorganic cation import across plasma membrane	18/1469	118/18800	0.00460612	0.0629837	0.0557319	ATP1B2/ATP1A2/ATP1A4/TRPV3/TRPV6/WNK2/NALF2/SLC6A1/CACNA1A/HCN4/TRPV4/CNGA3/KCNJ16/NALF1/IFNG/ATP12A/WNK4/SLC5A1	18
BP	GO:0099587	inorganic ion import across plasma membrane	18/1469	118/18800	0.00460612	0.0629837	0.0557319	ATP1B2/ATP1A2/ATP1A4/TRPV3/TRPV6/WNK2/NALF2/SLC6A1/CACNA1A/HCN4/TRPV4/CNGA3/KCNJ16/NALF1/IFNG/ATP12A/WNK4/SLC5A1	18
BP	GO:0030239	myofibril assembly	12/1469	66/18800	0.00468341	0.063867	0.0565136	CASQ1/PGM5/FLNC/LDB3/MYH11/FHOD3/LMOD1/MYLK3/SIX4/ACTC1/TNNT3/MYOZ2	12
BP	GO:0019933	cAMP-mediated signaling	10/1469	50/18800	0.00471888	0.0641767	0.0567876	PDE7B/PDE2A/ADCY2/RASD2/CAP2/PDE3A/APLNR/SOX9/AKAP6/GIPR	10
BP	GO:1903169	regulation of calcium ion transmembrane transport	22/1469	156/18800	0.00495998	0.067152	0.0594203	CASQ1/ATP1A2/JSRP1/DRD2/CD19/STAC2/DMD/PLN/REM1/CXCL11/SLN/CXCL10/APLNR/CASQ2/HRC/GEM/AKAP6/THY1/PLP1/CX3CL1/CACNG6/BDKRB1	22
BP	GO:0007611	learning or memory	33/1469	264/18800	0.00497097	0.067152	0.0594203	GRIN2A/ATP1A2/KCNK2/HTR2A/MDK/ASIC1/DRD2/BRSK1/SHANK1/NRXN2/TACR1/BCHE/SERPINF1/STRA6/PTPRZ1/TACR2/SLC6A1/MAP1A/SNAP25/S100B/NTRK1/FGF13/NPTX2/CNTNAP2/NRXN3/SLC2A4/NTF3/NTF4/RELN/CSMD1/NLGN4Y/DNAH11/OXTR	33
BP	GO:0048738	cardiac muscle tissue development	30/1469	234/18800	0.00500175	0.067152	0.0594203	FHL2/KCNK2/TENM4/SHOX2/BMP7/BMP4/CACNA1G/ASB2/TNNI3/PLN/MYH11/FHOD3/HCN4/SORBS2/PI16/MYLK3/IGF1/WT1/TP73/GREM1/SCN5A/DSP/FOXC1/AKAP6/ACTC1/SGCD/PKP2/TBX18/MYOCD/ALPK2	30
BP	GO:0060560	developmental growth involved in morphogenesis	30/1469	234/18800	0.00500175	0.067152	0.0594203	CRABP2/TNN/SFRP2/NTN1/SPP1/CXCL12/ISLR2/CPNE5/RIMS2/PLXNA4/BCL11A/DCLK1/BMP4/SLIT1/SPRY1/RND2/SEMA3D/SFRP1/LPAR3/RASAL1/FGF13/SIX1/RIMS1/SOX9/SIX4/FGF1/EPHA7/L1CAM/SPAG6/KIAA0319	30
BP	GO:0007188	adenylate cyclase-modulating G protein-coupled receptor signaling pathway	31/1469	244/18800	0.00500497	0.067152	0.0594203	GNAO1/UCN2/PTHLH/DRD2/PDE2A/LHCGR/GRM7/ADCY2/RIMS2/ADCY5/UCN3/MRAP2/RAMP1/ADGRB2/PLN/CXCL11/LGR4/ADRA2B/CRHR2/LPAR3/CXCL10/PTGER3/HTR1F/CNR2/VIPR2/TCP11/ADRA2C/GIPR/GLP2R/ADGRG4/GRIK3	31
BP	GO:0030326	embryonic limb morphogenesis	18/1469	119/18800	0.00504102	0.067152	0.0594203	CRABP2/SFRP2/SALL4/LEF1/SHOX2/BMP7/TP63/DLX5/OSR2/BMP4/TWIST1/TFAP2A/DYNC2H1/TMEM231/RPGRIP1L/HOXD9/GREM1/FBN2	18
BP	GO:0035113	embryonic appendage morphogenesis	18/1469	119/18800	0.00504102	0.067152	0.0594203	CRABP2/SFRP2/SALL4/LEF1/SHOX2/BMP7/TP63/DLX5/OSR2/BMP4/TWIST1/TFAP2A/DYNC2H1/TMEM231/RPGRIP1L/HOXD9/GREM1/FBN2	18
BP	GO:0032963	collagen metabolic process	16/1469	101/18800	0.00504441	0.067152	0.0594203	MMP16/MMP11/MMP13/MMP10/CTSK/MMP3/MMP7/WNT4/ADAMTS14/BMP4/MMP1/COL1A1/MMP12/SMPD3/COL1A2/MIR145	16
BP	GO:0050796	regulation of insulin secretion	21/1469	147/18800	0.0051312	0.0681272	0.0602833	DRD2/MYRIP/BLK/VSNL1/ADCY5/ABCA12/UCN3/DOC2B/KCNA5/SNAP25/INHBB/SFRP1/KCNB1/RFX3/HNF4A/ANO1/IFNG/CCN3/FAM3D/BAIAP3/GIPR	21
BP	GO:0060048	cardiac muscle contraction	20/1469	138/18800	0.0052845	0.0691045	0.061148	ATP1A2/RNF207/CACNA1G/SCN4B/DMD/TNNI3/PLN/KCNA5/HCN4/SCN2B/FGF13/CASQ2/HRC/SCN5A/DSP/LOC102723475/SGCD/PKP2/KCNE4/KCNE1	20
BP	GO:0055002	striated muscle cell development	12/1469	67/18800	0.00530908	0.0691045	0.061148	CASQ1/PGM5/FLNC/LDB3/MYH11/FHOD3/LMOD1/MYLK3/SIX4/ACTC1/TNNT3/MYOZ2	12
BP	GO:0035860	glial cell-derived neurotrophic factor receptor signaling pathway	4/1469	10/18800	0.00531467	0.0691045	0.061148	RET/GFRA1/SULF1/GFRA3	4
BP	GO:0048755	branching morphogenesis of a nerve	4/1469	10/18800	0.00531467	0.0691045	0.061148	DRD2/SHOX2/BCL11A/EPHA7	4
BP	GO:0070472	regulation of uterine smooth muscle contraction	4/1469	10/18800	0.00531467	0.0691045	0.061148	TACR1/TACR2/ADRA2B/OXTR	4
BP	GO:0072124	regulation of glomerular mesangial cell proliferation	4/1469	10/18800	0.00531467	0.0691045	0.061148	BMP7/BMP4/WT1/PDGFD	4
BP	GO:0072173	metanephric tubule morphogenesis	4/1469	10/18800	0.00531467	0.0691045	0.061148	WNT4/LGR4/SOX9/SOX8	4
BP	GO:1905383	protein localization to presynapse	4/1469	10/18800	0.00531467	0.0691045	0.061148	DLG2/KIF5C/MAP1A/KIF5A	4
BP	GO:0001523	retinoid metabolic process	14/1469	84/18800	0.00533227	0.0691545	0.0611923	CRABP2/CYP27C1/AKR1B10/ALDH1A3/ADH6/CYP2C8/DHRS9/ADH7/UGT1A7/UGT1A3/UGT1A8/UGT1A9/UGT1A1/BCO2	14
BP	GO:0001654	eye development	44/1469	379/18800	0.00537124	0.0694809	0.0614811	RET/SMOC1/ADAMTS18/DRD2/SLITRK6/NHS/EPHB1/ALDH1A3/BMP7/MFAP2/SERPINF1/AQP5/NECTIN1/TUB/OSR2/STRA6/BMP4/SPRY1/CC2D2A/WNT5B/TWIST1/TFAP2A/BMPR1B/NPHP1/TMEM231/RPGRIP1L/FOXN4/IFT172/SOX2/WT1/PROM1/SOX9/GRHL3/FOXC1/THY1/USH1C/SLC17A7/UNC45B/SOX8/CNTF/DZANK1/RP1/FBN2/MFAP5	44
BP	GO:0043588	skin development	36/1469	296/18800	0.00539367	0.0695922	0.0615796	WNT10A/NGFR/KRT6B/KRT6C/ITGB4/SMO/FERMT1/IGFBP5/KRT6A/TNFRSF19/KRT17/CDH3/ABCA12/TP63/KRT5/GJB3/POU3F1/COMP/LGR4/IVL/EDAR/APCDD1/WNT10B/CNFN/FST/PTCH2/SOX9/TGM3/GRHL3/DSP/SPINK5/FOXC1/COL1A1/IRF6/COL1A2/COL3A1	36
BP	GO:0032330	regulation of chondrocyte differentiation	10/1469	51/18800	0.00546774	0.0701879	0.0621067	PTHLH/MDK/SHOX2/BMP4/SIX2/FGF18/BMPR1B/GREM1/SOX9/GDF6	10
BP	GO:0045778	positive regulation of ossification	10/1469	51/18800	0.00546774	0.0701879	0.0621067	TACR1/BMP7/OSR2/WNT4/BMP4/TFAP2A/BMPR1B/WNT10B/LTF/FBN2	10
BP	GO:0010717	regulation of epithelial to mesenchymal transition	16/1469	102/18800	0.00556019	0.0711931	0.0629961	EPHA3/SFRP2/LDLRAD4/MDK/IL17RD/LEF1/BMP7/BMP4/SPRY1/TWIST1/SFRP1/SERPINB3/GREM1/FOXC1/COL1A1/FOXA1	16
BP	GO:0051590	positive regulation of neurotransmitter transport	6/1469	22/18800	0.00564681	0.0719361	0.0636536	DRD2/STX1B/TACR2/RAB3B/SLC4A8/BAIAP3	6
BP	GO:0086012	membrane depolarization during cardiac muscle cell action potential	6/1469	22/18800	0.00564681	0.0719361	0.0636536	ATP1A2/CACNA1G/SCN4B/HCN4/SCN2B/SCN5A	6
BP	GO:0050954	sensory perception of mechanical stimulus	24/1469	177/18800	0.00568756	0.0722723	0.0639511	MYO3B/COCH/HTR2A/SLITRK6/CXCL12/GRM7/TUB/TFAP2A/ATP6V1B1/WHRN/NTRK1/PHF24/EYA4/SLC52A3/SIX1/ESPN/COL1A1/EYA1/USH1C/OTOGL/GJB2/STRC/KCNE1/CNTN5	24
BP	GO:0099003	vesicle-mediated transport in synapse	26/1469	197/18800	0.00589069	0.0746649	0.0660682	CADPS/HTR2A/DRD2/CEL/BRSK1/DNM1/RIMS2/STX1B/SYNDIG1/NSG1/DOC2B/SYT12/SNAP25/ABCA13/RAB3B/CDH2/SLC4A8/RIMS1/PFN2/SLC2A4/GRIK5/SLC17A7/PACSIN1/SYT8/DOC2A/NLGN4Y	26
BP	GO:0006836	neurotransmitter transport	27/1469	207/18800	0.00595099	0.0752396	0.0665768	ATP1A2/CADPS/HTR2A/ASIC1/DRD2/SNCAIP/BRSK1/NRXN2/RIMS2/STX1B/DOC2B/TACR2/SLC6A1/SYT12/SV2B/SNAP25/RAB3B/SLC4A8/GFAP/RIMS1/PFN2/GRIK5/SLC17A7/SYT8/BAIAP3/DOC2A/SYNGR3	27
BP	GO:0060047	heart contraction	31/1469	247/18800	0.00597878	0.0754016	0.0667201	ATP1B2/AVPR1A/ATP1A2/SLC4A3/DRD2/RNF207/SHOX2/CACNA1G/SCN4B/DMD/TNNI3/PLN/KCNA5/CYP2J2/HCN4/SCN2B/FOXN4/FGF13/DES/CASQ2/HRC/SCN5A/DSP/ACTC1/LOC102723475/SGCD/PKP2/HSPB7/KCNE4/KCNE1/TBX18	31
BP	GO:0055007	cardiac muscle cell differentiation	18/1469	121/18800	0.00601186	0.0756293	0.0669215	FHL2/SHOX2/BMP4/ASB2/MYH11/FHOD3/SORBS2/PI16/MYLK3/IGF1/WT1/GREM1/AKAP6/ACTC1/SGCD/TBX18/MYOCD/ALPK2	18
BP	GO:0006874	cellular calcium ion homeostasis	51/1469	456/18800	0.00605005	0.0758522	0.0671188	GRIN2A/RYR3/CASQ1/AVPR1A/ATP1A2/JSRP1/CXCL13/HTR2A/DRD2/TRPV3/F2RL2/CXCL12/TRPV6/BDKRB2/TACR1/CD19/ADCY5/LPAR4/CCL14/MS4A1/CD24/NALF2/DMD/TNNI3/PLN/CACNA1A/KCNA5/CXCL11/P2RX5/LPAR3/CXCL10/TRPV4/APLNR/PTGER3/CASQ2/P2RY10/GRIK2/HRC/CALB2/AKAP6/THY1/NALF1/CCR6/CCR7/GP5/CCL21/CX3CL1/GIPR/BDKRB1/CCL8/OXTR	51
BP	GO:0007635	chemosensory behavior	5/1469	16/18800	0.00608988	0.0758522	0.0671188	GJB4/SHANK1/ATP6V1B1/NTRK1/CFAP69	5
BP	GO:0042249	establishment of planar polarity of embryonic epithelium	5/1469	16/18800	0.00608988	0.0758522	0.0671188	SFRP2/CTHRC1/SFRP1/CELSR1/GRHL3	5
BP	GO:0050965	detection of temperature stimulus involved in sensory perception of pain	5/1469	16/18800	0.00608988	0.0758522	0.0671188	HTR2A/CXCL12/EPHB1/NTRK1/ANO1	5
BP	GO:0010522	regulation of calcium ion transport into cytosol	16/1469	103/18800	0.00611791	0.0760131	0.0672612	CASQ1/ATP1A2/JSRP1/CD19/DMD/PLN/CXCL11/P2RX5/CXCL10/APLNR/CASQ2/HRC/AKAP6/THY1/CX3CL1/BDKRB1	16
BP	GO:1901381	positive regulation of potassium ion transmembrane transport	9/1469	44/18800	0.00617287	0.0765071	0.0676983	ATP1B2/RNF207/WNK2/LRRC55/AKAP6/KCNN4/KCNMB1/WNK4/KCNE1	9
BP	GO:0070169	positive regulation of biomineral tissue development	10/1469	52/18800	0.00630631	0.077969	0.0689919	BMP7/OSR2/WNT4/BMP4/TFAP2A/BMPR1B/WNT10B/ENAM/LTF/FBN2	10
BP	GO:0050772	positive regulation of axonogenesis	13/1469	77/18800	0.00636831	0.0784039	0.0693767	CRABP2/NTN1/CXCL12/SHOX2/ISLR2/ROBO1/PLXNA4/RND2/CHODL/MAP6/LPAR3/L1CAM/ROBO2	13
BP	GO:0002685	regulation of leukocyte migration	28/1469	218/18800	0.00637265	0.0784039	0.0693767	THBS4/DEFB124/CXCL13/MDK/CXCL12/TACR1/SELE/CCL24/STAP1/TNFRSF18/PLVAP/XG/CXCL10/TRPV4/PDGFD/CD200/GREM1/THY1/PGF/CHST4/CCR6/CCR7/CCN3/SMPD3/CCL21/CX3CL1/BDKRB1/CCL8	28
BP	GO:0150063	visual system development	44/1469	383/18800	0.00646577	0.0793556	0.0702188	RET/SMOC1/ADAMTS18/DRD2/SLITRK6/NHS/EPHB1/ALDH1A3/BMP7/MFAP2/SERPINF1/AQP5/NECTIN1/TUB/OSR2/STRA6/BMP4/SPRY1/CC2D2A/WNT5B/TWIST1/TFAP2A/BMPR1B/NPHP1/TMEM231/RPGRIP1L/FOXN4/IFT172/SOX2/WT1/PROM1/SOX9/GRHL3/FOXC1/THY1/USH1C/SLC17A7/UNC45B/SOX8/CNTF/DZANK1/RP1/FBN2/MFAP5	44
BP	GO:0001558	regulation of cell growth	47/1469	415/18800	0.00651722	0.0797924	0.0706053	CRABP2/AVPR1A/PAPPA2/SFRP2/NTN1/SPP1/ESR2/CXCL12/GNG4/IGFBP5/FRZB/ISLR2/CPNE5/NET1/RIMS2/KRT17/PLXNA4/BCL11A/MEG3/SCGB3A1/SLIT1/RND2/CDKN2A/IGFBP7/SLC44A4/SEMA3D/SFRP1/LPAR3/PI16/RASAL1/MUC12/FGF13/IGF1/WT1/CDHR2/RIMS1/PTCH2/GREM1/MINAR1/AKAP6/HNF4A/EPHA7/CCN3/L1CAM/KIAA0319/MYOCD/BDKRB1	47
BP	GO:0048593	camera-type eye morphogenesis	18/1469	122/18800	0.00655148	0.0800171	0.0708042	EPHB1/ALDH1A3/BMP7/AQP5/NECTIN1/STRA6/BMP4/TWIST1/TFAP2A/RPGRIP1L/FOXN4/IFT172/PROM1/SOX9/THY1/USH1C/SOX8/RP1	18
BP	GO:1901379	regulation of potassium ion transmembrane transport	15/1469	95/18800	0.0067033	0.0815842	0.0721909	ATP1B2/RNF207/WNK2/LRRC55/KCNRG/CASQ2/DPP10/AKAP6/LOC102723475/KCNN4/KCNMB1/WNK4/KCNE4/KCNE1/KCNG1	15
BP	GO:0032886	regulation of microtubule-based process	31/1469	249/18800	0.00671222	0.0815842	0.0721909	BMERB1/EPHA3/TACR1/EPPIN/TACR2/MAP6/MAP1A/TRPV4/RSPH4A/CFAP206/CCDC65/FGF13/CCDC39/CFAP45/TMEM67/ODAD2/CFAP69/DYNLT2B/CCR6/GAS2L2/DRC1/CFAP43/CNIH2/DNAAF1/CLXN/CCDC40/SPEF1/DNAH11/TTLL6/STMND1/MAPK15	31
BP	GO:0099601	regulation of neurotransmitter receptor activity	11/1469	61/18800	0.00706911	0.085715	0.0758461	SLURP2/CNIH3/SHISA6/SHANK1/PSCA/RASGRF2/NPTX2/CACNG8/IFNG/RELN/CNIH2	11
BP	GO:0006833	water transport	6/1469	23/18800	0.0071431	0.0861969	0.0762724	SLC4A11/AQP5/AQP6/AQP7/AQP10/SLC5A1	6
BP	GO:0098743	cell aggregation	6/1469	23/18800	0.0071431	0.0861969	0.0762724	BMPR1B/MGP/BARX2/BPIFA1/SOX9/LTF	6
BP	GO:0002920	regulation of humoral immune response	9/1469	45/18800	0.00719314	0.0865267	0.0765643	CR2/CXCL13/SUSD4/CFH/KLK7/SPINK5/CCR7/FOXJ1/FCER2	9
BP	GO:0034698	response to gonadotropin	7/1469	30/18800	0.00722202	0.0865267	0.0765643	SLC5A5/LHCGR/GCLC/INHBB/WT1/SRD5A2/GJB2	7
BP	GO:0099623	regulation of cardiac muscle cell membrane repolarization	7/1469	30/18800	0.00722202	0.0865267	0.0765643	RNF207/SCN4B/KCNA5/SCN5A/LOC102723475/KCNE4/KCNE1	7
BP	GO:0072132	mesenchyme morphogenesis	10/1469	53/18800	0.00724148	0.0865538	0.0765882	LEF1/ROBO1/BMP7/TWIST1/APLNR/SOX9/FOXC1/ACTC1/ROBO2/ACTG2	10
BP	GO:0055123	digestive system development	20/1469	142/18800	0.00726293	0.0866044	0.076633	RET/SFRP2/SMO/SHOX2/TP63/STRA6/BMP4/SIX2/LGR4/SFRP1/CCDC103/IFT172/SPDEF/CCDC39/FOXL1/DNAAF1/CCDC40/COL3A1/MYOCD/OXTR	20
BP	GO:0016101	diterpenoid metabolic process	14/1469	87/18800	0.00730847	0.0869414	0.0769313	CRABP2/CYP27C1/AKR1B10/ALDH1A3/ADH6/CYP2C8/DHRS9/ADH7/UGT1A7/UGT1A3/UGT1A8/UGT1A9/UGT1A1/BCO2	14
BP	GO:1901890	positive regulation of cell junction assembly	16/1469	105/18800	0.00736882	0.0874525	0.0773835	LRRN1/SLITRK3/SLITRK6/EPHB1/VSTM5/WNT4/SYNDIG1/SFRP1/NPHP1/NTRK1/CNTNAP2/CLSTN2/THY1/SLITRK5/LRRTM2/OXTR	16
BP	GO:1902414	protein localization to cell junction	15/1469	96/18800	0.00738631	0.0874539	0.0773847	GRIN2A/SLITRK3/SHANK1/NRXN2/STX1B/NECTIN1/GRIP1/DLG2/NSG1/KIF5C/MAP1A/SNAP25/DSP/KIF5A/RELN	15
BP	GO:0035148	tube formation	21/1469	152/18800	0.00752589	0.0888974	0.078662	RET/SFRP2/SALL4/RGMA/GDF7/BMP7/CTHRC1/WNT4/BMP4/CC2D2A/TWIST1/SFRP1/EDAR/IFT172/SIX1/GREM1/CELSR1/SOX9/SIX4/GRHL3/SOX8	21
BP	GO:0021889	olfactory bulb interneuron differentiation	4/1469	11/18800	0.0078397	0.0890505	0.0787975	ROBO1/DLX5/ROBO2/ARX	4
BP	GO:0035581	sequestering of extracellular ligand from receptor	4/1469	11/18800	0.0078397	0.0890505	0.0787975	GREM2/LTBP1/GREM1/FBN2	4
BP	GO:0042487	regulation of odontogenesis of dentin-containing tooth	4/1469	11/18800	0.0078397	0.0890505	0.0787975	WNT10A/NGFR/BMP4/APCDD1	4
BP	GO:0043589	skin morphogenesis	4/1469	11/18800	0.0078397	0.0890505	0.0787975	ITGB4/TP63/COL1A1/COL1A2	4
BP	GO:0046940	nucleoside monophosphate phosphorylation	4/1469	11/18800	0.0078397	0.0890505	0.0787975	AK7/AK8/AK9/AK5	4
BP	GO:0060221	retinal rod cell differentiation	4/1469	11/18800	0.0078397	0.0890505	0.0787975	RPGRIP1L/SOX9/SOX8/RP1	4
BP	GO:0060272	embryonic skeletal joint morphogenesis	4/1469	11/18800	0.0078397	0.0890505	0.0787975	SHOX2/BMP7/OSR2/BMP4	4
BP	GO:0060900	embryonic camera-type eye formation	4/1469	11/18800	0.0078397	0.0890505	0.0787975	ALDH1A3/STRA6/TWIST1/TFAP2A	4
BP	GO:0070471	uterine smooth muscle contraction	4/1469	11/18800	0.0078397	0.0890505	0.0787975	TACR1/TACR2/ADRA2B/OXTR	4
BP	GO:0072110	glomerular mesangial cell proliferation	4/1469	11/18800	0.0078397	0.0890505	0.0787975	BMP7/BMP4/WT1/PDGFD	4
BP	GO:0097048	dendritic cell apoptotic process	4/1469	11/18800	0.0078397	0.0890505	0.0787975	CXCL12/BLK/CCR7/CCL21	4
BP	GO:0097104	postsynaptic membrane assembly	4/1469	11/18800	0.0078397	0.0890505	0.0787975	CEL/NRXN2/CDH2/NLGN4Y	4
BP	GO:1902093	positive regulation of flagellated sperm motility	4/1469	11/18800	0.0078397	0.0890505	0.0787975	TACR1/TACR2/CFAP69/CCR6	4
BP	GO:2000155	positive regulation of cilium-dependent cell motility	4/1469	11/18800	0.0078397	0.0890505	0.0787975	TACR1/TACR2/CFAP69/CCR6	4
BP	GO:2000668	regulation of dendritic cell apoptotic process	4/1469	11/18800	0.0078397	0.0890505	0.0787975	CXCL12/BLK/CCR7/CCL21	4
BP	GO:2000826	regulation of heart morphogenesis	4/1469	11/18800	0.0078397	0.0890505	0.0787975	SMO/ROBO1/BMP4/ROBO2	4
BP	GO:2001223	negative regulation of neuron migration	4/1469	11/18800	0.0078397	0.0890505	0.0787975	TNN/NEXMIF/CX3CL1/COL3A1	4
BP	GO:0060840	artery development	16/1469	106/18800	0.00806697	0.0905895	0.0801593	NGFR/MDK/PDE2A/ROBO1/STRA6/BMP4/COMP/APLNR/SIX1/MIR205/FOXC1/EYA1/ROBO2/COL3A1/MYOCD/MIR145	16
BP	GO:0001710	mesodermal cell fate commitment	5/1469	17/18800	0.00808014	0.0905895	0.0801593	SFRP2/EYA2/BMP4/SIX2/EYA1	5
BP	GO:0042481	regulation of odontogenesis	5/1469	17/18800	0.00808014	0.0905895	0.0801593	WNT10A/NGFR/BMP4/PAX9/APCDD1	5
BP	GO:0043117	positive regulation of vascular permeability	5/1469	17/18800	0.00808014	0.0905895	0.0801593	PDE2A/TACR1/TACR2/PDE3A/TRPV4	5
BP	GO:0048791	calcium ion-regulated exocytosis of neurotransmitter	5/1469	17/18800	0.00808014	0.0905895	0.0801593	RIMS2/STX1B/DOC2B/RIMS1/SYT8	5
BP	GO:0045104	intermediate filament cytoskeleton organization	14/1469	88/18800	0.00808321	0.0905895	0.0801593	KRT6B/KRT6C/KRT15/KRT14/KRT6A/KRT17/KRT5/KRT13/GFAP/DES/DSP/PKP2/KRT23/PKP1	14
BP	GO:0002067	glandular epithelial cell differentiation	10/1469	54/18800	0.00828027	0.0919786	0.0813885	SMO/IL31RA/TP63/WNT4/BMP4/CDH2/SPDEF/RFX3/HNF4A/FOXA1	10
BP	GO:0010524	positive regulation of calcium ion transport into cytosol	10/1469	54/18800	0.00828027	0.0919786	0.0813885	CASQ1/CD19/CXCL11/P2RX5/CXCL10/APLNR/AKAP6/THY1/CX3CL1/BDKRB1	10
BP	GO:0051703	biological process involved in intraspecies interaction between organisms	10/1469	54/18800	0.00828027	0.0919786	0.0813885	AVPR1A/SHANK1/NRXN2/CNTNAP2/NRXN3/GAD1/BPIFA1/LTF/NLGN4Y/OXTR	10
BP	GO:0071320	cellular response to cAMP	10/1469	54/18800	0.00828027	0.0919786	0.0813885	SLC5A5/PDE2A/IGFBP5/HCN4/INHBB/WNT10B/PENK/WT1/AKAP6/KCNE1	10
BP	GO:0003018	vascular process in circulatory system	32/1469	263/18800	0.00829921	0.0919859	0.081395	ABCB1/SLC5A5/ATP1B2/AVPR1A/ATP1A2/ATP1A4/KCNMB2/SLC4A3/HTR2A/PDE2A/BDKRB2/TACR1/GCLC/KCNMA1/COMP/TACR2/SLC6A1/KCNA5/PLVAP/PDE3A/SLC4A8/ADRA2B/TRPV4/MYLK3/SLC2A4/FOXC1/ADRA2C/KCNMB1/C2CD4B/C2CD4A/SLC5A1/OXTR	32
BP	GO:0010880	regulation of release of sequestered calcium ion into cytosol by sarcoplasmic reticulum	7/1469	31/18800	0.00871227	0.0961407	0.0850713	CASQ1/ATP1A2/DMD/PLN/CASQ2/HRC/AKAP6	7
BP	GO:0060351	cartilage development involved in endochondral bone morphogenesis	7/1469	31/18800	0.00871227	0.0961407	0.0850713	MMP13/SHOX2/COMP/TRPV4/SOX9/COL1A1/SMPD3	7
BP	GO:0008306	associative learning	13/1469	80/18800	0.00879565	0.0968484	0.0856976	GRIN2A/ATP1A2/ASIC1/DRD2/BRSK1/SHANK1/TACR1/SLC6A1/MAP1A/SNAP25/NPTX2/RELN/CSMD1	13
BP	GO:0001759	organ induction	6/1469	24/18800	0.00890606	0.0973823	0.08617	ROBO1/BMP4/SPRY1/SIX1/FGF1/ROBO2	6
BP	GO:0043567	regulation of insulin-like growth factor receptor signaling pathway	6/1469	24/18800	0.00890606	0.0973823	0.08617	IGFBP2/IGFBP5/CDH3/IGFBP3/CILP/IGF1	6
BP	GO:0072202	cell differentiation involved in metanephros development	6/1469	24/18800	0.00890606	0.0973823	0.08617	SMO/WNT4/BMP4/SIX2/LGR4/GREM1	6
BP	GO:0045103	intermediate filament-based process	14/1469	89/18800	0.00892155	0.0973823	0.08617	KRT6B/KRT6C/KRT15/KRT14/KRT6A/KRT17/KRT5/KRT13/GFAP/DES/DSP/PKP2/KRT23/PKP1	14
BP	GO:0051965	positive regulation of synapse assembly	11/1469	63/18800	0.00902853	0.0983367	0.0870146	LRRN1/SLITRK3/SLITRK6/EPHB1/VSTM5/SYNDIG1/NTRK1/CLSTN2/SLITRK5/LRRTM2/OXTR	11
BP	GO:0007269	neurotransmitter secretion	20/1469	145/18800	0.0091114	0.0988116	0.0874347	CADPS/HTR2A/ASIC1/DRD2/SNCAIP/BRSK1/NRXN2/RIMS2/STX1B/DOC2B/TACR2/SYT12/SNAP25/SLC4A8/RIMS1/PFN2/GRIK5/SYT8/BAIAP3/DOC2A	20
BP	GO:0099643	signal release from synapse	20/1469	145/18800	0.0091114	0.0988116	0.0874347	CADPS/HTR2A/ASIC1/DRD2/SNCAIP/BRSK1/NRXN2/RIMS2/STX1B/DOC2B/TACR2/SYT12/SNAP25/SLC4A8/RIMS1/PFN2/GRIK5/SYT8/BAIAP3/DOC2A	20
CC	GO:0019814	immunoglobulin complex	134/1558	167/19594	1.43486e-116	7.28907e-114	5.87536e-114	IGKV1-6/IGKV1D-17/IGLV1-50/IGKV1-5/IGKV2D-28/IGKV2-28/IGKV1D-13/IGKV1-17/IGLL5/IGKC/IGKV1-13/IGKV1D-33/IGKV1-9/JCHAIN/IGHV3-33/IGLV3-1/IGLC1/IGHV3-30/IGKV1-8/IGLV1-40/IGKV3D-15/IGKV3-15/IGHG2/IGHV3-11/IGHV5-51/IGHG4/IGKV3-7/IGLV1-51/IGLV2-8/IGHV1-24/IGHA1/IGHV1-18/IGLC6/IGLL1/IGKV3D-7/IGLJ1/IGKV2-40/IGKV1D-37/IGHV4-34/IGHV4-28/IGHV3-20/IGHG1/IGKV1-37/IGLV3-16/IGLC7/IGLV2-18/IGHV2-70D/IGHV4-39/IGH…	134
CC	GO:0042571	immunoglobulin complex, circulating	63/1558	77/19594	4.64901e-56	1.18085e-53	9.51824e-54	IGLL5/IGKC/JCHAIN/IGHV3-33/IGLC1/IGHV3-30/IGHG2/IGHV3-11/IGHV5-51/IGHG4/IGHV1-24/IGHA1/IGHV1-18/IGLC6/IGLL1/IGHV4-34/IGHV4-28/IGHV3-20/IGHG1/IGLC7/IGHV2-70D/IGHV4-39/IGHV3-9/IGHA2/IGHV3-23/IGHV3-43/IGLC2/IGHV2-5/IGKV3-20/IGHV3-13/IGLC3/IGHV3-53/IGHV3-48/IGHV2-70/IGHV1-69/IGHV3-35/IGHV3-74/IGHV3-21/IGHV3-66/IGHV3-16/IGHV3-64D/IGHV3-64/IGHG3/IGHV3-49/IGHV1-69D/IGHV3-72/IGHV3-15/IGHV3-7/IGHV4-61/IGH…	63
CC	GO:0005930	axoneme	69/1558	131/19594	4.06733e-41	6.88735e-39	5.55155e-39	ODAD1/CCDC103/DYNC2H1/RPGRIP1L/TTC30A/LCA5L/EFHC1/DZIP1L/RSPH4A/ODAD4/CFAP206/IFT172/DNAH7/CCDC65/AK8/DNAI4/SPAG16/TTC30B/DNAI3/CCDC96/DNAI7/MNS1/CCDC39/DRC3/CFAP61/KIF19/CFAP251/CFAP45/DNAH9/CCDC113/DNAH10/AKAP14/ODAD2/LCA5/DNAH6/DYNLT2B/RSPH9/DNALI1/EFHC2/SPATA4/DNAJB13/SAXO2/DNAH1/ODAD3/CFAP91/HYDIN/DNAH2/SPAG17/DNAH3/CFAP54/CFAP52/RP1/CFAP46/DNAI2/DRC1/CFAP43/SPAG6/DNAH5/CFAP70/CFAP73/DNAAF1/…	69
CC	GO:0097014	ciliary plasm	69/1558	132/19594	7.88011e-41	1.00077e-38	8.06675e-39	ODAD1/CCDC103/DYNC2H1/RPGRIP1L/TTC30A/LCA5L/EFHC1/DZIP1L/RSPH4A/ODAD4/CFAP206/IFT172/DNAH7/CCDC65/AK8/DNAI4/SPAG16/TTC30B/DNAI3/CCDC96/DNAI7/MNS1/CCDC39/DRC3/CFAP61/KIF19/CFAP251/CFAP45/DNAH9/CCDC113/DNAH10/AKAP14/ODAD2/LCA5/DNAH6/DYNLT2B/RSPH9/DNALI1/EFHC2/SPATA4/DNAJB13/SAXO2/DNAH1/ODAD3/CFAP91/HYDIN/DNAH2/SPAG17/DNAH3/CFAP54/CFAP52/RP1/CFAP46/DNAI2/DRC1/CFAP43/SPAG6/DNAH5/CFAP70/CFAP73/DNAAF1/…	69
CC	GO:0031514	motile cilium	87/1558	227/19594	9.82369e-38	9.98087e-36	8.04509e-36	ATP1A4/DRD2/TACR1/SPAG4/TACR2/IQCA1/IQCG/IQUB/IQCD/CABYR/CCDC103/NPHP1/IFT81/DYNC2H1/CFAP44/SPA17/CFAP300/RSPH4A/ODAD4/AK7/CFAP161/CFAP58/CFAP206/FSIP2/IFT172/DNAAF11/CCDC65/AK8/DNAI4/SPAG16/NME5/MNS1/CCDC39/DRC3/CFAP61/CFAP251/CFAP45/DNAH9/TSGA10/PACRG/CFAP69/CCDC181/RSPH9/FBXL13/ROPN1L/DNALI1/TCP11/CABCOCO1/DNAJB13/SAXO2/DNAH1/CETN2/SPEF2/CCR6/RSPH1/TCTE1/CFAP91/TEKT3/DRC7/DNAH2/SPAG17/SPACA9/C…	87
CC	GO:0032838	plasma membrane bounded cell projection cytoplasm	76/1558	220/19594	1.39231e-29	1.17883e-27	9.50193e-28	ODAD1/DLG2/KIF5C/MAP1A/CCDC103/DYNC2H1/RPGRIP1L/TTC30A/LCA5L/EFHC1/DZIP1L/RSPH4A/ODAD4/CFAP206/IFT172/DNAH7/CCDC65/AK8/DNAI4/SPAG16/TTC30B/DNAI3/CCDC96/DNAI7/MNS1/GRIK2/CCDC39/DRC3/CFAP61/KIF19/CFAP251/CFAP45/DNAH9/CCDC113/DNAH10/AKAP14/ODAD2/LCA5/DNAH6/DYNLT2B/RSPH9/DNALI1/EFHC2/SPATA4/DNAJB13/SAXO2/DNAH1/ODAD3/CFAP91/HYDIN/DNAH2/SPAG17/DNAH3/CFAP54/CFAP52/KIF5A/RP1/CFAP46/DNAI2/DRC1/CFAP43/AGBL…	76
CC	GO:0009897	external side of plasma membrane	113/1558	455/19594	1.11717e-28	8.10748e-27	6.53504e-27	IGLL5/IGKC/IGHV3-33/IGLC1/IGHV3-30/IGHG2/IGHV3-11/IGHV5-51/IGHG4/IGHV1-24/IGHA1/IGHV1-18/IGLC6/IGLL1/IGHV4-34/IGHV4-28/IGHV3-20/IGHG1/IGLC7/IGHV2-70D/IGHV4-39/IGHV3-9/IGHA2/IGHV3-23/ABCB1/IGHV3-43/IGLC2/IGHV2-5/IGHV3-13/IGLC3/IGHV3-53/IGHV3-48/IGHV2-70/IGHV1-69/GFRA1/IGHV3-35/ATP1B2/ENPP3/IGHV3-74/IGHV3-21/IGHV3-66/IGHV3-16/IGHV3-64D/IGHV3-64/IGHG3/CD79A/IGHV3-49/IGHV1-69D/IGHV3-72/IGHV3-15/IGHV3…	113
CC	GO:0099568	cytoplasmic region	78/1558	259/19594	7.33329e-26	4.65664e-24	3.75348e-24	RIMS2/ODAD1/DLG2/KIF5C/MAP1A/CCDC103/DYNC2H1/RPGRIP1L/TTC30A/LCA5L/EFHC1/DZIP1L/RSPH4A/ODAD4/CFAP206/IFT172/DNAH7/CCDC65/AK8/DNAI4/SPAG16/TTC30B/DNAI3/CCDC96/DNAI7/MNS1/GRIK2/RIMS1/CCDC39/DRC3/CFAP61/KIF19/CFAP251/CFAP45/DNAH9/CCDC113/DNAH10/AKAP14/ODAD2/LCA5/DNAH6/DYNLT2B/RSPH9/DNALI1/EFHC2/SPATA4/DNAJB13/SAXO2/DNAH1/ODAD3/CFAP91/HYDIN/DNAH2/SPAG17/DNAH3/CFAP54/CFAP52/KIF5A/RP1/CFAP46/DNAI2/DRC1…	78
CC	GO:0097729	9+2 motile cilium	55/1558	149/19594	2.33878e-23	1.32011e-21	1.06408e-21	ATP1A4/DRD2/TACR1/TACR2/IQCG/CABYR/IFT81/SPA17/ODAD4/CFAP58/FSIP2/IFT172/AK8/SPAG16/NME5/MNS1/CCDC39/DRC3/CFAP251/CFAP45/DNAH9/PACRG/CFAP69/CCDC181/RSPH9/DNALI1/TCP11/CABCOCO1/DNAJB13/SAXO2/DNAH1/CETN2/SPEF2/CCR6/RSPH1/TCTE1/TEKT3/DNAH2/SPACA9/CFAP52/DNAI2/TTC29/ENKUR/CFAP43/SPAG6/DNAH5/CFAP70/TEKT4/DNAI1/DNAH8/CFAP47/FLACC1/SPEF1/CFAP65/DNAH11	55
CC	GO:0005858	axonemal dynein complex	18/1558	23/19594	3.36847e-16	1.71118e-14	1.3793e-14	ODAD1/CCDC103/DNAH7/CCDC65/DNAI4/DNAI3/DNAI7/DNAH9/DNAH6/DNAH1/DNAH2/DNAH3/DNAI2/DRC1/DNAH5/CFAP70/DNAI1/DNAH8	18
CC	GO:0036126	sperm flagellum	43/1558	136/19594	1.05462e-15	4.87041e-14	3.9258e-14	ATP1A4/DRD2/TACR1/TACR2/IQCG/CABYR/IFT81/SPA17/CFAP58/FSIP2/IFT172/AK8/SPAG16/NME5/MNS1/DRC3/CFAP251/PACRG/CFAP69/CCDC181/DNALI1/TCP11/CABCOCO1/DNAJB13/SAXO2/DNAH1/SPEF2/CCR6/RSPH1/TCTE1/TEKT3/DNAH2/SPACA9/DNAI2/TTC29/ENKUR/SPAG6/CFAP70/TEKT4/DNAH8/CFAP47/FLACC1/CFAP65	43
CC	GO:0030286	dynein complex	26/1558	54/19594	4.45621e-15	1.88646e-13	1.52058e-13	ODAD1/CCDC103/DYNC2H1/DNAH7/CCDC65/DNAI4/DNAI3/DNAI7/DNAH9/DNAH10/DNAH6/DYNLT2B/DNALI1/DNAH1/DNAH12/DNAH2/DNAH3/DNAI2/DRC1/DNAH5/CFAP70/DYNLRB2/DNAI1/DNAH8/DNAH11/DYNLT5	26
CC	GO:0072562	blood microparticle	43/1558	147/19594	2.35172e-14	9.18978e-13	7.40743e-13	IGKV1-5/IGKV2D-28/IGKV1-17/IGKC/IGKV1D-33/JCHAIN/IGLC1/IGKV3-15/IGHG2/IGHG4/IGHA1/IGKV2-40/IGHG1/IGHA2/IGKV3D-11/IGHV3-23/IGLC2/IGKV3-20/IGLV3-21/IGHV3-13/IGLC3/IGKV1-39/IGKV2-30/IGLV3-25/IGKV1D-12/IGKV4-1/IGHG3/IGHV3-7/IGHM/IGLV1-47/BCHE/CFH/CP/CLU/CFHR1/IGHD/TF/C4B/C4A/ACTC1/CFHR3/ACSM1/ACTG2	43
CC	GO:0062023	collagen-containing extracellular matrix	79/1558	429/19594	1.30712e-12	4.74296e-11	3.82307e-11	COL25A1/COCH/COL14A1/TNN/COL4A6/SSC5D/THBS4/POSTN/COL10A1/COL7A1/COL17A1/COL4A5/SFRP2/SMOC1/NTN1/LTBP1/CBLN4/DPT/CMA1/ASPN/NCAM1/ITGB4/MDK/SULF1/ECM2/CXCL12/MATN2/ITIH5/SCARA3/BMP7/MFAP2/SERPINA5/SERPINF1/COL24A1/CTHRC1/COL9A2/EGFLAM/LOXL4/ACAN/COMP/PTPRZ1/COL9A3/ENTPD2/ATRNL1/COL23A1/FBLN2/VWA2/WNT5B/IGFBP7/CLU/SFRP1/CDH2/SMOC2/COL15A1/NTN5/MGP/COL28A1/CILP/FREM1/OGN/COL19A1/HAPLN1/GREM1/ADAMTS5…	79
CC	GO:0034703	cation channel complex	44/1558	221/19594	1.1384e-08	3.85537e-07	3.10763e-07	GRIN2A/KCNH1/RYR3/KCNK2/KCNMB2/CNIH3/TRPV6/SHISA6/LRRC55/CACNA1G/KCNMA1/SCN4B/KCNA2/CACNA1A/KCNA5/HCN4/SCN2B/SCN3A/CNGA1/CNGA3/KCNB1/CNTNAP2/KCNJ16/KCNQ5/CASQ2/GRIK2/DPP10/CACNG8/SCN4A/CNGA4/SCN5A/GRIA3/AKAP6/GRIK5/KCNN4/SCN11A/KCNMB1/KCND2/KCNA6/CNIH2/KCNE1/KCNG1/CACNG6/GRIK3	44
CC	GO:0097060	synaptic membrane	62/1558	373/19594	2.12336e-08	6.74168e-07	5.43414e-07	GRIN2A/DGKB/KCNH1/PLPPR4/GABRP/SSPN/SLITRK3/HTR2A/DRD2/PDE2A/CEL/SNCAIP/CNIH3/DNM1/ADAM23/GRM7/SHISA6/SHANK1/DGKI/FAIM2/SORCS2/IL31RA/PDLIM4/RIMS2/STX1B/NECTIN1/GRIP1/SYNDIG1/KCNMA1/DMD/GABRD/DLG2/NSG1/KCNA2/SLC6A1/SNAP25/CDH2/SLC4A8/LRRC4C/ADAM22/KCNB1/RGS7BP/SHC4/GRIK2/RIMS1/CNTN1/CACNG8/CLSTN2/GRIA3/EFNB3/GRIK5/GABRB3/EPHA7/NTRK3/IGSF9B/CADM3/KCND2/LRRTM2/CNIH2/NLGN4Y/CNTN5/GRIK3	62
CC	GO:0005875	microtubule associated complex	35/1558	160/19594	3.02073e-08	9.02667e-07	7.27595e-07	ODAD1/KIF5C/MAP1A/CCDC103/DYNC2H1/DNAH7/CCDC65/KIF6/DNAI4/DNAI3/DNAI7/KIF19/DNAH9/DNAH10/DNAH6/ACTC1/DYNLT2B/DNALI1/KIF21A/DNAH1/DNAH12/DNAH2/DNAH3/KIF5A/RP1/DNAI2/DRC1/DNAH5/CFAP70/DYNLRB2/DNAI1/DNAH8/ACTG2/DNAH11/DYNLT5	35
CC	GO:0036064	ciliary basal body	35/1558	161/19594	3.56896e-08	9.86695e-07	7.95326e-07	CCDC178/IQCD/IFT81/CFAP126/RPGRIP1L/DZIP1L/CCDC170/CFAP206/IFT172/WHRN/CCDC65/CCDC96/CCDC113/LCA5/PIFO/FANK1/BBOF1/AGBL2/TTC26/EFHC2/SAXO2/CETN2/ODAD3/PPP1R32/GAS2L2/CIBAR2/SPACA9/CFAP157/C11orf97/AGBL4/CFAP70/TTLL9/TTLL6/MAPK15/CFAP100	35
CC	GO:0034702	ion channel complex	52/1558	294/19594	3.6904e-08	9.86695e-07	7.95326e-07	GRIN2A/KCNH1/RYR3/GABRP/KCNK2/KCNMB2/CNIH3/TRPV6/SHISA6/LRRC55/CACNA1G/KCNMA1/SCN4B/GABRD/KCNA2/CACNA1A/KCNA5/BEST4/HCN4/SCN2B/SCN3A/CNGA1/CNGA3/KCNB1/CLCNKB/CNTNAP2/KCNJ16/KCNQ5/CASQ2/GRIK2/DPP10/CACNG8/SCN4A/CNGA4/SCN5A/GRIA3/CLIC6/AKAP6/GRIK5/GABRB3/ANO1/KCNN4/SCN11A/KCNMB1/KCND2/KCNA6/CNIH2/KCNE1/CLCNKA/KCNG1/CACNG6/GRIK3	52
CC	GO:0120293	dynein axonemal particle	11/1558	20/19594	6.64906e-08	1.68886e-06	1.36131e-06	DNAAF8/DNAAF11/DNAI4/NME9/DYNLT2B/DNALI1/DNAAF4/ZMYND10/DNAI2/DNAAF3/DNAI1	11
CC	GO:0005788	endoplasmic reticulum lumen	53/1558	311/19594	9.7036e-08	2.34735e-06	1.89208e-06	COL25A1/COL14A1/COL4A6/ADAMTSL1/MZB1/COL10A1/COL7A1/COL17A1/CASQ1/COL4A5/LTBP1/SPP1/GOLM1/MTTP/COL22A1/IGFBP5/BCHE/COL24A1/COL9A2/WNT4/BMP4/COL9A3/IGFBP3/FMO1/COL23A1/CP/WNT5B/IGFBP7/CLU/SLC27A2/CDH2/P4HA3/COL15A1/SCG3/COL28A1/PENK/ENAM/PDGFD/CASQ2/PROC/COL19A1/HRC/ADAMTS5/TF/C4A/SRL/COL1A1/BPIFB2/SERPIND1/PDIA2/SCG2/COL1A2/COL3A1	53
CC	GO:0005581	collagen trimer	23/1558	86/19594	1.54661e-07	3.57126e-06	2.87862e-06	COL25A1/COL14A1/COL4A6/COL10A1/COL7A1/COL17A1/COL4A5/C1QTNF3/COL22A1/SCARA3/COLEC11/COL24A1/CTHRC1/COL9A2/COL9A3/COL23A1/COL15A1/COL28A1/COL19A1/C1QTNF2/COL1A1/COL1A2/COL3A1	23
CC	GO:0036157	outer dynein arm	8/1558	11/19594	2.08399e-07	4.60291e-06	3.71018e-06	ODAD1/CCDC103/DNAH9/DNAI2/DNAH5/CFAP70/DNAI1/DNAH8	8
CC	GO:0045211	postsynaptic membrane	47/1558	271/19594	3.00264e-07	6.35559e-06	5.12293e-06	GRIN2A/DGKB/KCNH1/PLPPR4/GABRP/SSPN/SLITRK3/HTR2A/DRD2/CEL/CNIH3/GRM7/SHISA6/SHANK1/FAIM2/SORCS2/PDLIM4/GRIP1/SYNDIG1/KCNMA1/DMD/GABRD/DLG2/NSG1/SLC6A1/CDH2/LRRC4C/ADAM22/KCNB1/RGS7BP/SHC4/GRIK2/CNTN1/CACNG8/CLSTN2/GRIA3/EFNB3/GRIK5/GABRB3/EPHA7/NTRK3/IGSF9B/KCND2/LRRTM2/CNIH2/NLGN4Y/GRIK3	47
CC	GO:1902495	transmembrane transporter complex	58/1558	377/19594	8.72295e-07	1.7725e-05	1.42873e-05	GRIN2A/KCNH1/RYR3/ATP1B2/GABRP/ATP1A2/ATP1A4/KCNK2/KCNMB2/CNIH3/TRPV6/SHISA6/LRRC55/CACNA1G/KCNMA1/SCN4B/GABRD/KCNA2/PLN/CACNA1A/KCNA5/BEST4/HCN4/SCN2B/SCN3A/CNGA1/CNGA3/KCNB1/CLCNKB/CNTNAP2/KCNJ16/KCNQ5/CASQ2/GRIK2/DPP10/CACNG8/SCN4A/CNGA4/SCN5A/GRIA3/CLIC6/AKAP6/GRIK5/GABRB3/ANO1/KCNN4/SCN11A/ATP12A/KCNMB1/KCND2/KCNA6/WDR93/CNIH2/KCNE1/CLCNKA/KCNG1/CACNG6/GRIK3	58
CC	GO:0034705	potassium channel complex	22/1558	89/19594	1.24358e-06	2.42976e-05	1.95851e-05	KCNH1/KCNK2/KCNMB2/LRRC55/KCNMA1/KCNA2/KCNA5/HCN4/KCNB1/CNTNAP2/KCNJ16/KCNQ5/GRIK2/DPP10/GRIK5/KCNN4/KCNMB1/KCND2/KCNA6/KCNE1/KCNG1/GRIK3	22
CC	GO:0098793	presynapse	70/1558	492/19594	1.32496e-06	2.49289e-05	2.0094e-05	GRIN2A/LAMP5/TNN/KCNH1/KCNK2/PNOC/CADPS/SYNGR1/HTR2A/SPTBN2/DRD2/PDE2A/CEL/SNCAIP/BRSK1/PPFIA2/DNM1/ADAM23/GRM7/NRXN2/DGKI/IL31RA/RIMS2/STX1B/NECTIN1/UCN3/RAB26/EGFLAM/SYNDIG1/KCNA2/DOC2B/SLC6A1/SCAMP5/SYT12/SV2B/SNAP25/RAB3B/CDH2/SLC4A8/CRHR2/RAB3C/ATP6V1B1/PENK/NTS/RGS7BP/GAD1/GRIK2/RIMS1/CNTN1/PFN2/PRSS12/SLC2A4/CALB2/EFNB3/GRIK5/NTF3/NTF4/SLC17A7/SRCIN1/PCSK1/CADM3/PACSIN1/SYT8/KCNA6/BAIAP3/D…	70
CC	GO:1990351	transporter complex	59/1558	399/19594	2.60875e-06	4.73302e-05	3.81506e-05	GRIN2A/KCNH1/RYR3/ATP1B2/GABRP/ATP1A2/ATP1A4/KCNK2/KCNMB2/CNIH3/TRPV6/SHISA6/LRRC55/CACNA1G/KCNMA1/SCN4B/GABRD/KCNA2/PLN/CACNA1A/KCNA5/BEST4/HCN4/SCN2B/SCN3A/CNGA1/CNGA3/KCNB1/CLCNKB/CNTNAP2/KCNJ16/KCNQ5/CASQ2/GRIK2/DPP10/CACNG8/SCN4A/CNGA4/SCN5A/GRIA3/CLIC6/AKAP6/GRIK5/GABRB3/ANO1/KCNN4/SCN11A/ATP12A/KCNMB1/KCND2/KCNA6/WDR93/CNIH2/KCNE1/ATP10B/CLCNKA/KCNG1/CACNG6/GRIK3	59
CC	GO:0097225	sperm midpiece	13/1558	38/19594	3.95521e-06	6.92844e-05	5.58467e-05	ATP1A4/TACR1/TACR2/IFT81/CFAP58/FSIP2/IFT172/PACRG/CFAP69/TCP11/SPEF2/CCR6/CFAP65	13
CC	GO:0008076	voltage-gated potassium channel complex	19/1558	79/19594	9.98955e-06	0.000169156	0.000136349	KCNH1/KCNK2/KCNMB2/LRRC55/KCNMA1/KCNA2/KCNA5/HCN4/KCNB1/CNTNAP2/KCNJ16/KCNQ5/DPP10/KCNN4/KCNMB1/KCND2/KCNA6/KCNE1/KCNG1	19
CC	GO:0005604	basement membrane	21/1558	95/19594	1.41811e-05	0.000232387	0.000187316	COL4A6/THBS4/COL7A1/COL17A1/COL4A5/SMOC1/NTN1/ITGB4/SERPINF1/EGFLAM/COL9A3/ENTPD2/ATRNL1/VWA2/SMOC2/COL15A1/NTN5/COL28A1/FREM1/HMCN1/CCDC80	21
CC	GO:0034706	sodium channel complex	10/1558	26/19594	1.59401e-05	0.000253048	0.00020397	CACNA1G/SCN4B/SCN2B/SCN3A/GRIK2/SCN4A/SCN5A/GRIK5/SCN11A/GRIK3	10
CC	GO:0030018	Z disc	25/1558	127/19594	1.9422e-05	0.000298981	0.000240994	RYR3/CASQ1/FHL2/PGM5/FBXL22/FLNC/FBXO32/PDLIM4/PPP1R12B/DMD/ASB2/LDB3/FHOD3/KCNA5/KY/SORBS2/MYOZ3/DES/CASQ2/HRC/SCN5A/SYNPO2/KCNE1/MYOZ2/TRIM63	25
CC	GO:0098984	neuron to neuron synapse	50/1558	347/19594	2.97929e-05	0.000445142	0.000358807	GRIN2A/KCNH1/PLPPR4/ATP1B2/SLITRK3/NGFR/MPP2/DRD2/GRM7/SHISA6/SHANK1/PSD3/DGKI/PAK3/SORCS2/BCL11A/NECTIN1/DCLK1/GRIP1/ADD2/INSYN1/SYNDIG1/GAP43/DRP2/DLG2/CAP2/SYT12/CDH2/SLC4A8/LRRC4C/ADAM22/PENK/PSD/RGS7BP/GRIK2/CACNG8/CLSTN2/EFNB3/GRIK5/EPHA7/SRCIN1/IGSF9B/CABP1/CPEB1/KCND2/LRRTM2/CNIH2/NLGN4Y/IGSF11/ADGRA1	50
CC	GO:0016529	sarcoplasmic reticulum	17/1558	71/19594	3.07651e-05	0.000446534	0.000359929	THBS4/RYR3/CASQ1/JSRP1/CMYA5/PLN/IRAG1/SLN/XDH/CASQ2/HRC/SLC2A4/AKAP6/SRL/SGCD/CAMK2B/CCDC78	17
CC	GO:0031674	I band	26/1558	139/19594	3.39192e-05	0.000471033	0.000379677	RYR3/CASQ1/FHL2/PGM5/FBXL22/FLNC/FBXO32/PDLIM4/PPP1R12B/DMD/ASB2/LDB3/FHOD3/KCNA5/KY/SORBS2/MYOZ3/DES/CASQ2/HRC/SCN5A/ACTC1/SYNPO2/KCNE1/MYOZ2/TRIM63	26
CC	GO:0043025	neuronal cell body	64/1558	482/19594	3.43075e-05	0.000471033	0.000379677	RET/TNN/KCNH1/GFRA1/ATP1A2/PLXDC1/KCNK2/SERPINI1/PNOC/ASTN1/NGFR/BRINP3/HTR2A/SPTBN2/DRD2/SNCAIP/PSD2/CPNE5/SORCS2/KLHL14/ASTN2/SERPINF1/PDE1A/GRIP1/GAP43/DRP2/GABRD/DLG2/KIF5C/KCNA2/SLC6A1/AZIN2/KCNN3/CACNA1A/MAP1A/SORBS2/SLC4A8/EFHC1/S100B/CNGA3/PENK/WHRN/NTRK1/KCNB1/CNTNAP2/RGS7BP/CD200/GRIK2/CNR2/DNER/SRD5A2/C4A/THY1/GRIK5/EPHA7/KCNN4/SRCIN1/PCSK1/CCN3/KCND2/L1CAM/KIF5A/CX3CL1/GRIK3	64
CC	GO:0042734	presynaptic membrane	26/1558	143/19594	5.60823e-05	0.000749732	0.000604322	GRIN2A/KCNH1/HTR2A/DRD2/PDE2A/SNCAIP/DNM1/ADAM23/IL31RA/RIMS2/STX1B/NECTIN1/KCNA2/SLC6A1/SNAP25/CDH2/SLC4A8/RGS7BP/GRIK2/RIMS1/CNTN1/EFNB3/GRIK5/CADM3/CNTN5/GRIK3	26
CC	GO:0098839	postsynaptic density membrane	19/1558	89/19594	5.95683e-05	0.000763376	0.00061532	GRIN2A/KCNH1/PLPPR4/SLITRK3/SHISA6/SORCS2/SYNDIG1/DLG2/LRRC4C/ADAM22/RGS7BP/CACNG8/CLSTN2/EFNB3/GRIK5/EPHA7/LRRTM2/CNIH2/NLGN4Y	19
CC	GO:0099240	intrinsic component of synaptic membrane	28/1558	160/19594	6.01084e-05	0.000763376	0.00061532	GRIN2A/PLPPR4/SLITRK3/HTR2A/DRD2/CEL/ADAM23/SHISA6/NECTIN1/GABRD/KCNA2/SLC6A1/CDH2/LRRC4C/ADAM22/RGS7BP/CNTN1/CLSTN2/EFNB3/GRIK5/EPHA7/NTRK3/CADM3/KCND2/LRRTM2/CNIH2/NLGN4Y/CNTN5	28
CC	GO:0016324	apical plasma membrane	50/1558	358/19594	6.74643e-05	0.0008359	0.000673777	IGFBP2/ABCB1/ATP1B2/ENPP3/PAPPA2/PROM2/KCNK2/SLC4A11/ABCB4/SPTBN2/F2RL2/NHS/UPK1B/CUBN/CTSK/ACY3/MUC13/AQP5/MUC20/KCNMA1/CLCA4/SLC23A1/KCNA5/ECRG4/SLC44A4/CDH2/SORBS2/CFAP126/DPEP1/TRPV4/ATP6V1B1/CDHR2/SLC52A3/CNTFR/PROM1/AQP6/TF/AQP10/THY1/ANO1/SLC2A5/ZMYND10/ATP12A/SLC22A4/PTPRH/KCNE4/KCNE1/SPEF1/SLC5A1/OXTR	50
CC	GO:0002177	manchette	7/1558	15/19594	7.20851e-05	0.000871886	0.000702785	IQCG/PACRG/CCDC181/LRGUK/SPEF2/C9orf24/PPP1R42	7
CC	GO:0032279	asymmetric synapse	46/1558	323/19594	8.11424e-05	0.000958613	0.00077269	GRIN2A/KCNH1/PLPPR4/SLITRK3/NGFR/MPP2/DRD2/GRM7/SHISA6/SHANK1/PSD3/DGKI/PAK3/SORCS2/BCL11A/DCLK1/GRIP1/ADD2/INSYN1/SYNDIG1/GAP43/DRP2/DLG2/CAP2/CDH2/SLC4A8/LRRC4C/ADAM22/PSD/RGS7BP/GRIK2/CACNG8/CLSTN2/EFNB3/GRIK5/EPHA7/SRCIN1/IGSF9B/CABP1/CPEB1/KCND2/LRRTM2/CNIH2/NLGN4Y/IGSF11/ADGRA1	46
CC	GO:0042383	sarcolemma	24/1558	131/19594	9.41705e-05	0.00106766	0.000860588	RYR3/CASQ1/ATP1A2/PGM5/SSPN/VCAM1/AHNAK2/FLNC/STAC2/DMD/CDH2/SNTG2/KCNB1/DES/CACNG8/SCN5A/SLC2A4/AKAP6/SGCD/SLC2A5/CCDC78/CACNG6/FER1L5/SLC27A6	24
CC	GO:0098936	intrinsic component of postsynaptic membrane	23/1558	123/19594	9.45761e-05	0.00106766	0.000860588	GRIN2A/PLPPR4/SLITRK3/HTR2A/DRD2/CEL/SHISA6/GABRD/SLC6A1/CDH2/LRRC4C/ADAM22/RGS7BP/CNTN1/CLSTN2/EFNB3/GRIK5/EPHA7/NTRK3/KCND2/LRRTM2/CNIH2/NLGN4Y	23
CC	GO:0099634	postsynaptic specialization membrane	22/1558	116/19594	0.000107143	0.00118263	0.000953258	GRIN2A/KCNH1/PLPPR4/SLITRK3/CEL/SHISA6/SORCS2/SYNDIG1/DLG2/CDH2/LRRC4C/ADAM22/RGS7BP/CACNG8/CLSTN2/EFNB3/GRIK5/EPHA7/KCND2/LRRTM2/CNIH2/NLGN4Y	22
CC	GO:0016528	sarcoplasm	17/1558	78/19594	0.000109416	0.00118263	0.000953258	THBS4/RYR3/CASQ1/JSRP1/CMYA5/PLN/IRAG1/SLN/XDH/CASQ2/HRC/SLC2A4/AKAP6/SRL/SGCD/CAMK2B/CCDC78	17
CC	GO:0030017	sarcomere	33/1558	209/19594	0.000114069	0.00120723	0.000973087	RYR3/CASQ1/FHL2/PGM5/MYOM1/FBXL22/FLNC/FBXO32/PDLIM4/CMYA5/PPP1R12B/STYXL2/DMD/ASB2/TNNI3/LDB3/MYOM3/FHOD3/KCNA5/KY/SORBS2/MYOZ3/LMOD1/DES/CASQ2/HRC/SCN5A/ACTC1/TNNT3/SYNPO2/KCNE1/MYOZ2/TRIM63	33
CC	GO:0045177	apical part of cell	56/1558	424/19594	0.000119478	0.00123867	0.000998433	IGFBP2/ABCB1/ATP1B2/ENPP3/PAPPA2/PROM2/KCNK2/SLC4A11/ABCB4/SPTBN2/F2RL2/VCAM1/NHS/UPK1B/CUBN/CTSK/ACY3/MUC13/AQP5/MUC20/KCNMA1/CLCA4/SLC23A1/KCNA5/ECRG4/SLC44A4/CDH2/EDAR/SORBS2/DYNC2H1/CFAP126/DPEP1/TRPV4/ATP6V1B1/DNAAF11/CDHR2/SLC52A3/CNTFR/PROM1/AQP6/TF/AQP10/THY1/USH1C/ANO1/CETN2/SLC2A5/ZMYND10/ATP12A/SLC22A4/PTPRH/KCNE4/KCNE1/SPEF1/SLC5A1/OXTR	56
CC	GO:0098948	intrinsic component of postsynaptic specialization membrane	17/1558	80/19594	0.000152104	0.00154537	0.00124565	GRIN2A/PLPPR4/SLITRK3/CEL/SHISA6/CDH2/LRRC4C/ADAM22/RGS7BP/CLSTN2/EFNB3/GRIK5/EPHA7/KCND2/LRRTM2/CNIH2/NLGN4Y	17
CC	GO:0043204	perikaryon	26/1558	153/19594	0.000177712	0.00177015	0.00142683	KCNH1/SERPINI1/ASTN1/NGFR/DRD2/CPNE5/SORCS2/ASTN2/GRIP1/GAP43/DRP2/DLG2/KCNA2/AZIN2/CNGA3/PENK/KCNB1/CNTNAP2/RGS7BP/GRIK2/CNR2/GRIK5/PCSK1/KCND2/KIF5A/GRIK3	26
CC	GO:0001518	voltage-gated sodium channel complex	7/1558	17/19594	0.000188999	0.00184638	0.00148827	CACNA1G/SCN4B/SCN2B/SCN3A/SCN4A/SCN5A/SCN11A	7
CC	GO:0014069	postsynaptic density	44/1558	318/19594	0.000221585	0.00212387	0.00171195	GRIN2A/KCNH1/PLPPR4/SLITRK3/NGFR/MPP2/DRD2/SHISA6/SHANK1/PSD3/DGKI/PAK3/SORCS2/BCL11A/DCLK1/GRIP1/ADD2/INSYN1/SYNDIG1/GAP43/DRP2/DLG2/CAP2/CDH2/LRRC4C/ADAM22/PSD/RGS7BP/GRIK2/CACNG8/CLSTN2/EFNB3/GRIK5/EPHA7/SRCIN1/IGSF9B/CABP1/CPEB1/KCND2/LRRTM2/CNIH2/NLGN4Y/IGSF11/ADGRA1	44
CC	GO:0005874	microtubule	56/1558	435/19594	0.00023387	0.00220011	0.0017734	CAPN6/DNM1/REEP2/CYP2A6/KIF5C/MAP6/MAP1A/DYNC2H1/RPGRIP1L/TTC30A/TRPV4/LRRC49/CFAP206/DNAH7/FGF13/KIF6/KATNAL2/TTC30B/REEP1/DCDC2B/KIF19/DNAH9/TPPP3/DNAH10/DNAH6/CCDC181/EFHC2/KIF21A/SAXO2/DNAH1/TRIM55/GAS2L2/TUBA4B/DNAH12/DNAH2/SPAG17/DNAH3/SPACA9/KIF5A/RP1/DNAI2/SPAG6/DNAH5/DCDC1/DYNLRB2/TTLL9/TEKT1/TRIM63/DNAI1/DNAH8/SPEF1/DNAH11/TOGARAM2/TEKT2/TTLL6/C4orf47	56
CC	GO:0099146	intrinsic component of postsynaptic density membrane	13/1558	54/19594	0.000243825	0.00225206	0.00181527	GRIN2A/PLPPR4/SLITRK3/SHISA6/LRRC4C/ADAM22/RGS7BP/CLSTN2/EFNB3/GRIK5/EPHA7/LRRTM2/CNIH2	13
CC	GO:0099699	integral component of synaptic membrane	25/1558	149/19594	0.000287091	0.00260433	0.00209922	GRIN2A/PLPPR4/SLITRK3/HTR2A/DRD2/CEL/ADAM23/SHISA6/NECTIN1/GABRD/KCNA2/SLC6A1/CDH2/LRRC4C/ADAM22/CLSTN2/EFNB3/GRIK5/EPHA7/NTRK3/CADM3/KCND2/LRRTM2/CNIH2/NLGN4Y	25
CC	GO:0099060	integral component of postsynaptic specialization membrane	16/1558	77/19594	0.000308697	0.00275119	0.0022176	GRIN2A/PLPPR4/SLITRK3/CEL/SHISA6/CDH2/LRRC4C/ADAM22/CLSTN2/EFNB3/GRIK5/EPHA7/KCND2/LRRTM2/CNIH2/NLGN4Y	16
CC	GO:0099055	integral component of postsynaptic membrane	21/1558	118/19594	0.000379202	0.00332129	0.00267712	GRIN2A/PLPPR4/SLITRK3/HTR2A/DRD2/CEL/SHISA6/GABRD/SLC6A1/CDH2/LRRC4C/ADAM22/CLSTN2/EFNB3/GRIK5/EPHA7/NTRK3/KCND2/LRRTM2/CNIH2/NLGN4Y	21
CC	GO:0099061	integral component of postsynaptic density membrane	12/1558	51/19594	0.000524409	0.00451525	0.00363952	GRIN2A/PLPPR4/SLITRK3/SHISA6/LRRC4C/ADAM22/CLSTN2/EFNB3/GRIK5/EPHA7/LRRTM2/CNIH2	12
CC	GO:0099572	postsynaptic specialization	45/1558	341/19594	0.000542168	0.00459036	0.00370006	GRIN2A/KCNH1/PLPPR4/SLITRK3/NGFR/MPP2/DRD2/CEL/SHISA6/SHANK1/PSD3/DGKI/PAK3/SORCS2/BCL11A/DCLK1/GRIP1/ADD2/INSYN1/SYNDIG1/GAP43/DRP2/DLG2/CAP2/CDH2/LRRC4C/ADAM22/PSD/RGS7BP/GRIK2/CACNG8/CLSTN2/EFNB3/GRIK5/EPHA7/SRCIN1/IGSF9B/CABP1/CPEB1/KCND2/LRRTM2/CNIH2/NLGN4Y/IGSF11/ADGRA1	45
CC	GO:0030016	myofibril	33/1558	228/19594	0.000582515	0.00485111	0.00391024	RYR3/CASQ1/FHL2/PGM5/MYOM1/FBXL22/FLNC/FBXO32/PDLIM4/CMYA5/PPP1R12B/STYXL2/DMD/ASB2/TNNI3/LDB3/MYOM3/FHOD3/KCNA5/KY/SORBS2/MYOZ3/LMOD1/DES/CASQ2/HRC/SCN5A/ACTC1/TNNT3/SYNPO2/KCNE1/MYOZ2/TRIM63	33
CC	GO:0043292	contractile fiber	34/1558	238/19594	0.000616041	0.00504756	0.00406859	RYR3/CASQ1/FHL2/PGM5/MYOM1/FBXL22/FLNC/FBXO32/PDLIM4/CMYA5/PPP1R12B/STYXL2/DMD/ASB2/TNNI3/LDB3/MYOM3/MYH11/FHOD3/KCNA5/KY/SORBS2/MYOZ3/LMOD1/DES/CASQ2/HRC/SCN5A/ACTC1/TNNT3/SYNPO2/KCNE1/MYOZ2/TRIM63	34
CC	GO:0005902	microvillus	17/1558	90/19594	0.000656774	0.00529589	0.00426875	PROM2/MTTP/VCAM1/NFASC/AQP5/MUC20/DPEP1/ATP6V1B1/CDHR2/PROM1/ESPN/USH1C/FOXA1/FMN2/PTPRH/SPEF1/OXTR	17
CC	GO:0033017	sarcoplasmic reticulum membrane	10/1558	41/19594	0.00111964	0.00888711	0.00716346	RYR3/CASQ1/JSRP1/PLN/SLN/CASQ2/HRC/AKAP6/SRL/CAMK2B	10
CC	GO:0098644	complex of collagen trimers	7/1558	22/19594	0.00116379	0.0090955	0.00733144	COL4A6/COL10A1/COL7A1/COL4A5/COL1A1/COL1A2/COL3A1	7
CC	GO:0044306	neuron projection terminus	21/1558	129/19594	0.00126354	0.00972539	0.00783916	TNN/KCNK2/PNOC/SCRG1/DRD2/UCN3/DMD/KCNA2/SLC4A8/CRHR2/PENK/NTS/GAD1/GRIK2/PRSS12/CALB2/GRIK5/PCSK1/PACSIN1/KCNA6/GRIK3	21
CC	GO:0005796	Golgi lumen	18/1558	104/19594	0.00134236	0.0100386	0.00809163	MMP16/MMP11/MUC5AC/MUC16/PODXL2/MUC13/MUC20/MUC6/WNT4/MUC4/ACAN/WNT5B/MUC5B/MUC12/PROC/OGN/OMD/HS3ST1	18
CC	GO:0014704	intercalated disc	11/1558	49/19594	0.00134375	0.0100386	0.00809163	ATP1A2/PGM5/SCN4B/KCNA5/CDH2/FGF13/DES/SCN5A/DSP/AKAP6/PKP2	11
CC	GO:0097546	ciliary base	10/1558	42/19594	0.00136628	0.010059	0.00810803	ODAD2/FANK1/DYNLT2B/DNALI1/TTC26/CEP126/MOK/SPACA9/C11orf97/FAM183A	10
CC	GO:0043679	axon terminus	19/1558	113/19594	0.0014278	0.0102965	0.00829953	TNN/KCNK2/PNOC/DRD2/UCN3/KCNA2/SLC4A8/CRHR2/PENK/NTS/GAD1/GRIK2/PRSS12/CALB2/GRIK5/PCSK1/PACSIN1/KCNA6/GRIK3	19
CC	GO:0030992	intraciliary transport particle B	6/1558	17/19594	0.00143908	0.0102965	0.00829953	CLUAP1/IFT81/TTC30A/IFT172/TTC30B/TTC26	6
CC	GO:0060076	excitatory synapse	11/1558	51/19594	0.001897	0.0133844	0.0107885	SPTBN2/SHISA6/SHANK1/SYNDIG1/CALB2/GRIA3/SLC17A7/ELFN1/LRRTM2/NLGN4Y/IGSF11	11
CC	GO:0030990	intraciliary transport particle	7/1558	24/19594	0.00205179	0.0142782	0.011509	CLUAP1/IFT81/TTC30A/IFT172/TTC30B/TTC26/TTC21A	7
CC	GO:0098858	actin-based cell projection	30/1558	217/19594	0.00209504	0.0143822	0.0115928	MYO3B/PROM2/MTTP/VCAM1/EPHB1/NFASC/AQP5/MUC20/GAP43/DMD/DPEP1/TRPV4/ATP6V1B1/WHRN/FGF13/CDHR2/PROM1/ESPN/ACTC1/DNALI1/USH1C/SRCIN1/FOXA1/FMN2/STRC/PTPRH/STRCP1/SPEF1/ACTG2/OXTR	30
CC	GO:0097542	ciliary tip	10/1558	47/19594	0.00334361	0.0226474	0.0182549	SMO/CLUAP1/IFT81/DYNC2H1/IFT172/TTC30B/TTC26/RP1/DYNLRB2/SPEF1	10
CC	GO:0031528	microvillus membrane	7/1558	26/19594	0.00338914	0.0226537	0.01826	PROM2/MTTP/MUC20/DPEP1/CDHR2/PROM1/PTPRH	7
CC	GO:0008328	ionotropic glutamate receptor complex	9/1558	40/19594	0.00354955	0.0234178	0.0188759	GRIN2A/CNIH3/SHISA6/GRIK2/CACNG8/GRIA3/GRIK5/CNIH2/GRIK3	9
CC	GO:0032426	stereocilium tip	6/1558	21/19594	0.00479037	0.0308039	0.0248295	MYO3B/WHRN/ESPN/USH1C/STRC/STRCP1	6
CC	GO:0090665	glycoprotein complex	6/1558	21/19594	0.00479037	0.0308039	0.0248295	PGM5/SSPN/DMD/SNTG2/SGCD/GP5	6
CC	GO:0005911	cell-cell junction	56/1558	497/19594	0.00513174	0.0325865	0.0262664	COL17A1/CLDN2/FAT2/ATP1A2/PLXDC1/PGM5/POF1B/ABCB4/DSG3/NGFR/GJB5/GJB4/MPP2/SPTBN2/NHS/VSIG10L2/PDLIM4/NFASC/CDH3/TRIM29/NECTIN1/GJB3/DSC3/SCN4B/LDB3/KCNA2/KCNA5/CDH2/NPHP1/RPGRIP1L/TRPV4/FGF13/CLDN10/CNTNAP2/DES/AOC1/SCN5A/CALB2/HMCN1/AQP7/DSP/AKAP6/PKP2/CCN3/CADM3/CLDN16/FRMPD2/FRMPD2B/GJB2/WNK4/CDHR3/GJB7/PKP1/IGSF11/MAPK15/OXTR	56
CC	GO:0098889	intrinsic component of presynaptic membrane	13/1558	74/19594	0.00522104	0.0327443	0.0263936	HTR2A/DRD2/ADAM23/NECTIN1/KCNA2/SLC6A1/CDH2/RGS7BP/CNTN1/EFNB3/GRIK5/CADM3/CNTN5	13
CC	GO:0032280	symmetric synapse	4/1558	10/19594	0.0056606	0.0350681	0.0282667	SLC4A8/PENK/IGSF9B/NLGN4Y	4
CC	GO:0043198	dendritic shaft	8/1558	36/19594	0.00634982	0.0388639	0.0313263	HTR2A/MPP2/CNIH3/GRM7/SYNDIG1/MAP1A/RGS7BP/CNIH2	8
CC	GO:0097228	sperm principal piece	7/1558	29/19594	0.00652064	0.0394343	0.0317861	IFT81/SPA17/FSIP2/IFT172/CCR6/ENKUR/SPAG6	7
CC	GO:0030672	synaptic vesicle membrane	16/1558	103/19594	0.00720923	0.0425848	0.0343255	LAMP5/SYNGR1/DRD2/DGKI/RAB26/SYNDIG1/SCAMP5/SYT12/SV2B/RAB3B/RAB3C/ATP6V1B1/SLC17A7/SYT8/DOC2A/SYNGR3	16
CC	GO:0099501	exocytic vesicle membrane	16/1558	103/19594	0.00720923	0.0425848	0.0343255	LAMP5/SYNGR1/DRD2/DGKI/RAB26/SYNDIG1/SCAMP5/SYT12/SV2B/RAB3B/RAB3C/ATP6V1B1/SLC17A7/SYT8/DOC2A/SYNGR3	16
CC	GO:0031225	anchored component of membrane	23/1558	169/19594	0.00785116	0.0458436	0.0369522	LY6D/GFRA1/CNTN3/SLURP2/NCAM1/RGMA/PSCA/RAB26/CD24/PRMT8/RAB3B/DPEP1/RAB3C/LYPD2/RGS7BP/CNTFR/CNTN1/LYPD6B/THY1/LY6H/GFRA3/ITLN1/CNTN5	23
CC	GO:0098878	neurotransmitter receptor complex	9/1558	45/19594	0.00804213	0.046425	0.0374209	GRIN2A/CNIH3/SHISA6/GRIK2/CACNG8/GRIA3/GRIK5/CNIH2/GRIK3	9
CC	GO:0005614	interstitial matrix	4/1558	11/19594	0.0083405	0.0476065	0.0383732	COL14A1/ECM2/EGFLAM/CCDC80	4
CC	GO:0016010	dystrophin-associated glycoprotein complex	5/1558	17/19594	0.00869368	0.049071	0.0395537	PGM5/SSPN/DMD/SNTG2/SGCD	5
CC	GO:0001669	acrosomal vesicle	18/1558	124/19594	0.00921233	0.0514271	0.0414528	CCDC136/DRD2/CAPN11/SERPINA5/RND2/SV2B/IQUB/MORN2/SPAG8/TCP11/LRGUK/TEKT3/TMEM190/SPACA9/SYT8/ENKUR/SPAG6/CFAP65	18
CC	GO:0044291	cell-cell contact zone	12/1558	71/19594	0.00971362	0.0536361	0.0432334	ATP1A2/PGM5/NECTIN1/SCN4B/KCNA5/CDH2/FGF13/DES/SCN5A/DSP/AKAP6/PKP2	12
CC	GO:0090533	cation-transporting ATPase complex	5/1558	18/19594	0.0112626	0.0615202	0.0495884	ATP1B2/ATP1A2/ATP1A4/PLN/ATP12A	5
CC	GO:0005921	gap junction	7/1558	32/19594	0.0114138	0.0616833	0.0497199	GJB5/GJB4/GJB3/CALB2/CCN3/GJB2/GJB7	7
CC	GO:0001527	microfibril	4/1558	12/19594	0.011733	0.0627404	0.0505719	LTBP1/MFAP2/FBN2/MFAP5	4
CC	GO:0030057	desmosome	6/1558	25/19594	0.0118941	0.0629394	0.0507324	POF1B/DSG3/DSC3/DSP/PKP2/PKP1	6
CC	GO:0097730	non-motile cilium	22/1558	166/19594	0.0123462	0.0646584	0.0521179	ATP1A4/DRD2/SMO/MYRIP/NPHP1/CNGA1/RPGRIP1L/CDHR1/WHRN/PROM1/LCA5/CFAP69/RSPH9/USH1C/DNAAF4/CETN2/STRC/RP1/STRCP1/MAK/TTLL6/C4orf47	22
CC	GO:0008021	synaptic vesicle	25/1558	196/19594	0.012768	0.0661853	0.0533487	GRIN2A/LAMP5/SYNGR1/DRD2/SNCAIP/BRSK1/DGKI/STX1B/RAB26/SYNDIG1/SCAMP5/SYT12/SV2B/SNAP25/RAB3B/SLC4A8/RAB3C/ATP6V1B1/PENK/NTF3/NTF4/SLC17A7/SYT8/DOC2A/SYNGR3	25
CC	GO:0097386	glial cell projection	7/1558	33/19594	0.0135166	0.069358	0.0559061	ATP1B2/KCNK2/NFASC/SLC4A8/CNGA3/GFAP/GJB2	7
CC	GO:0005881	cytoplasmic microtubule	12/1558	75/19594	0.0148108	0.0752387	0.0606462	REEP2/CYP2A6/RPGRIP1L/TTC30A/TRPV4/CFAP206/TTC30B/REEP1/SAXO2/SPACA9/TOGARAM2/C4orf47	12
CC	GO:0150034	distal axon	32/1558	270/19594	0.0151219	0.0760587	0.0613071	LAMP5/TNN/KCNK2/PNOC/NGFR/DRD2/BRSK1/NGEF/NECTIN1/UCN3/GAP43/KIF5C/KCNA2/SNAP25/SLC4A8/CRHR2/TRPV4/PENK/WHRN/FGF13/NTS/GAD1/GRIK2/PRSS12/CALB2/THY1/GRIK5/PCSK1/PACSIN1/L1CAM/KCNA6/GRIK3	32
CC	GO:0098686	hippocampal mossy fiber to CA3 synapse	7/1558	34/19594	0.0158829	0.0791031	0.0637611	NECTIN1/SYT12/GRIK2/EFNB3/GRIK5/EPHA7/LRRTM2	7
CC	GO:0030315	T-tubule	9/1558	51/19594	0.0180195	0.088873	0.0716361	CASQ1/ATP1A2/AHNAK2/CACNG8/SCN5A/SLC2A4/AKAP6/CACNG6/FER1L5	9
CC	GO:0035869	ciliary transition zone	11/1558	69/19594	0.0196444	0.0959553	0.0773448	CC2D2A/NPHP1/TMEM231/RPGRIP1L/WHRN/TMEM67/LCA5/CETN2/CIBAR2/RP1/MAK	11
CC	GO:0070382	exocytic vesicle	26/1558	214/19594	0.0200361	0.0969366	0.0781358	GRIN2A/LAMP5/SYNGR1/DRD2/SNCAIP/BRSK1/DGKI/STX1B/RAB26/SYNDIG1/SCAMP5/SYT12/SV2B/SNAP25/RAB3B/SLC4A8/RAB3C/ATP6V1B1/PENK/IGF1/NTF3/NTF4/SLC17A7/SYT8/DOC2A/SYNGR3	26
CC	GO:0002080	acrosomal membrane	6/1558	28/19594	0.0206403	0.0989176	0.0797326	CCDC136/SERPINA5/RND2/TEKT3/TMEM190/CFAP65	6
MF	GO:0003823	antigen binding	96/1453	174/18410	1.04511e-59	9.33282e-57	8.33887e-57	IGKV1-5/IGKV2D-28/IGKV1-17/IGLL5/IGKC/IGKV1D-33/JCHAIN/IGHV3-33/IGLV3-1/IGLC1/IGHV3-30/IGLV1-40/IGKV3-15/IGHG2/IGHV3-11/IGHV5-51/IGHG4/IGLV1-51/IGLV2-8/IGHV1-24/IGHA1/IGHV1-18/IGLC6/IGLL1/IGKV2-40/IGHV4-34/IGHV4-28/IGHV3-20/IGHG1/IGLC7/IGHV2-70D/IGHV4-39/IGHV3-9/IGHA2/IGKV3D-11/IGHV3-23/IGHV3-43/IGLC2/IGHV2-5/IGKV3-20/IGLV3-21/IGHV3-13/IGKV1-16/IGKV1D-39/IGLC3/IGKV1-39/IGKV2-30/IGHV3-53/IGHV3-48/…	96
MF	GO:0034987	immunoglobulin receptor binding	62/1453	80/18410	1.10307e-52	4.92523e-50	4.40069e-50	IGLL5/IGKC/JCHAIN/IGHV3-33/IGLC1/IGHV3-30/IGHG2/IGHV3-11/IGHV5-51/IGHG4/IGHV1-24/IGHA1/IGHV1-18/IGLC6/IGLL1/IGHV4-34/IGHV4-28/IGHV3-20/IGHG1/IGLC7/IGHV2-70D/IGHV4-39/IGHV3-9/IGHA2/IGHV3-23/IGHV3-43/IGLC2/IGHV2-5/IGHV3-13/IGLC3/IGHV3-53/IGHV3-48/IGHV2-70/IGHV1-69/IGHV3-35/IGHV3-74/IGHV3-21/IGHV3-66/IGHV3-16/IGHV3-64D/IGHV3-64/IGHG3/IGHV3-49/IGHV1-69D/IGHV3-72/IGHV3-15/IGHV3-7/IGHV4-61/IGHV3-38/IGH…	62
MF	GO:0005201	extracellular matrix structural constituent	42/1453	172/18410	2.57368e-11	7.66099e-09	6.84509e-09	COL25A1/COL14A1/COL4A6/POSTN/COL10A1/COL7A1/COL17A1/COL4A5/LTBP1/MUC5AC/DPT/ASPN/COL22A1/MATN2/MFAP2/MUC6/COL24A1/CTHRC1/COL9A2/MUC4/ACAN/COMP/COL9A3/COL23A1/FBLN2/IGFBP7/COL15A1/MGP/COL28A1/CILP/ENAM/OGN/COL19A1/HAPLN1/HMCN1/MXRA5/COL1A1/FBN2/MFAP5/COL1A2/HMCN2/COL3A1	42
MF	GO:0005539	glycosaminoglycan binding	49/1453	234/18410	2.11773e-10	4.72784e-08	4.22432e-08	JCHAIN/COL25A1/GREM2/THBS4/POSTN/LGR6/SMOC1/IGHM/CXCL13/MDK/SULF1/CEL/ECM2/PODXL2/FBLN7/PLA2G2D/BMP7/SERPINA5/BMP4/SLIT1/EGFLAM/CFH/SPOCK3/ACAN/COMP/COL23A1/CXCL11/SFRP1/CXCL6/CXCL10/SMOC2/STAB2/HAPLN4/NELL2/AOC1/HAPLN1/TGFBR3L/ADAMTS5/LTF/PGF/FGF1/CCDC80/CCN3/CTSG/PGLYRP4/SUSD5/SERPIND1/CCL8/HABP2	49
MF	GO:0008569	minus-end-directed microtubule motor activity	12/1453	18/18410	6.63213e-10	1.1845e-07	1.05835e-07	DYNC2H1/DNAH7/DNAH9/DNAH10/DNAH6/DNAH1/DNAH12/DNAH2/DNAH3/DNAH5/DNAH8/DNAH11	12
MF	GO:0030020	extracellular matrix structural constituent conferring tensile strength	17/1453	41/18410	3.97467e-09	5.91563e-07	5.28561e-07	COL25A1/COL14A1/COL4A6/COL10A1/COL7A1/COL17A1/COL4A5/COL24A1/COL9A2/COL9A3/COL23A1/COL15A1/COL28A1/COL19A1/COL1A1/COL1A2/COL3A1	17
MF	GO:0022836	gated channel activity	59/1453	340/18410	6.97227e-09	8.89462e-07	7.94734e-07	CLCA2/GRIN2A/KCNH1/RYR3/GABRP/KCNK2/KCNMB2/ASIC1/LRRC55/KCNH8/CACNA1G/NALF2/KCNMA1/SCN4B/GABRD/CLCA4/KCNA2/NALCN/KCNN3/CACNA1A/KCNA5/HCN4/SCN2B/SNAP25/SCN3A/P2RX5/CNGA1/TRPV4/CNGA3/KCNB1/CLCNKB/TMEM63C/KCNJ16/KCNQ5/GRIK2/CACNG8/SCN4A/CNGA4/SCN5A/GRIA3/CLIC6/GRIK5/NALF1/GABRB3/LOC102723475/ANO1/KCNH3/KCNN4/SCN11A/ANO4/KCNMB1/KCND2/KCNA6/KCNE4/KCNE1/CLCNKA/KCNG1/CACNG6/GRIK3	59
MF	GO:0045505	dynein intermediate chain binding	15/1453	36/18410	3.03877e-08	3.39202e-06	3.03077e-06	DYNC2H1/DNAH7/DNAH9/DNAH10/DNAH6/DYNLT2B/DNAH1/DNAH2/DNAH3/DNAAF6/DNAH5/DYNLRB2/DNAH8/DNAH11/DYNLT5	15
MF	GO:0015267	channel activity	73/1453	489/18410	8.61845e-08	7.60413e-06	6.79428e-06	CLCA2/GRIN2A/KCNH1/RYR3/GABRP/KCNK2/SLC4A11/KCNMB2/GJB5/GJB4/ASIC1/TRPV3/TRPV6/LRRC55/KCNH8/AQP5/GJB3/CACNA1G/NALF2/KCNMA1/SCN4B/GABRD/NOX5/CLCA4/KCNA2/NALCN/KCNN3/CACNA1A/KCNA5/BEST4/HCN4/SCN2B/SNAP25/SCN3A/P2RX5/CNGA1/TRPV4/CNGA3/KCNB1/CLCNKB/TMEM63C/KCNJ16/KCNQ5/AQP6/GRIK2/CACNG8/SCN4A/CNGA4/SCN5A/GRIA3/AQP7/CLIC6/AQP10/GRIK5/NALF1/GABRB3/LOC102723475/ANO1/KCNH3/KCNN4/SCN11A/ANO4/KCNMB1/GJB2/K…	73
MF	GO:0008201	heparin binding	35/1453	168/18410	9.03356e-08	7.60413e-06	6.79428e-06	COL25A1/GREM2/THBS4/POSTN/LGR6/SMOC1/CXCL13/MDK/CEL/ECM2/FBLN7/PLA2G2D/BMP7/SERPINA5/BMP4/SLIT1/CFH/COMP/COL23A1/CXCL11/SFRP1/CXCL6/CXCL10/SMOC2/NELL2/AOC1/ADAMTS5/LTF/PGF/FGF1/CCDC80/CCN3/CTSG/SERPIND1/CCL8	35
MF	GO:0022803	passive transmembrane transporter activity	73/1453	490/18410	9.36679e-08	7.60413e-06	6.79428e-06	CLCA2/GRIN2A/KCNH1/RYR3/GABRP/KCNK2/SLC4A11/KCNMB2/GJB5/GJB4/ASIC1/TRPV3/TRPV6/LRRC55/KCNH8/AQP5/GJB3/CACNA1G/NALF2/KCNMA1/SCN4B/GABRD/NOX5/CLCA4/KCNA2/NALCN/KCNN3/CACNA1A/KCNA5/BEST4/HCN4/SCN2B/SNAP25/SCN3A/P2RX5/CNGA1/TRPV4/CNGA3/KCNB1/CLCNKB/TMEM63C/KCNJ16/KCNQ5/AQP6/GRIK2/CACNG8/SCN4A/CNGA4/SCN5A/GRIA3/AQP7/CLIC6/AQP10/GRIK5/NALF1/GABRB3/LOC102723475/ANO1/KCNH3/KCNN4/SCN11A/ANO4/KCNMB1/GJB2/K…	73
MF	GO:0003777	microtubule motor activity	19/1453	67/18410	6.09716e-07	4.5373e-05	4.05408e-05	KIF5C/DYNC2H1/DNAH7/KIF6/KIF19/DNAH9/DNAH10/DNAH6/KIF21A/DNAH1/DNAH12/DNAH2/DNAH3/KIF5A/DNAI2/DNAH5/DYNLRB2/DNAH8/DNAH11	19
MF	GO:0005261	cation channel activity	54/1453	345/18410	9.41698e-07	6.46874e-05	5.77981e-05	GRIN2A/KCNH1/RYR3/KCNK2/SLC4A11/KCNMB2/ASIC1/TRPV3/TRPV6/LRRC55/KCNH8/CACNA1G/NALF2/KCNMA1/SCN4B/NOX5/KCNA2/NALCN/KCNN3/CACNA1A/KCNA5/HCN4/SCN2B/SNAP25/SCN3A/P2RX5/CNGA1/TRPV4/CNGA3/KCNB1/TMEM63C/KCNJ16/KCNQ5/GRIK2/CACNG8/SCN4A/CNGA4/SCN5A/GRIA3/GRIK5/NALF1/LOC102723475/ANO1/KCNH3/KCNN4/SCN11A/KCNMB1/KCND2/KCNA6/KCNE4/KCNE1/KCNG1/CACNG6/GRIK3	54
MF	GO:0005216	ion channel activity	64/1453	442/18410	1.57251e-06	0.000100303	8.96211e-05	CLCA2/GRIN2A/KCNH1/RYR3/GABRP/KCNK2/SLC4A11/KCNMB2/ASIC1/TRPV3/TRPV6/LRRC55/KCNH8/CACNA1G/NALF2/KCNMA1/SCN4B/GABRD/NOX5/CLCA4/KCNA2/NALCN/KCNN3/CACNA1A/KCNA5/BEST4/HCN4/SCN2B/SNAP25/SCN3A/P2RX5/CNGA1/TRPV4/CNGA3/KCNB1/CLCNKB/TMEM63C/KCNJ16/KCNQ5/GRIK2/CACNG8/SCN4A/CNGA4/SCN5A/GRIA3/CLIC6/GRIK5/NALF1/GABRB3/LOC102723475/ANO1/KCNH3/KCNN4/SCN11A/ANO4/KCNMB1/KCND2/KCNA6/KCNE4/KCNE1/CLCNKA/KCNG1/CACNG…	64
MF	GO:0005267	potassium channel activity	26/1453	121/18410	2.15537e-06	0.000128316	0.00011465	KCNH1/KCNK2/KCNMB2/LRRC55/KCNH8/KCNMA1/KCNA2/KCNN3/KCNA5/HCN4/SNAP25/KCNB1/KCNJ16/KCNQ5/GRIK2/GRIK5/LOC102723475/KCNH3/KCNN4/KCNMB1/KCND2/KCNA6/KCNE4/KCNE1/KCNG1/GRIK3	26
MF	GO:0005244	voltage-gated ion channel activity	36/1453	201/18410	2.76831e-06	0.00014092	0.000125912	GRIN2A/KCNH1/KCNK2/LRRC55/KCNH8/CACNA1G/KCNMA1/SCN4B/KCNA2/NALCN/KCNN3/CACNA1A/KCNA5/HCN4/SCN2B/SNAP25/SCN3A/KCNB1/CLCNKB/KCNJ16/KCNQ5/CACNG8/SCN4A/SCN5A/CLIC6/LOC102723475/ANO1/KCNH3/SCN11A/KCND2/KCNA6/KCNE4/KCNE1/CLCNKA/KCNG1/CACNG6	36
MF	GO:0022832	voltage-gated channel activity	36/1453	201/18410	2.76831e-06	0.00014092	0.000125912	GRIN2A/KCNH1/KCNK2/LRRC55/KCNH8/CACNA1G/KCNMA1/SCN4B/KCNA2/NALCN/KCNN3/CACNA1A/KCNA5/HCN4/SCN2B/SNAP25/SCN3A/KCNB1/CLCNKB/KCNJ16/KCNQ5/CACNG8/SCN4A/SCN5A/CLIC6/LOC102723475/ANO1/KCNH3/SCN11A/KCND2/KCNA6/KCNE4/KCNE1/CLCNKA/KCNG1/CACNG6	36
MF	GO:0051959	dynein light intermediate chain binding	11/1453	27/18410	2.84049e-06	0.00014092	0.000125912	DYNC2H1/DNAH7/DNAH9/DNAH10/DNAH6/DNAH1/DNAH2/DNAH3/DNAH5/DNAH8/DNAH11	11
MF	GO:0005272	sodium channel activity	14/1453	46/18410	7.37763e-06	0.000346749	0.00030982	SLC4A11/ASIC1/CACNA1G/SCN4B/NALCN/HCN4/SCN2B/SCN3A/GRIK2/SCN4A/SCN5A/GRIK5/SCN11A/GRIK3	14
MF	GO:0015079	potassium ion transmembrane transporter activity	29/1453	154/18410	9.25128e-06	0.00041307	0.000369077	KCNH1/ATP1A2/ATP1A4/KCNK2/KCNMB2/LRRC55/KCNH8/KCNMA1/KCNA2/KCNN3/KCNA5/HCN4/SNAP25/KCNB1/KCNJ16/KCNQ5/GRIK2/GRIK5/LOC102723475/KCNH3/KCNN4/ATP12A/KCNMB1/KCND2/KCNA6/KCNE4/KCNE1/KCNG1/GRIK3	29
MF	GO:0003774	cytoskeletal motor activity	23/1453	111/18410	1.53775e-05	0.000653912	0.00058427	MYO3B/KIF5C/MYH11/DYNC2H1/DNAH7/KIF6/KIF19/DNAH9/DNAH10/DNAH6/ACTC1/KIF21A/DNAH1/DNAH12/DNAH2/DNAH3/KIF5A/DNAI2/DNAH5/DYNLRB2/DNAI1/DNAH8/DNAH11	23
MF	GO:0046873	metal ion transmembrane transporter activity	59/1453	428/18410	1.82794e-05	0.000741977	0.000662956	GRIN2A/KCNH1/SLC5A5/RYR3/ATP1A2/ATP1A4/KCNK2/SLC4A11/KCNMB2/ASIC1/TRPV3/TRPV6/LRRC55/KCNH8/CACNA1G/NALF2/KCNMA1/SCN4B/KCNA2/NALCN/SLC6A1/SLC23A1/KCNN3/CACNA1A/KCNA5/HCN4/SCN2B/SNAP25/SCN3A/SLC4A8/TRPV4/KCNB1/SLC13A4/KCNJ16/KCNQ5/GRIK2/CACNG8/SCN4A/SCN5A/GRIK5/NALF1/LOC102723475/SLC17A7/KCNH3/KCNN4/SCN11A/CLDN16/ATP12A/KCNMB1/SLC28A3/SLC10A6/KCND2/KCNA6/KCNE4/KCNE1/KCNG1/CACNG6/GRIK3/SLC5A1	59
MF	GO:0005249	voltage-gated potassium channel activity	20/1453	91/18410	2.20497e-05	0.000856103	0.000764927	KCNH1/KCNK2/LRRC55/KCNH8/KCNMA1/KCNA2/KCNN3/KCNA5/HCN4/SNAP25/KCNB1/KCNJ16/KCNQ5/LOC102723475/KCNH3/KCND2/KCNA6/KCNE4/KCNE1/KCNG1	20
MF	GO:0005248	voltage-gated sodium channel activity	9/1453	24/18410	5.09211e-05	0.00189469	0.0016929	CACNA1G/SCN4B/NALCN/HCN4/SCN2B/SCN3A/SCN4A/SCN5A/SCN11A	9
MF	GO:1901681	sulfur compound binding	40/1453	267/18410	6.42298e-05	0.00229429	0.00204994	HPSE2/COL25A1/GREM2/THBS4/POSTN/LGR6/SMOC1/CXCL13/MDK/CEL/ECM2/FBLN7/PLA2G2D/BMP7/SERPINA5/BMP4/SLIT1/CFH/COMP/COL23A1/CXCL11/SFRP1/PRMT8/CXCL6/CXCL10/SMOC2/FST/OGDHL/NELL2/AOC1/ADAMTS5/LTF/PGF/FGF1/CCDC80/CCN3/CTSG/SERPIND1/ACBD7/CCL8	40
MF	GO:0008009	chemokine activity	13/1453	49/18410	7.76708e-05	0.00259803	0.00232133	CXCL14/CXCL13/CXCL12/CCL24/CCL14/CXCL11/CXCL6/CXCL10/CCL22/CCL21/CX3CL1/CCL16/CCL8	13
MF	GO:0001972	retinoic acid binding	8/1453	20/18410	7.85517e-05	0.00259803	0.00232133	CRABP2/CYP27C1/SERPINA5/UGT1A7/UGT1A3/UGT1A8/UGT1A9/UGT1A1	8
MF	GO:0005178	integrin binding	27/1453	156/18410	8.61239e-05	0.00274674	0.00245421	TNN/THBS4/GFRA1/SFRP2/ITGB4/SPP1/ECM2/FERMT1/VCAM1/CXCL12/ADAM23/COMP/PTPRZ1/CDH26/TSPAN8/ADAM22/IGF1/GFAP/ADAMTS5/ITGA11/THY1/FGF1/ITGA7/CCN3/CX3CL1/COL3A1/FCER2	27
MF	GO:0015081	sodium ion transmembrane transporter activity	26/1453	150/18410	0.000112625	0.00335883	0.00300111	SLC5A5/ATP1A2/ATP1A4/SLC4A11/ASIC1/CACNA1G/SCN4B/NALCN/SLC6A1/SLC23A1/HCN4/SCN2B/SCN3A/SLC4A8/SLC13A4/GRIK2/SCN4A/SCN5A/GRIK5/SLC17A7/SCN11A/ATP12A/SLC28A3/SLC10A6/GRIK3/SLC5A1	26
MF	GO:0005501	retinoid binding	11/1453	38/18410	0.0001166	0.00335883	0.00300111	CRABP2/CYP27C1/SERPINA5/STRA6/ADH7/UGT1A7/UGT1A3/UGT1A8/UGT1A9/UGT1A1/PTGDS	11
MF	GO:0019840	isoprenoid binding	11/1453	38/18410	0.0001166	0.00335883	0.00300111	CRABP2/CYP27C1/SERPINA5/STRA6/ADH7/UGT1A7/UGT1A3/UGT1A8/UGT1A9/UGT1A1/PTGDS	11
MF	GO:0022843	voltage-gated cation channel activity	25/1453	144/18410	0.000147323	0.00411122	0.00367337	GRIN2A/KCNH1/KCNK2/LRRC55/KCNH8/CACNA1G/KCNMA1/KCNA2/KCNN3/CACNA1A/KCNA5/HCN4/SNAP25/KCNB1/KCNJ16/KCNQ5/CACNG8/LOC102723475/KCNH3/KCND2/KCNA6/KCNE4/KCNE1/KCNG1/CACNG6	25
MF	GO:0005251	delayed rectifier potassium channel activity	10/1453	33/18410	0.00015586	0.00421768	0.00376849	KCNH1/KCNA2/KCNA5/KCNB1/KCNQ5/LOC102723475/KCNA6/KCNE4/KCNE1/KCNG1	10
MF	GO:0015020	glucuronosyltransferase activity	10/1453	34/18410	0.000205304	0.00539225	0.00481797	UGT1A6/UGT1A7/UGT1A4/UGT1A10/UGT1A3/UGT1A8/UGT1A5/UGT1A9/UGT1A1/EXTL1	10
MF	GO:0048018	receptor ligand activity	61/1453	489/18410	0.000241707	0.00616697	0.00551019	GREM2/THBS4/WNT10A/SFRP2/UCN2/CXCL14/PTHLH/PNOC/CXCL13/MDK/SPP1/CXCL12/BTC/NRG2/GDF7/BMP7/SCGB3A1/CCL24/UCN3/CCL14/WNT4/BMP4/FGF18/CXCL11/WNT5B/INHBB/SEMA3D/CXCL6/CXCL10/WNT10B/FGF14/PENK/FGF11/FGF13/NTS/IGF1/IL11/ARTN/PDGFD/OGN/GREM1/PGF/FGF1/NTF3/EPHA7/NTF4/MIA/IFNG/GDF6/CCL22/CGB7/CCN3/CNTF/FAM3D/CTSG/CCL21/CX3CL1/FNDC5/CCL16/SCG2/CCL8	61
MF	GO:0043395	heparan sulfate proteoglycan binding	7/1453	18/18410	0.000274933	0.00681986	0.00609354	HPSE2/FBLN7/PLA2G2D/SLIT1/CFH/COMP/FST	7
MF	GO:0030546	signaling receptor activator activity	61/1453	496/18410	0.00035337	0.00852864	0.00762034	GREM2/THBS4/WNT10A/SFRP2/UCN2/CXCL14/PTHLH/PNOC/CXCL13/MDK/SPP1/CXCL12/BTC/NRG2/GDF7/BMP7/SCGB3A1/CCL24/UCN3/CCL14/WNT4/BMP4/FGF18/CXCL11/WNT5B/INHBB/SEMA3D/CXCL6/CXCL10/WNT10B/FGF14/PENK/FGF11/FGF13/NTS/IGF1/IL11/ARTN/PDGFD/OGN/GREM1/PGF/FGF1/NTF3/EPHA7/NTF4/MIA/IFNG/GDF6/CCL22/CGB7/CCN3/CNTF/FAM3D/CTSG/CCL21/CX3CL1/FNDC5/CCL16/SCG2/CCL8	61
MF	GO:0004222	metalloendopeptidase activity	20/1453	111/18410	0.00039677	0.00912661	0.00815462	CLCA2/MMP16/MMP11/PAPPA2/MMP13/ADAMTS18/MMP10/ADAM23/ECEL1/MMP3/ADAM28/MMP7/ADAMTS14/CLCA4/MMP1/ADAMTS16/ADAM22/KLK7/ADAMTS5/MMP12	20
MF	GO:0008083	growth factor activity	26/1453	162/18410	0.000398587	0.00912661	0.00815462	THBS4/MDK/CXCL12/BTC/NRG2/GDF7/BMP7/BMP4/FGF18/INHBB/FGF14/FGF11/FGF13/IGF1/IL11/ARTN/PDGFD/OGN/PGF/FGF1/NTF3/NTF4/MIA/GDF6/CCN3/CNTF	26
MF	GO:0008237	metallopeptidase activity	29/1453	189/18410	0.0004135	0.00923139	0.00824824	CLCA2/MMP16/MMP11/PAPPA2/MMP13/CPXM2/ADAMTS18/MMP10/ADAM23/ECEL1/CPXM1/VASH2/CPE/MMP3/ADAM28/MMP7/NAALADL2/ADAMTS14/CLCA4/MMP1/DPEP1/ADAMTS16/ADAM22/KLK7/ADAMTS5/AGBL2/MMP12/CPA3/AGBL4	29
MF	GO:0022839	ion gated channel activity	11/1453	44/18410	0.000478913	0.010431	0.00932005	CLCA2/KCNMB2/ASIC1/KCNMA1/CLCA4/KCNN3/TMEM63C/ANO1/KCNN4/ANO4/KCNMB1	11
MF	GO:0008236	serine-type peptidase activity	29/1453	191/18410	0.000493602	0.0104949	0.00937721	MMP11/MMP13/CMA1/MMP10/TMPRSS4/CTSK/MMP3/RHBDL2/MMP7/MMP1/PRSS54/RHBDL3/KLK7/DPP10/PROC/PRSS12/GZMK/LTF/HTRA3/MMP12/PCSK1/TMPRSS7/KLK13/CTSV/KLK11/KLK12/CTSG/RELN/HABP2	29
MF	GO:0004252	serine-type endopeptidase activity	27/1453	174/18410	0.000537781	0.0111683	0.0099789	MMP11/MMP13/CMA1/MMP10/TMPRSS4/CTSK/MMP3/RHBDL2/MMP7/MMP1/PRSS54/RHBDL3/KLK7/PROC/PRSS12/GZMK/LTF/HTRA3/MMP12/PCSK1/TMPRSS7/KLK13/CTSV/KLK11/KLK12/CTSG/HABP2	27
MF	GO:0004867	serine-type endopeptidase inhibitor activity	18/1453	98/18410	0.000598683	0.0121506	0.0108565	COL7A1/SERPINI1/SERPINI2/ITIH5/LOC408186/SERPINA5/SERPINF1/OVOS2/SERPINB5/EPPIN/SERPINB13/WFDC2/COL28A1/PCSK1N/SERPINB3/SPINK5/SERPINB4/SERPIND1	18
MF	GO:0017171	serine hydrolase activity	29/1453	195/18410	0.000695724	0.0138063	0.0123359	MMP11/MMP13/CMA1/MMP10/TMPRSS4/CTSK/MMP3/RHBDL2/MMP7/MMP1/PRSS54/RHBDL3/KLK7/DPP10/PROC/PRSS12/GZMK/LTF/HTRA3/MMP12/PCSK1/TMPRSS7/KLK13/CTSV/KLK11/KLK12/CTSG/RELN/HABP2	29
MF	GO:0005372	water transmembrane transporter activity	6/1453	16/18410	0.00095893	0.0186158	0.0166332	SLC4A11/AQP5/AQP6/AQP7/AQP10/SLC5A1	6
MF	GO:0099106	ion channel regulator activity	22/1453	138/18410	0.00117757	0.0223738	0.019991	KCNMB2/WNK2/NRXN2/LRRC55/ANKRD36C/SCN4B/TNNI3/REM1/SCN2B/FGF14/FGF11/FGF13/DPP10/CACNG8/GEM/LOC102723475/PKP2/KCNMB1/WNK4/KCNE4/KCNE1/CACNG6	22
MF	GO:0001664	G protein-coupled receptor binding	38/1453	288/18410	0.00122672	0.0228222	0.0203916	GNAO1/WNT10A/AVPR1A/UCN2/CXCL14/PNOC/CXCL13/ITGB4/CXCL12/SHANK1/BDKRB2/REEP2/TUB/CCL24/UCN3/MRAP2/CCL14/CTHRC1/WNT4/CXCL11/WNT5B/SFRP1/CXCL6/CXCL10/RPGRIP1L/WNT10B/PENK/NTS/REEP1/PTCH2/PACRG/CLIC6/ADRA2C/CCL22/CCL21/CX3CL1/CCL16/CCL8	38
MF	GO:0015269	calcium-activated potassium channel activity	5/1453	12/18410	0.00150371	0.0274044	0.0244858	KCNMB2/KCNMA1/KCNN3/KCNN4/KCNMB1	5
MF	GO:0016247	channel regulator activity	22/1453	143/18410	0.00188449	0.0332818	0.0297373	KCNMB2/WNK2/NRXN2/LRRC55/ANKRD36C/SCN4B/TNNI3/REM1/SCN2B/FGF14/FGF11/FGF13/DPP10/CACNG8/GEM/LOC102723475/PKP2/KCNMB1/WNK4/KCNE4/KCNE1/CACNG6	22
MF	GO:0004550	nucleoside diphosphate kinase activity	6/1453	18/18410	0.00193802	0.0332818	0.0297373	AK7/AK8/NME5/NME9/AK9/AK5	6
MF	GO:0045236	CXCR chemokine receptor binding	6/1453	18/18410	0.00193802	0.0332818	0.0297373	CXCL13/CXCL12/CXCL11/CXCL6/CXCL10/CX3CL1	6
MF	GO:0015631	tubulin binding	46/1453	376/18410	0.0019762	0.0332971	0.0297509	CAPN6/BRSK1/DNM1/REEP2/VASH2/KIF5C/MAP6/MAP1A/IFT81/TRPV4/EFHC1/CCDC170/FGF13/KIF6/KATNAL2/DLEC1/REEP1/DNAI7/KIF19/TPPP3/PACRG/SPAG8/PIFO/CCDC181/EFHC2/SPATA4/KIF21A/FAM83D/SAXO2/CETN2/GAS2L2/FTCD/CFAP157/C9orf24/KIF5A/RP1/CCDC187/AGBL4/SPAG6/DCDC1/TTLL9/SPEF1/TOGARAM2/TTLL6/PPP1R42/STMND1	46
MF	GO:0005227	calcium activated cation channel activity	7/1453	25/18410	0.00254484	0.0420842	0.0376022	KCNMB2/KCNMA1/KCNN3/TMEM63C/ANO1/KCNN4/KCNMB1	7
MF	GO:0005003	ephrin receptor activity	6/1453	19/18410	0.00264521	0.0429487	0.0383746	EPHA3/EPHB1/NTRK1/EFNB3/EPHA7/NTRK3	6
MF	GO:0098632	cell-cell adhesion mediator activity	11/1453	54/18410	0.00288678	0.0460338	0.0411312	NFASC/TRIM29/IGSF9/LRRC4C/CD200/CNTN1/DSP/PKP2/ROBO2/DSCAML1/CNTN5	11
MF	GO:0005125	cytokine activity	31/1453	235/18410	0.00329974	0.0496108	0.0443272	GREM2/WNT10A/CXCL14/CXCL13/SPP1/CXCL12/GDF7/BMP7/SCGB3A1/CCL24/CCL14/WNT4/BMP4/CXCL11/WNT5B/INHBB/CXCL6/CXCL10/WNT10B/IL11/GREM1/IFNG/GDF6/CCL22/CNTF/FAM3D/CCL21/CX3CL1/CCL16/SCG2/CCL8	31
MF	GO:0015271	outward rectifier potassium channel activity	5/1453	14/18410	0.00332616	0.0496108	0.0443272	KCNK2/KCNA2/KCNA5/KCNB1/KCND2	5
MF	GO:0045504	dynein heavy chain binding	5/1453	14/18410	0.00332616	0.0496108	0.0443272	DNAI4/DNAI3/DNALI1/DNAI2/DNAI1	5
MF	GO:0030414	peptidase inhibitor activity	26/1453	187/18410	0.00333931	0.0496108	0.0443272	COL7A1/CST5/SERPINI1/CD27/SERPINI2/ITIH5/LOC408186/SERPINA5/SERPINF1/OVOS2/SERPINB5/EPPIN/SPOCK3/SERPINB13/WFDC2/PI16/DPEP1/COL28A1/PCSK1N/SERPINB3/C4B/SPINK5/C4A/LTF/SERPINB4/SERPIND1	26
MF	GO:0042379	chemokine receptor binding	13/1453	71/18410	0.00338887	0.0496108	0.0443272	CXCL14/CXCL13/CXCL12/CCL24/CCL14/CXCL11/CXCL6/CXCL10/CCL22/CCL21/CX3CL1/CCL16/CCL8	13
MF	GO:0050145	nucleoside monophosphate kinase activity	6/1453	20/18410	0.00352946	0.0508356	0.0454216	DLG2/AK7/AK8/AK9/LRGUK/AK5	6
MF	GO:0098631	cell adhesion mediator activity	12/1453	64/18410	0.00391255	0.0554589	0.0495524	NFASC/TRIM29/IGSF9/LRRC4C/CD200/CNTN1/ITGA11/DSP/PKP2/ROBO2/DSCAML1/CNTN5	12
MF	GO:0004866	endopeptidase inhibitor activity	25/1453	180/18410	0.00401026	0.0559556	0.0499963	COL7A1/CST5/SERPINI1/CD27/SERPINI2/ITIH5/LOC408186/SERPINA5/SERPINF1/OVOS2/SERPINB5/EPPIN/SPOCK3/SERPINB13/WFDC2/DPEP1/COL28A1/PCSK1N/SERPINB3/C4B/SPINK5/C4A/LTF/SERPINB4/SERPIND1	25
MF	GO:0030553	cGMP binding	5/1453	15/18410	0.00466824	0.0641344	0.057304	PDE2A/CNGA1/CNGA3/PDE10A/CNGA4	5
MF	GO:0061135	endopeptidase regulator activity	26/1453	194/18410	0.00547113	0.072357	0.0646509	COL7A1/CST5/SFRP2/SERPINI1/CD27/SERPINI2/ITIH5/LOC408186/SERPINA5/SERPINF1/OVOS2/SERPINB5/EPPIN/SPOCK3/SERPINB13/WFDC2/DPEP1/COL28A1/PCSK1N/SERPINB3/C4B/SPINK5/C4A/LTF/SERPINB4/SERPIND1	26
MF	GO:0045294	alpha-catenin binding	4/1453	10/18410	0.00550982	0.072357	0.0646509	CDH26/CDH2/PKP2/PTPRT	4
MF	GO:0045503	dynein light chain binding	4/1453	10/18410	0.00550982	0.072357	0.0646509	DNAI4/DNAI3/DNAI2/DNAI1	4
MF	GO:0043394	proteoglycan binding	8/1453	36/18410	0.00607092	0.07857	0.0702023	HPSE2/CTSK/FBLN7/PLA2G2D/SLIT1/CFH/COMP/FST	8
MF	GO:0004181	metallocarboxypeptidase activity	7/1453	29/18410	0.00625997	0.0787345	0.0703492	CPXM2/CPXM1/VASH2/CPE/AGBL2/CPA3/AGBL4	7
MF	GO:0005520	insulin-like growth factor binding	7/1453	29/18410	0.00625997	0.0787345	0.0703492	IGFBP2/ITGB4/IGFBP5/IGFBP3/IGFBP7/HTRA3/CCN3	7
MF	GO:0004115	3',5'-cyclic-AMP phosphodiesterase activity	5/1453	16/18410	0.00635428	0.0788108	0.0704174	PDE7B/PDE2A/PDE1A/PDE3A/PDE10A	5
KEGG	hsa00982	Drug metabolism - cytochrome P450	21/547	72/8164	4.67403e-09	1.39286e-06	1.20049e-06	GSTA2/UGT1A6/GSTA1/ALDH3A1/ADH6/GSTA5/CYP2A6/CYP2C8/ADH7/UGT1A7/UGT1A4/UGT1A10/FMO1/UGT1A3/UGT1A8/UGT1A5/UGT1A9/UGT1A1/ALDH3B2/GSTA3/CYP2A7	21
KEGG	hsa00980	Metabolism of xenobiotics by cytochrome P450	20/547	78/8164	1.19117e-07	1.77484e-05	1.52971e-05	CYP2F1/GSTA2/UGT1A6/GSTA1/ALDH3A1/ADH6/GSTA5/CYP2A6/ADH7/UGT1A7/UGT1A4/UGT1A10/UGT1A3/UGT1A8/UGT1A5/UGT1A9/UGT1A1/ALDH3B2/GSTA3/CYP2A7	20
KEGG	hsa04974	Protein digestion and absorption	23/547	103/8164	2.126e-07	2.11182e-05	1.82015e-05	COL25A1/COL14A1/COL4A6/COL10A1/ATP1B2/COL7A1/COL17A1/COL4A5/ATP1A2/ATP1A4/COL22A1/COL24A1/COL9A2/COL9A3/COL23A1/COL15A1/COL28A1/COL19A1/COL1A1/KCNN4/CPA3/COL1A2/COL3A1	23
KEGG	hsa00830	Retinol metabolism	17/547	68/8164	1.5629e-06	0.000116056	0.000100027	CYP27C1/UGT1A6/ALDH1A3/ADH6/CYP2A6/CYP2C8/DHRS9/ADH7/UGT1A7/UGT1A4/UGT1A10/UGT1A3/UGT1A8/UGT1A5/UGT1A9/UGT1A1/CYP2A7	17
KEGG	hsa05204	Chemical carcinogenesis - DNA adducts	17/547	69/8164	1.94725e-06	0.000116056	0.000100027	GSTA2/UGT1A6/GSTA1/GSTA5/CYP2A6/CYP2C8/UGT1A7/UGT1A4/UGT1A10/UGT1A3/UGT1A8/UGT1A5/UGT1A9/UGT1A1/GSTA3/CYP2A7/NAT1	17
KEGG	hsa00983	Drug metabolism - other enzymes	18/547	80/8164	3.98691e-06	0.000198017	0.000170668	GSTA2/UGT1A6/GSTA1/GSTA5/CYP2A6/UGT1A7/UGT1A4/UGT1A10/UGT1A3/UGT1A8/UGT1A5/UGT1A9/UGT1A1/XDH/GSTA3/CYP2A7/NAT1/DPYS	18
KEGG	hsa04976	Bile secretion	19/547	89/8164	4.94752e-06	0.000210623	0.000181533	ABCB1/ATP1B2/ATP1A2/ATP1A4/ABCB4/BAAT/ADCY2/UGT1A6/ADCY5/UGT1A7/UGT1A4/UGT1A10/UGT1A3/UGT1A8/UGT1A5/UGT1A9/UGT1A1/SLC51A/SLC5A1	19
KEGG	hsa04512	ECM-receptor interaction	17/547	88/8164	6.06266e-05	0.00221108	0.0019057	TNN/COL4A6/THBS4/COL4A5/ITGB4/SPP1/COL9A2/COMP/COL9A3/SV2B/FREM1/ITGA11/COL1A1/ITGA7/GP5/RELN/COL1A2	17
KEGG	hsa00040	Pentose and glucuronate interconversions	10/547	35/8164	6.67777e-05	0.00221108	0.0019057	AKR1B10/UGT1A6/UGT1A7/UGT1A4/UGT1A10/UGT1A3/UGT1A8/UGT1A5/UGT1A9/UGT1A1	10
KEGG	hsa00860	Porphyrin metabolism	11/547	43/8164	8.85407e-05	0.00263851	0.0022741	UGT1A6/HEPH/UGT1A7/UGT1A4/UGT1A10/UGT1A3/UGT1A8/UGT1A5/UGT1A9/CP/UGT1A1	11
KEGG	hsa00053	Ascorbate and aldarate metabolism	9/547	30/8164	0.000101981	0.00276277	0.00238119	UGT1A6/UGT1A7/UGT1A4/UGT1A10/UGT1A3/UGT1A8/UGT1A5/UGT1A9/UGT1A1	9
KEGG	hsa04514	Cell adhesion molecules	24/547	157/8164	0.000112123	0.00278438	0.00239982	CLDN2/SLITRK3/NCAM1/SLITRK6/VCAM1/NRXN2/VTCN1/NFASC/CDH3/SELE/NECTIN1/CDH2/LRRC4C/CLDN10/CNTNAP2/NRXN3/CNTN1/HLA-DOB/SLITRK5/CADM3/CLDN16/L1CAM/NLGN4Y/IGSF11	24
KEGG	hsa04060	Cytokine-cytokine receptor interaction	37/547	295/8164	0.000146012	0.00334705	0.00288478	CXCL14/NGFR/CD27/CXCL13/CXCL12/TNFRSF13B/TNFRSF13C/TNFRSF19/TNFRSF17/IL31RA/GDF7/BMP7/CCL24/CCL14/BMP4/CXCL11/TNFRSF18/INHBB/IL13RA2/BMPR1B/EDAR/EDA2R/CXCL6/CXCL10/IL11/CNTFR/IL5RA/IFNG/CCR6/GDF6/CCL22/CCR7/CNTF/CCL21/CX3CL1/CCL16/CCL8	37
KEGG	hsa04080	Neuroactive ligand-receptor interaction	42/547	362/8164	0.000300814	0.00640304	0.00551869	GRIN2A/GABRP/AVPR1A/UCN2/SLURP2/PNOC/HTR2A/DRD2/LHCGR/F2RL2/GRM7/BDKRB2/TACR1/UCN3/LPAR4/GPR156/GABRD/TACR2/P2RX5/ADRA2B/CRHR2/LPAR3/APLNR/PENK/PTGER3/NTS/HTR1F/P2RY10/GRIK2/CNR2/LYPD6B/GRIA3/VIPR2/GRIK5/GABRB3/ADRA2C/CTSG/GIPR/GLP2R/BDKRB1/GRIK3/OXTR	42
KEGG	hsa04360	Axon guidance	25/547	182/8164	0.000448196	0.00890415	0.00767437	BOC/EPHA3/NTN1/SMO/CXCL12/RGMA/EPHB1/PAK3/NGEF/ROBO1/GDF7/PLXNA4/BMP7/WNT4/SLIT1/WNT5B/SEMA3D/BMPR1B/LRRC4C/SRGAP3/EFNB3/EPHA7/CAMK2B/L1CAM/ROBO2	25
KEGG	hsa04020	Calcium signaling pathway	30/547	240/8164	0.000648035	0.0120696	0.0104027	RET/GRIN2A/RYR3/CASQ1/AVPR1A/LOC102723407/HTR2A/PLCB4/LHCGR/BDKRB2/ADCY2/TACR1/PDE1A/CACNA1G/FGF18/PLN/TACR2/CACNA1A/P2RX5/PTGER3/NTRK1/MYLK3/PDGFD/CASQ2/HRC/FGF1/CAMK2B/NTRK3/BDKRB1/OXTR	30
KEGG	hsa04610	Complement and coagulation cascades	14/547	85/8164	0.0014173	0.0248444	0.021413	CR2/F2RL2/BDKRB2/SERPINA5/CFH/CLU/CFHR1/PROC/C4B/C4A/C6/CFHR3/SERPIND1/BDKRB1	14
KEGG	hsa04911	Insulin secretion	14/547	86/8164	0.00159156	0.0250745	0.0216113	ATP1B2/ATP1A2/ATP1A4/KCNMB2/PLCB4/ADCY2/RIMS2/ADCY5/KCNMA1/KCNN3/SNAP25/CAMK2B/KCNN4/KCNMB1	14
KEGG	hsa04024	cAMP signaling pathway	27/547	221/8164	0.00167479	0.0250745	0.0216113	GRIN2A/ATP1B2/ATP1A2/ATP1A4/DRD2/LHCGR/ADCY2/ADCY5/TNNI3/PLN/HCN4/HCAR1/PDE3A/CNGA1/CRHR2/MAPK10/CNGA3/PTGER3/PDE10A/HTR1F/CNGA4/SOX9/GRIA3/VIPR2/CAMK2B/GIPR/OXTR	27
KEGG	hsa05414	Dilated cardiomyopathy	15/547	96/8164	0.00168285	0.0250745	0.0216113	LOC102723407/ITGB4/ADCY2/ADCY5/DMD/TNNI3/PLN/IGF1/DES/CACNG8/ITGA11/ACTC1/SGCD/ITGA7/CACNG6	15
KEGG	hsa00140	Steroid hormone biosynthesis	11/547	61/8164	0.00214482	0.030436	0.0262324	UGT1A6/UGT1A7/UGT1A4/UGT1A10/UGT1A3/UGT1A8/UGT1A5/UGT1A9/UGT1A1/SRD5A2/CYP11A1	11
KEGG	hsa04061	Viral protein interaction with cytokine and cytokine receptor	15/547	100/8164	0.00254458	0.0344675	0.0297071	CXCL14/CXCL13/CXCL12/CCL24/CCL14/CXCL11/CXCL6/CXCL10/CCR6/CCL22/CCR7/CCL21/CX3CL1/CCL16/CCL8	15
KEGG	hsa05146	Amoebiasis	15/547	102/8164	0.00309633	0.0386815	0.0333391	COL4A6/COL4A5/LOC102723407/PLCB4/CD1A/CD1E/CD1C/SERPINB13/SERPINB3/COL1A1/IFNG/SERPINB4/CTSG/COL1A2/COL3A1	15
KEGG	hsa00430	Taurine and hypotaurine metabolism	5/547	16/8164	0.00311529	0.0386815	0.0333391	BAAT/GGT6/GADL1/FMO1/GAD1	5
KEGG	hsa05412	Arrhythmogenic right ventricular cardiomyopathy	12/547	77/8164	0.00484527	0.0577557	0.0497788	ITGB4/LEF1/DMD/CDH2/DES/CACNG8/ITGA11/DSP/SGCD/ITGA7/PKP2/CACNG6	12
KEGG	hsa04261	Adrenergic signaling in cardiomyocytes	19/547	150/8164	0.00525791	0.0602637	0.0519405	ATP1B2/ATP1A2/ATP1A4/PPP2R2C/PLCB4/ADCY2/ADCY5/PPP2R2B/PPP1R1A/SCN4B/TNNI3/PLN/CACNG8/SCN5A/ACTC1/LOC102723475/CAMK2B/KCNE1/CACNG6	19
KEGG	hsa04750	Inflammatory mediator regulation of TRP channels	14/547	98/8164	0.00546735	0.0603433	0.0520091	HTR2A/PLCB4/ASIC1/TRPV3/BDKRB2/ADCY2/ADCY5/CYP2J2/TRPV4/MAPK10/NTRK1/IGF1/CAMK2B/BDKRB1	14
KEGG	hsa05032	Morphine addiction	13/547	91/8164	0.00729128	0.0776	0.0668824	PDE7B/GNAO1/GABRP/PDE2A/GNG4/ADCY2/ADCY5/PDE1A/GABRD/CACNA1A/PDE3A/PDE10A/GABRB3	13
KEGG	hsa04510	Focal adhesion	23/547	201/8164	0.00798488	0.079355	0.068395	TNN/COL4A6/THBS4/COL4A5/ITGB4/SPP1/PAK3/FLNC/PPP1R12B/COL9A2/COMP/COL9A3/MAPK10/MYLK3/IGF1/SHC4/PDGFD/ITGA11/COL1A1/PGF/ITGA7/RELN/COL1A2	23
KEGG	hsa04970	Salivary secretion	13/547	92/8164	0.00798876	0.079355	0.068395	RYR3/ATP1B2/CST5/ATP1A2/ATP1A4/PLCB4/TRPV6/ADCY2/ADCY5/AQP5/KCNMA1/MUC5B/KCNN4	13
KEGG	hsa00512	Mucin type O-glycan biosynthesis	7/547	36/8164	0.00886206	0.0851902	0.0734242	GALNT16/B3GNT3/ST6GALNAC1/GALNT6/C1GALT1C1L/GALNT14/GALNT9	7

## Sheet: Sheet2
GO:0035082
GO:0006958
GO:0006910
GO:0002455
GO:0003341
GO:0001578
GO:0006956
GO:0050853
GO:0019814
GO:0042571
GO:0005930
GO:0097014
GO:0031514
GO:0032838
GO:0009897
GO:0099568
hsa00982
hsa00980
hsa04974
hsa00830
hsa05204
hsa00983
hsa04976
hsa04512
GO:0003823
GO:0034987
GO:0005201
GO:0005539
GO:0008569
GO:0030020
