# Supplementary material for: Immunological Features and Potential Biomarkers of Systemic Sclerosis–Associated Interstitial Lung Disease and Idiopathic Pulmonary Fibrosis
Source: Clin Respir J. 2025 Mar 31;19(4):e70072. doi: 10.1111/crj.70072 (PMC11959098; doi:10.1111/crj.70072)
Supplement: Supplementary file 11 — Supplementary Files 11 KEGG pathway analysis of upregulated deferential genes of SSc‐ILD versus controls (lung). [file CRJ-19-e70072-s009.xlsx]

## Sheet: Sheet 1
ONTOLOGY	ID	Description	GeneRatio	BgRatio	pvalue	p.adjust	qvalue	geneID	Count
BP	GO:0042742	defense response to bacterium	71/902	364/18800	1.53038e-24	3.67802e-22	3.24334e-22	SSC5D/COCH/IGLL5/IGKC/IGLC1/IGLC6/IGHG2/JCHAIN/IGHG4/IGLL1/IGHV3-33/IGHA1/IGHV3-30/IGLC2/IGHV5-51/IGHV3-9/IGHV1-18/IGHA2/IGHG1/IGHV3-43/IGLC7/IGHV4-28/IGHV3-20/IGLC3/IGHV1-24/IGHV2-5/IGHV2-70D/IGHV3-11/IGKV3-20/KRT6A/IGHV2-70/IGHG3/IGHV3-13/IGHV4-39/IGHV3-15/IGHV3-16/IGHV1-69/IGHV3-48/IGHM/IGHV3-74/IGHV1-69D/IGHV3-72/IGHV3-23/IGHV4-34/IGHV3-21/GBP6/IGHV3-64/IGHD/IGHV2-26/IGHV3-7/ADAMTS5/KLK7/IGHV…	71
BP	GO:0006959	humoral immune response	71/902	317/18800	2.15601e-28	6.66208e-26	5.87473e-26	IGLL5/IGKC/IGLC1/IGLC6/IGHG2/JCHAIN/IGHG4/ST6GAL1/IGLL1/IGHV3-33/IGHA1/IGHV3-30/IGLC2/IGHV5-51/IGHV3-9/IGHV1-18/IGHA2/IGHG1/IGHV3-43/IGLC7/IGHV4-28/IGHV3-20/IGLC3/IGHV1-24/IGHV2-5/IGHV2-70D/CXCL14/POU2AF1/IGHV3-11/IGKV3-20/COLEC11/KRT6A/IGHV2-70/IGHG3/IGHV3-13/IGHV4-39/IGHV3-15/IGHV3-16/IGHV1-69/IGHV3-48/IGHM/IGHV3-74/IGHV1-69D/IGHV3-72/IGHV3-23/IGHV4-34/IGHV3-21/IGHV3-64/IGHD/CFH/IGHV2-26/IGHV3-…	71
BP	GO:0042113	B cell activation	70/902	336/18800	5.43605e-26	1.38332e-23	1.21983e-23	IGLL5/IGKC/IGLC1/IGLC6/IGHG2/IGHG4/IGLL1/IGHV3-33/IGHA1/IGHV3-30/IGLC2/IGHV5-51/MZB1/IGHV3-9/IGHV1-18/IL11/IGHA2/IGHG1/IGHV3-43/IGLC7/IGHV4-28/IGHV3-20/IGLC3/IGHV1-24/IGHV2-5/IGHV2-70D/POU2AF1/IGHV3-11/LEF1/IGHV2-70/IGHG3/IGHV3-13/IGHV4-39/IGHV3-15/IGHV3-16/IGHV1-69/SFRP1/IGHV3-48/IGHM/IGHV3-74/IGHV1-69D/IGHV3-72/IGHV3-23/IGHV4-34/IGHV3-21/IGHV3-64/IGHD/IGHV2-26/IGHV3-7/CD79A/IGHV3-53/CD27/IGHV7-…	70
BP	GO:0002764	immune response-regulating signaling pathway	69/902	482/18800	2.83197e-16	3.95197e-14	3.48491e-14	IGLL5/IGKC/IGLC1/IGLC6/IGHG2/IGHG4/IGLL1/IGHV3-33/IGHA1/IGHV3-30/IGLC2/IGHV5-51/IGHV3-9/IGHV1-18/IGHA2/IGHG1/IGHV3-43/IGLC7/IGHV4-28/IGHV3-20/IGLC3/IGHV1-24/IGHV2-5/IGHV2-70D/IGHV3-11/IGHV2-70/IGHG3/IGHV3-13/IGHV4-39/IGHV3-15/PAK3/IGHV3-16/IGHV1-69/IGHV3-48/IGHM/IGHV3-74/IGHV1-69D/IGHV3-72/IGHV3-23/IGHV4-34/IGHV3-21/CD24/IGHV3-64/IGHD/IGHV2-26/IGHV3-7/CD79A/TSPAN6/IGHV3-53/BPIFB1/IGHV7-4-1/IGHV3-…	69
BP	GO:0050867	positive regulation of cell activation	68/902	436/18800	5.08797e-18	7.58984e-16	6.69285e-16	IGFBP2/IGLL5/IGKC/IGLC1/IGLC6/IGHG2/IGHG4/IGLL1/IGHV3-33/IGHA1/IGHV3-30/IGLC2/IGHV5-51/IGHV3-9/IGHV1-18/IGHA2/IGHG1/IGHV3-43/IGLC7/IGHV4-28/IGHV3-20/IGLC3/IGHV1-24/IGHV2-5/IGHV2-70D/IGHV3-11/MDK/LEF1/IGHV2-70/IGHG3/IGHV3-13/IGHV4-39/IGHV3-15/IGHV3-16/IGHV1-69/IGHV3-48/IGHM/IGHV3-74/IGHV1-69D/IGHV3-72/IGHV3-23/IGHV4-34/IGHV3-21/CD24/IGHV3-64/IGHD/IGF1/IGHV2-26/IGHV3-7/IGHV3-53/CD27/WNT5A/IGHV7-4-1…	68
BP	GO:0002696	positive regulation of leukocyte activation	68/902	421/18800	7.56475e-19	1.16875e-16	1.03063e-16	IGFBP2/IGLL5/IGKC/IGLC1/IGLC6/IGHG2/IGHG4/IGLL1/IGHV3-33/IGHA1/IGHV3-30/IGLC2/IGHV5-51/IGHV3-9/IGHV1-18/IGHA2/IGHG1/IGHV3-43/IGLC7/IGHV4-28/IGHV3-20/IGLC3/IGHV1-24/IGHV2-5/IGHV2-70D/IGHV3-11/MDK/LEF1/IGHV2-70/IGHG3/IGHV3-13/IGHV4-39/IGHV3-15/IGHV3-16/IGHV1-69/IGHV3-48/IGHM/IGHV3-74/IGHV1-69D/IGHV3-72/IGHV3-23/IGHV4-34/IGHV3-21/CD24/IGHV3-64/IGHD/IGF1/IGHV2-26/IGHV3-7/IGHV3-53/CD27/WNT5A/IGHV7-4-1…	68
BP	GO:0002443	leukocyte mediated immunity	67/902	457/18800	2.30287e-16	3.32074e-14	2.92828e-14	IGLL5/IGKC/IGLC1/IGLC6/IGHG2/IGHG4/IGLL1/IGHV3-33/IGHA1/IGHV3-30/IGLC2/IGHV5-51/IGHV3-9/IGHV1-18/IGHA2/IGHG1/IGHV3-43/IGLC7/IGHV4-28/IGHV3-20/IGLC3/IGHV1-24/IGHV2-5/IGHV2-70D/IGHV3-11/IGHV2-70/IGHG3/IGHV3-13/IGHV4-39/IGHV3-15/IGHV3-16/IGHV1-69/IGHV3-48/IGHM/IGHV3-74/IGHV1-69D/IGHV3-72/IGHV3-23/IGHV4-34/IGHV3-21/IGHV3-64/IGHD/RAET1E/IGHV2-26/IGHV3-7/IGHV3-53/CD27/IGHV7-4-1/PTGDS/SUSD4/CD1A/IGHV3-6…	67
BP	GO:0002253	activation of immune response	67/902	386/18800	2.63671e-20	4.56255e-18	4.02333e-18	IGLL5/IGKC/IGLC1/IGLC6/IGHG2/IGHG4/IGLL1/IGHV3-33/IGHA1/IGHV3-30/IGLC2/IGHV5-51/IGHV3-9/IGHV1-18/IGHA2/IGHG1/IGHV3-43/IGLC7/IGHV4-28/IGHV3-20/IGLC3/IGHV1-24/IGHV2-5/IGHV2-70D/IGHV3-11/COLEC11/IGHV2-70/IGHG3/IGHV3-13/IGHV4-39/IGHV3-15/PAK3/IGHV3-16/IGHV1-69/IGHV3-48/IGHM/IGHV3-74/IGHV1-69D/IGHV3-72/IGHV3-23/IGHV4-34/IGHV3-21/IGHV3-64/IGHD/CFH/IGHV2-26/IGHV3-7/CD79A/IGHV3-53/IGHV7-4-1/SUSD4/IGHV3-6…	67
BP	GO:0051251	positive regulation of lymphocyte activation	67/902	371/18800	2.81788e-21	5.30007e-19	4.67368e-19	IGFBP2/IGLL5/IGKC/IGLC1/IGLC6/IGHG2/IGHG4/IGLL1/IGHV3-33/IGHA1/IGHV3-30/IGLC2/IGHV5-51/IGHV3-9/IGHV1-18/IGHA2/IGHG1/IGHV3-43/IGLC7/IGHV4-28/IGHV3-20/IGLC3/IGHV1-24/IGHV2-5/IGHV2-70D/IGHV3-11/MDK/LEF1/IGHV2-70/IGHG3/IGHV3-13/IGHV4-39/IGHV3-15/IGHV3-16/IGHV1-69/IGHV3-48/IGHM/IGHV3-74/IGHV1-69D/IGHV3-72/IGHV3-23/IGHV4-34/IGHV3-21/CD24/IGHV3-64/IGHD/IGF1/IGHV2-26/IGHV3-7/IGHV3-53/CD27/IGHV7-4-1/IGHV3…	67
BP	GO:0002768	immune response-regulating cell surface receptor signaling pathway	65/902	328/18800	6.07131e-23	1.19384e-20	1.05275e-20	IGLL5/IGKC/IGLC1/IGLC6/IGHG2/IGHG4/IGLL1/IGHV3-33/IGHA1/IGHV3-30/IGLC2/IGHV5-51/IGHV3-9/IGHV1-18/IGHA2/IGHG1/IGHV3-43/IGLC7/IGHV4-28/IGHV3-20/IGLC3/IGHV1-24/IGHV2-5/IGHV2-70D/IGHV3-11/IGHV2-70/IGHG3/IGHV3-13/IGHV4-39/IGHV3-15/PAK3/IGHV3-16/IGHV1-69/IGHV3-48/IGHM/IGHV3-74/IGHV1-69D/IGHV3-72/IGHV3-23/IGHV4-34/IGHV3-21/CD24/IGHV3-64/IGHD/IGHV2-26/IGHV3-7/CD79A/IGHV3-53/IGHV7-4-1/IGHV3-66/IGHV1OR15-1…	65
BP	GO:0008037	cell recognition	65/902	228/18800	1.10604e-32	4.34974e-30	3.83567e-30	EPHA3/IGLL5/IGKC/IGLC1/IGLC6/IGHG2/IGHG4/IGLL1/IGHV3-33/IGHA1/IGHV3-30/IGLC2/IGHV5-51/IGHV3-9/IGHV1-18/IGHA2/IGHG1/IGHV3-43/IGLC7/IGHV4-28/IGHV3-20/IGLC3/IGHV1-24/IGHV2-5/IGHV2-70D/IGHV3-11/COLEC11/TNN/IGHV2-70/IGHG3/IGHV3-13/IGHV4-39/IGHV3-15/IGHV3-16/EPHB1/IGHV1-69/IGHV3-48/IGHM/IGHV3-74/IGHV1-69D/IGHV3-72/IGHV3-23/IGHV4-34/IGHV3-21/IGHV3-64/IGHD/IGHV2-26/IGHV3-7/IGSF9/IGHV3-53/IGHV7-4-1/IGHV3-…	65
BP	GO:0002460	adaptive immune response based on somatic recombination of immune receptors built from immunoglobulin superfamily domains	64/902	370/18800	2.31055e-19	3.70201e-17	3.26449e-17	IGLL5/IGKC/IGLC1/IGLC6/IGHG2/IGHG4/IGLL1/IGHV3-33/IGHA1/IGHV3-30/IGLC2/IGHV5-51/IGHV3-9/IGHV1-18/IGHA2/IGHG1/IGHV3-43/IGLC7/IGHV4-28/IGHV3-20/IGLC3/IGHV1-24/IGHV2-5/IGHV2-70D/IGHV3-11/LEF1/IGHV2-70/IGHG3/IGHV3-13/IGHV4-39/IGHV3-15/IGHV3-16/IGHV1-69/IGHV3-48/IGHM/IGHV3-74/IGHV1-69D/IGHV3-72/IGHV3-23/IGHV4-34/IGHV3-21/IGHV3-64/IGHD/IGHV2-26/IGHV3-7/IGHV3-53/CD27/IGHV7-4-1/SUSD4/CD1A/IGHV3-66/CD1E/I…	64
BP	GO:0002449	lymphocyte mediated immunity	64/902	365/18800	1.11639e-19	1.8575e-17	1.63797e-17	IGLL5/IGKC/IGLC1/IGLC6/IGHG2/IGHG4/IGLL1/IGHV3-33/IGHA1/IGHV3-30/IGLC2/IGHV5-51/IGHV3-9/IGHV1-18/IGHA2/IGHG1/IGHV3-43/IGLC7/IGHV4-28/IGHV3-20/IGLC3/IGHV1-24/IGHV2-5/IGHV2-70D/IGHV3-11/IGHV2-70/IGHG3/IGHV3-13/IGHV4-39/IGHV3-15/IGHV3-16/IGHV1-69/IGHV3-48/IGHM/IGHV3-74/IGHV1-69D/IGHV3-72/IGHV3-23/IGHV4-34/IGHV3-21/IGHV3-64/IGHD/RAET1E/IGHV2-26/IGHV3-7/IGHV3-53/CD27/IGHV7-4-1/SUSD4/CD1A/IGHV3-66/CD1E…	64
BP	GO:0002440	production of molecular mediator of immune response	64/902	312/18800	1.85229e-23	3.81572e-21	3.36477e-21	IGKV1-13/IGKV1D-13/IGLV1-50/IGKV1-5/IGKC/IGKV2D-28/IGKV2-28/IGLV3-21/IGKV1-9/IGKV1D-17/IGKV1-6/IGKV1-8/IGLV3-1/IGLV1-40/IGKV3-15/IGKV1D-33/IGKV3D-15/IGKV3D-7/IGLV1-51/IGKV3-7/IGKV1-17/IGLV2-8/IGKV2-40/MZB1/IGKV4-1/IGLV2-18/IGKV3D-11/IGLV2-14/IGLV2-23/IGKV1-16/IGLV3-25/IGKV1-12/IGKV2D-30/IGKV1-27/IGKV3-20/IGKV3D-20/IGKV2-30/IGKV6-21/IGKV1D-12/IGLV3-19/IGLV2-11/IGLV4-69/IGKV1D-8/IGLV5-45/IGKV1D-39/…	64
BP	GO:0002429	immune response-activating cell surface receptor signaling pathway	63/902	300/18800	1.09776e-23	2.37446e-21	2.09384e-21	IGLL5/IGKC/IGLC1/IGLC6/IGHG2/IGHG4/IGLL1/IGHV3-33/IGHA1/IGHV3-30/IGLC2/IGHV5-51/IGHV3-9/IGHV1-18/IGHA2/IGHG1/IGHV3-43/IGLC7/IGHV4-28/IGHV3-20/IGLC3/IGHV1-24/IGHV2-5/IGHV2-70D/IGHV3-11/IGHV2-70/IGHG3/IGHV3-13/IGHV4-39/IGHV3-15/PAK3/IGHV3-16/IGHV1-69/IGHV3-48/IGHM/IGHV3-74/IGHV1-69D/IGHV3-72/IGHV3-23/IGHV4-34/IGHV3-21/IGHV3-64/IGHD/IGHV2-26/IGHV3-7/CD79A/IGHV3-53/IGHV7-4-1/IGHV3-66/IGHV1OR15-1/IGHV…	63
BP	GO:0002757	immune response-activating signal transduction	63/902	300/18800	1.09776e-23	2.37446e-21	2.09384e-21	IGLL5/IGKC/IGLC1/IGLC6/IGHG2/IGHG4/IGLL1/IGHV3-33/IGHA1/IGHV3-30/IGLC2/IGHV5-51/IGHV3-9/IGHV1-18/IGHA2/IGHG1/IGHV3-43/IGLC7/IGHV4-28/IGHV3-20/IGLC3/IGHV1-24/IGHV2-5/IGHV2-70D/IGHV3-11/IGHV2-70/IGHG3/IGHV3-13/IGHV4-39/IGHV3-15/PAK3/IGHV3-16/IGHV1-69/IGHV3-48/IGHM/IGHV3-74/IGHV1-69D/IGHV3-72/IGHV3-23/IGHV4-34/IGHV3-21/IGHV3-64/IGHD/IGHV2-26/IGHV3-7/CD79A/IGHV3-53/IGHV7-4-1/IGHV3-66/IGHV1OR15-1/IGHV…	63
BP	GO:0050864	regulation of B cell activation	63/902	200/18800	1.57858e-34	6.82893e-32	6.02186e-32	IGLL5/IGKC/IGLC1/IGLC6/IGHG2/IGHG4/IGLL1/IGHV3-33/IGHA1/IGHV3-30/IGLC2/IGHV5-51/MZB1/IGHV3-9/IGHV1-18/IGHA2/IGHG1/IGHV3-43/IGLC7/IGHV4-28/IGHV3-20/IGLC3/IGHV1-24/IGHV2-5/IGHV2-70D/IGHV3-11/IGHV2-70/IGHG3/IGHV3-13/IGHV4-39/IGHV3-15/IGHV3-16/IGHV1-69/SFRP1/IGHV3-48/IGHM/IGHV3-74/IGHV1-69D/IGHV3-72/IGHV3-23/IGHV4-34/IGHV3-21/IGHV3-64/IGHD/IGHV2-26/IGHV3-7/IGHV3-53/CD27/IGHV7-4-1/IGHV3-66/IGHV1OR15-1…	63
BP	GO:0050851	antigen receptor-mediated signaling pathway	62/902	244/18800	3.86288e-28	1.04443e-25	9.20992e-26	IGLL5/IGKC/IGLC1/IGLC6/IGHG2/IGHG4/IGLL1/IGHV3-33/IGHA1/IGHV3-30/IGLC2/IGHV5-51/IGHV3-9/IGHV1-18/IGHA2/IGHG1/IGHV3-43/IGLC7/IGHV4-28/IGHV3-20/IGLC3/IGHV1-24/IGHV2-5/IGHV2-70D/IGHV3-11/IGHV2-70/IGHG3/IGHV3-13/IGHV4-39/IGHV3-15/IGHV3-16/IGHV1-69/IGHV3-48/IGHM/IGHV3-74/IGHV1-69D/IGHV3-72/IGHV3-23/IGHV4-34/IGHV3-21/IGHV3-64/IGHD/IGHV2-26/IGHV3-7/CD79A/IGHV3-53/IGHV7-4-1/IGHV3-66/IGHV1OR15-1/IGHV3-49/…	62
BP	GO:0006909	phagocytosis	60/902	310/18800	1.01543e-20	1.83031e-18	1.614e-18	IGLL5/IGKC/IGLC1/IGLC6/IGHG2/IGHG4/IGLL1/IGHV3-33/IGHA1/IGHV3-30/IGLC2/IGHV5-51/IGHV3-9/IGHV1-18/IGHA2/IGHG1/IGHV3-43/IGLC7/IGHV4-28/IGHV3-20/IGLC3/IGHV1-24/IGHV2-5/IGHV2-70D/IGHV3-11/COLEC11/IGHV2-70/IGHG3/IGHV3-13/IGHV4-39/IGHV3-15/IGHV3-16/IGHV1-69/IGHV3-48/IGHM/IGHV3-74/IGHV1-69D/IGHV3-72/IGHV3-23/IGHV4-34/IGHV3-21/IGHV3-64/IGHD/IGHV2-26/SYT7/IGHV3-7/IGHV3-53/IGHV7-4-1/IGHV3-66/IGHV1OR15-1/IG…	60
BP	GO:0006956	complement activation	60/902	131/18800	5.18383e-44	7.47508e-41	6.59165e-41	IGLL5/IGKC/IGLC1/IGLC6/IGHG2/IGHG4/IGLL1/IGHV3-33/IGHA1/IGHV3-30/IGLC2/IGHV5-51/IGHV3-9/IGHV1-18/IGHA2/IGHG1/IGHV3-43/IGLC7/IGHV4-28/IGHV3-20/IGLC3/IGHV1-24/IGHV2-5/IGHV2-70D/IGHV3-11/COLEC11/IGHV2-70/IGHG3/IGHV3-13/IGHV4-39/IGHV3-15/IGHV3-16/IGHV1-69/IGHV3-48/IGHM/IGHV3-74/IGHV1-69D/IGHV3-72/IGHV3-23/IGHV4-34/IGHV3-21/IGHV3-64/IGHD/CFH/IGHV2-26/IGHV3-7/IGHV3-53/IGHV7-4-1/SUSD4/IGHV3-66/IGHV1OR15…	60
BP	GO:0019724	B cell mediated immunity	59/902	219/18800	2.67014e-28	7.70067e-26	6.79058e-26	IGLL5/IGKC/IGLC1/IGLC6/IGHG2/IGHG4/IGLL1/IGHV3-33/IGHA1/IGHV3-30/IGLC2/IGHV5-51/IGHV3-9/IGHV1-18/IGHA2/IGHG1/IGHV3-43/IGLC7/IGHV4-28/IGHV3-20/IGLC3/IGHV1-24/IGHV2-5/IGHV2-70D/IGHV3-11/IGHV2-70/IGHG3/IGHV3-13/IGHV4-39/IGHV3-15/IGHV3-16/IGHV1-69/IGHV3-48/IGHM/IGHV3-74/IGHV1-69D/IGHV3-72/IGHV3-23/IGHV4-34/IGHV3-21/IGHV3-64/IGHD/IGHV2-26/IGHV3-7/IGHV3-53/CD27/IGHV7-4-1/SUSD4/IGHV3-66/IGHV1OR15-1/IGHV…	59
BP	GO:0002377	immunoglobulin production	59/902	218/18800	2.04163e-28	6.66208e-26	5.87473e-26	IGKV1-13/IGKV1D-13/IGLV1-50/IGKV1-5/IGKC/IGKV2D-28/IGKV2-28/IGLV3-21/IGKV1-9/IGKV1D-17/IGKV1-6/IGKV1-8/IGLV3-1/IGLV1-40/IGKV3-15/IGKV1D-33/IGKV3D-15/IGKV3D-7/IGLV1-51/IGKV3-7/IGKV1-17/IGLV2-8/IGKV2-40/MZB1/IGKV4-1/IGLV2-18/IGKV3D-11/IGLV2-14/IGLV2-23/IGKV1-16/IGLV3-25/IGKV1-12/IGKV2D-30/IGKV1-27/IGKV3-20/IGKV3D-20/IGKV2-30/IGKV6-21/IGKV1D-12/IGLV3-19/IGLV2-11/IGLV4-69/IGKV1D-8/IGLV5-45/IGKV1D-39/…	59
BP	GO:0016064	immunoglobulin mediated immune response	59/902	216/18800	1.18755e-28	4.28111e-26	3.77515e-26	IGLL5/IGKC/IGLC1/IGLC6/IGHG2/IGHG4/IGLL1/IGHV3-33/IGHA1/IGHV3-30/IGLC2/IGHV5-51/IGHV3-9/IGHV1-18/IGHA2/IGHG1/IGHV3-43/IGLC7/IGHV4-28/IGHV3-20/IGLC3/IGHV1-24/IGHV2-5/IGHV2-70D/IGHV3-11/IGHV2-70/IGHG3/IGHV3-13/IGHV4-39/IGHV3-15/IGHV3-16/IGHV1-69/IGHV3-48/IGHM/IGHV3-74/IGHV1-69D/IGHV3-72/IGHV3-23/IGHV4-34/IGHV3-21/IGHV3-64/IGHD/IGHV2-26/IGHV3-7/IGHV3-53/CD27/IGHV7-4-1/SUSD4/IGHV3-66/IGHV1OR15-1/IGHV…	59
BP	GO:0050853	B cell receptor signaling pathway	59/902	131/18800	9.15235e-43	8.80358e-40	7.76314e-40	IGLL5/IGKC/IGLC1/IGLC6/IGHG2/IGHG4/IGLL1/IGHV3-33/IGHA1/IGHV3-30/IGLC2/IGHV5-51/IGHV3-9/IGHV1-18/IGHA2/IGHG1/IGHV3-43/IGLC7/IGHV4-28/IGHV3-20/IGLC3/IGHV1-24/IGHV2-5/IGHV2-70D/IGHV3-11/IGHV2-70/IGHG3/IGHV3-13/IGHV4-39/IGHV3-15/IGHV3-16/IGHV1-69/IGHV3-48/IGHM/IGHV3-74/IGHV1-69D/IGHV3-72/IGHV3-23/IGHV4-34/IGHV3-21/IGHV3-64/IGHD/IGHV2-26/IGHV3-7/CD79A/IGHV3-53/IGHV7-4-1/IGHV3-66/IGHV1OR15-1/IGHV3-49/…	59
BP	GO:0006910	phagocytosis, recognition	58/902	102/18800	1.11396e-49	4.81899e-46	4.24946e-46	IGLL5/IGKC/IGLC1/IGLC6/IGHG2/IGHG4/IGLL1/IGHV3-33/IGHA1/IGHV3-30/IGLC2/IGHV5-51/IGHV3-9/IGHV1-18/IGHA2/IGHG1/IGHV3-43/IGLC7/IGHV4-28/IGHV3-20/IGLC3/IGHV1-24/IGHV2-5/IGHV2-70D/IGHV3-11/COLEC11/IGHV2-70/IGHG3/IGHV3-13/IGHV4-39/IGHV3-15/IGHV3-16/IGHV1-69/IGHV3-48/IGHM/IGHV3-74/IGHV1-69D/IGHV3-72/IGHV3-23/IGHV4-34/IGHV3-21/IGHV3-64/IGHD/IGHV2-26/IGHV3-7/IGHV3-53/IGHV7-4-1/IGHV3-66/IGHV1OR15-1/IGHV3-4…	58
BP	GO:0050871	positive regulation of B cell activation	57/902	152/18800	4.94782e-36	2.37825e-33	2.09718e-33	IGLL5/IGKC/IGLC1/IGLC6/IGHG2/IGHG4/IGLL1/IGHV3-33/IGHA1/IGHV3-30/IGLC2/IGHV5-51/IGHV3-9/IGHV1-18/IGHA2/IGHG1/IGHV3-43/IGLC7/IGHV4-28/IGHV3-20/IGLC3/IGHV1-24/IGHV2-5/IGHV2-70D/IGHV3-11/IGHV2-70/IGHG3/IGHV3-13/IGHV4-39/IGHV3-15/IGHV3-16/IGHV1-69/IGHV3-48/IGHM/IGHV3-74/IGHV1-69D/IGHV3-72/IGHV3-23/IGHV4-34/IGHV3-21/IGHV3-64/IGHD/IGHV2-26/IGHV3-7/IGHV3-53/CD27/IGHV7-4-1/IGHV3-66/IGHV1OR15-1/IGHV3-49/I…	57
BP	GO:0002455	humoral immune response mediated by circulating immunoglobulin	57/902	121/18800	1.01752e-42	8.80358e-40	7.76314e-40	IGLL5/IGKC/IGLC1/IGLC6/IGHG2/IGHG4/IGLL1/IGHV3-33/IGHA1/IGHV3-30/IGLC2/IGHV5-51/IGHV3-9/IGHV1-18/IGHA2/IGHG1/IGHV3-43/IGLC7/IGHV4-28/IGHV3-20/IGLC3/IGHV1-24/IGHV2-5/IGHV2-70D/IGHV3-11/IGHV2-70/IGHG3/IGHV3-13/IGHV4-39/IGHV3-15/IGHV3-16/IGHV1-69/IGHV3-48/IGHM/IGHV3-74/IGHV1-69D/IGHV3-72/IGHV3-23/IGHV4-34/IGHV3-21/IGHV3-64/IGHD/IGHV2-26/IGHV3-7/IGHV3-53/IGHV7-4-1/SUSD4/IGHV3-66/IGHV1OR15-1/IGHV3-49/…	57
BP	GO:0006958	complement activation, classical pathway	57/902	108/18800	2.45843e-46	5.31758e-43	4.68912e-43	IGLL5/IGKC/IGLC1/IGLC6/IGHG2/IGHG4/IGLL1/IGHV3-33/IGHA1/IGHV3-30/IGLC2/IGHV5-51/IGHV3-9/IGHV1-18/IGHA2/IGHG1/IGHV3-43/IGLC7/IGHV4-28/IGHV3-20/IGLC3/IGHV1-24/IGHV2-5/IGHV2-70D/IGHV3-11/IGHV2-70/IGHG3/IGHV3-13/IGHV4-39/IGHV3-15/IGHV3-16/IGHV1-69/IGHV3-48/IGHM/IGHV3-74/IGHV1-69D/IGHV3-72/IGHV3-23/IGHV4-34/IGHV3-21/IGHV3-64/IGHD/IGHV2-26/IGHV3-7/IGHV3-53/IGHV7-4-1/SUSD4/IGHV3-66/IGHV1OR15-1/IGHV3-49/…	57
BP	GO:0010324	membrane invagination	56/902	144/18800	2.01843e-36	1.09147e-33	9.62475e-34	IGLL5/IGKC/IGLC1/IGLC6/IGHG2/IGHG4/IGLL1/IGHV3-33/IGHA1/IGHV3-30/IGLC2/IGHV5-51/IGHV3-9/IGHV1-18/IGHA2/IGHG1/IGHV3-43/IGLC7/IGHV4-28/IGHV3-20/IGLC3/IGHV1-24/IGHV2-5/IGHV2-70D/IGHV3-11/IGHV2-70/IGHG3/IGHV3-13/IGHV4-39/IGHV3-15/IGHV3-16/IGHV1-69/IGHV3-48/IGHM/IGHV3-74/IGHV1-69D/IGHV3-72/IGHV3-23/IGHV4-34/IGHV3-21/IGHV3-64/IGHD/IGHV2-26/IGHV3-7/IGHV3-53/IGHV7-4-1/IGHV3-66/IGHV1OR15-1/IGHV3-49/IGHV3-…	56
BP	GO:0099024	plasma membrane invagination	56/902	137/18800	8.02051e-38	4.95668e-35	4.37088e-35	IGLL5/IGKC/IGLC1/IGLC6/IGHG2/IGHG4/IGLL1/IGHV3-33/IGHA1/IGHV3-30/IGLC2/IGHV5-51/IGHV3-9/IGHV1-18/IGHA2/IGHG1/IGHV3-43/IGLC7/IGHV4-28/IGHV3-20/IGLC3/IGHV1-24/IGHV2-5/IGHV2-70D/IGHV3-11/IGHV2-70/IGHG3/IGHV3-13/IGHV4-39/IGHV3-15/IGHV3-16/IGHV1-69/IGHV3-48/IGHM/IGHV3-74/IGHV1-69D/IGHV3-72/IGHV3-23/IGHV4-34/IGHV3-21/IGHV3-64/IGHD/IGHV2-26/IGHV3-7/IGHV3-53/IGHV7-4-1/IGHV3-66/IGHV1OR15-1/IGHV3-49/IGHV3-…	56
BP	GO:0006911	phagocytosis, engulfment	56/902	128/18800	8.79598e-40	6.3419e-37	5.59239e-37	IGLL5/IGKC/IGLC1/IGLC6/IGHG2/IGHG4/IGLL1/IGHV3-33/IGHA1/IGHV3-30/IGLC2/IGHV5-51/IGHV3-9/IGHV1-18/IGHA2/IGHG1/IGHV3-43/IGLC7/IGHV4-28/IGHV3-20/IGLC3/IGHV1-24/IGHV2-5/IGHV2-70D/IGHV3-11/IGHV2-70/IGHG3/IGHV3-13/IGHV4-39/IGHV3-15/IGHV3-16/IGHV1-69/IGHV3-48/IGHM/IGHV3-74/IGHV1-69D/IGHV3-72/IGHV3-23/IGHV4-34/IGHV3-21/IGHV3-64/IGHD/IGHV2-26/IGHV3-7/IGHV3-53/IGHV7-4-1/IGHV3-66/IGHV1OR15-1/IGHV3-49/IGHV3-…	56
BP	GO:0061564	axon development	49/902	479/18800	5.05554e-07	4.37405e-05	3.85711e-05	CRABP2/EPHA3/RET/PLPPR4/BOC/NGFR/DLX5/CXCL12/LGR6/ISLR2/SMO/SLITRK6/TNN/PAK3/KIF5C/EPHB1/VASH2/NTN1/NCAM1/RGMA/BRSK1/PLXNA4/GFRA3/IGSF9/DCLK1/PTPRZ1/NTN5/WNT5A/NECTIN1/SLITRK3/FLRT2/SEMA3D/RNF165/CDH2/ARTN/BMP7/SPP1/SLITRK5/THY1/RND2/BMPR1B/EPHA10/MAP1A/MAP6/EFNB3/SLIT1/GDF7/PLP1/LPAR3	49
BP	GO:0001503	ossification	48/902	420/18800	2.30178e-08	2.48938e-06	2.19517e-06	MMP16/SFRP2/FHL2/DLX5/OSR2/ASPN/SMO/MDK/TNN/LEF1/COMP/SFRP1/CTHRC1/PTHLH/SIX2/IGF1/TP63/IGFBP5/WNT4/SMOC1/WNT5A/ATP6V1B1/LGR4/GREM1/PENK/TACR1/TWIST1/TFAP2A/BMP7/SPP1/SOX8/OSR1/CTSK/LOX/COL1A1/CLEC11A/COL1A2/OMD/BMPR1B/FGFR3/SOX2/COL11A1/FOXC1/COL5A2/ITGA11/CYP24A1/CITED1/DNAI3	48
BP	GO:0045229	external encapsulating structure organization	48/902	310/18800	5.9454e-13	8.03744e-11	7.08754e-11	MMP16/HPSE2/POSTN/COL14A1/SULF1/SFRP2/COL17A1/COL4A6/ADAMTS16/DPT/ECM2/COL4A5/COMP/COL10A1/MMP11/FERMT1/COL22A1/COL24A1/FBLN2/ADAMTS5/SERPINB5/COL9A3/KLK7/SMOC1/MMP7/ADAMTS14/COL15A1/FLRT2/GREM1/CTSK/LOX/COL1A1/SMOC2/TGM1/EGFLAM/MMP1/ZNF469/SPINK5/CCDC80/COL1A2/COL11A1/COL28A1/HAS1/FOXC1/COL5A2/COL3A1/WT1/COL5A1	48
BP	GO:0043062	extracellular structure organization	47/902	308/18800	1.78084e-12	2.26585e-10	1.99806e-10	MMP16/HPSE2/POSTN/COL14A1/SULF1/SFRP2/COL17A1/COL4A6/ADAMTS16/DPT/ECM2/COL4A5/COMP/COL10A1/MMP11/FERMT1/COL22A1/COL24A1/FBLN2/ADAMTS5/SERPINB5/COL9A3/KLK7/SMOC1/MMP7/ADAMTS14/COL15A1/FLRT2/GREM1/CTSK/LOX/COL1A1/SMOC2/EGFLAM/MMP1/ZNF469/SPINK5/CCDC80/COL1A2/COL11A1/COL28A1/HAS1/FOXC1/COL5A2/COL3A1/WT1/COL5A1	47
BP	GO:0030198	extracellular matrix organization	47/902	307/18800	1.58009e-12	2.07135e-10	1.82655e-10	MMP16/HPSE2/POSTN/COL14A1/SULF1/SFRP2/COL17A1/COL4A6/ADAMTS16/DPT/ECM2/COL4A5/COMP/COL10A1/MMP11/FERMT1/COL22A1/COL24A1/FBLN2/ADAMTS5/SERPINB5/COL9A3/KLK7/SMOC1/MMP7/ADAMTS14/COL15A1/FLRT2/GREM1/CTSK/LOX/COL1A1/SMOC2/EGFLAM/MMP1/ZNF469/SPINK5/CCDC80/COL1A2/COL11A1/COL28A1/HAS1/FOXC1/COL5A2/COL3A1/WT1/COL5A1	47
BP	GO:0007409	axonogenesis	46/902	430/18800	3.18548e-07	2.87092e-05	2.53162e-05	CRABP2/EPHA3/RET/PLPPR4/BOC/NGFR/DLX5/CXCL12/LGR6/ISLR2/SMO/SLITRK6/TNN/PAK3/KIF5C/EPHB1/NTN1/NCAM1/BRSK1/PLXNA4/GFRA3/IGSF9/DCLK1/PTPRZ1/NTN5/WNT5A/NECTIN1/SLITRK3/FLRT2/SEMA3D/RNF165/CDH2/ARTN/BMP7/SPP1/SLITRK5/THY1/RND2/BMPR1B/EPHA10/MAP1A/MAP6/EFNB3/SLIT1/GDF7/LPAR3	46
BP	GO:0048568	embryonic organ development	41/902	449/18800	6.24175e-05	0.00247723	0.00218446	MMP16/SIX4/DLX5/OSR2/HOXD4/SMO/SLITRK6/GJB5/LEF1/VASH2/NTN1/CTHRC1/RNF207/PLXNA4/SIX2/MFAP2/HOXD9/FRZB/WNT5A/ATP6V1B1/STRA6/TWIST1/TFAP2A/BMP7/OSR1/GRHL3/APLNR/HOXC4/MFAP5/SLC44A4/WHRN/ALDH1A3/COL11A1/SIX1/FOXC1/ASB2/TBX15/EYA1/CCDC39/STOX1/CITED1	41
BP	GO:0050673	epithelial cell proliferation	40/902	443/18800	9.74868e-05	0.0035144	0.00309906	THBS4/SULF1/SFRP2/NGFR/SIX4/DLX5/OSR2/CXCL12/SMO/MDK/FZD7/VASH2/SFRP1/SCG2/CCL24/CDH3/FERMT1/IGF1/TP63/IGFBP5/SERPINF1/SERPINB5/XDH/FUT2/WNT5A/LGR4/FST/TACR1/TWIST1/FGF1/OSR1/TGM1/APLNR/CLDN1/PGF/HTR2B/SOX2/SIX1/EYA1/STOX1	40
BP	GO:0034329	cell junction assembly	40/902	420/18800	2.99779e-05	0.00137962	0.00121657	CLDN2/CBLN4/EPHA3/COL17A1/SIX4/SPTBN2/ITGB4/SLITRK6/POF1B/ADD2/NRXN2/EPHB1/CDH24/NTN1/CLDN16/SFRP1/LRRN1/PKP2/WNT4/WNT5A/NECTIN1/SLITRK3/FRMPD2B/FLRT2/GREM1/CEL/CDH2/DNER/SLITRK5/THY1/APLNR/CLDN1/GABRB3/CNTNAP2/PKP1/SLIT1/TRPV4/SIX1/NPHP1/CLSTN2	40
BP	GO:0007389	pattern specification process	39/902	463/18800	0.000484566	0.0124037	0.0109378	MEOX1/GREM2/SFRP2/HOXD4/SMO/LEF1/SFRP1/HOXD8/CELSR2/RNF207/SIX2/TP63/HOXD9/SPRY1/WNT5A/FST/GREM1/FGF1/BMP7/OSR1/NTF4/GRHL3/APLNR/HOXC4/CXXC4/BMPR1B/RPGRIP1L/SIX1/FOXC1/ASB2/RFX3/EYA1/WT1/CCDC39/ODAD4/CFAP53/PIERCE1/MNS1/DNAAF11	39
BP	GO:0060537	muscle tissue development	39/902	405/18800	2.9374e-05	0.00136636	0.00120488	FHL2/SIX4/TENM4/SMO/PGM5/FZD7/LEF1/EPHB1/EYA2/CACNA1G/IGF1/PKP2/HOXD9/IGFBP5/PI16/WNT5A/TNNI3/ACTC1/STRA6/GREM1/TWIST1/BMP7/SOX8/OSR1/LOX/DNER/RBM24/PLN/MYLK3/COL11A1/SIX1/FOXC1/ASB2/COL3A1/MIR17HG/EYA1/FHOD3/WT1/TP73	39
BP	GO:0007018	microtubule-based movement	39/902	395/18800	1.66899e-05	0.000869888	0.000767081	FSIP2/KIF5C/CELSR2/CFAP54/ATP1A4/DLG2/ZBBX/NEK10/SYBU/ODAD1/TACR1/DNAH3/CATSPERD/TUB/MAP1A/CFAP44/CFAP69/SPA17/DYNLT2B/LCA5L/IQCG/RFX3/TTC30B/CCDC65/DNAH7/CFAP206/RSPH4A/TTC26/DNAI4/CCDC39/ODAD4/NME5/KIF19/CFAP251/CFAP53/DNAI3/MNS1/CFAP58/DNAAF11	39
BP	GO:0008544	epidermis development	39/902	355/18800	1.29961e-06	9.86339e-05	8.69769e-05	CRABP2/WNT10A/NGFR/COL17A1/TMEM132E/SFRP4/COL7A1/KRT6C/KRT6B/SMO/SLITRK6/KRT15/GJB5/KRT6A/CDH3/KRT14/PTHLH/BNC1/FERMT1/KRT5/KRT17/ABCA12/TP63/IGFBP5/KLK7/EDA2R/WNT5A/EDAR/LGR4/TNFRSF19/FST/CNFN/NTF4/GRHL3/TGM1/SPINK5/SLC44A4/WHRN/FOXC1	39
BP	GO:0010817	regulation of hormone levels	38/902	496/18800	0.00311913	0.0520978	0.0459407	CRABP2/SCG5/C1QTNF3/IL11/MYRIP/TRPV6/SNAP25/SFRP1/VSNL1/DIO2/ADH6/CPE/ABCA12/SYT7/ADH7/WNT4/BCHE/DOC2B/CYP27C1/TACR1/PCSK1/INHBB/SPP1/SOX8/CTSK/KCNB1/BLK/CYP2C8/PCSK1N/KCNA5/TRPV4/CORIN/ALDH1A3/RFX3/SLCO1C1/FAM3D/SRD5A2/CHST9	38
BP	GO:0034765	regulation of ion transmembrane transport	38/902	476/18800	0.00152845	0.029387	0.0259139	ABCB1/KCNH1/ATP1B2/HECW1/ATP1A2/JSRP1/SHANK1/NALCN/STAC2/RASGRF2/CACNA1G/RNF207/SCN4A/KCNH8/SCN3A/WNK2/FGF14/TWIST1/KCNE4/DPP10/KCND2/FGF11/OSR1/KCNMA1/SHISA6/THY1/KCNB1/APLNR/PLN/KCNQ5/SLN/HRC/CLIC6/CACNA1A/KCNJ16/BDKRB1/PLP1/KCNRG	38
BP	GO:0048880	sensory system development	37/902	389/18800	6.05642e-05	0.00242593	0.00213923	RET/TMEM132E/OSR2/SLITRK6/EPHB1/MFAP2/SPRY1/AQP5/RD3/NHS/SERPINF1/SMOC1/WNT5A/NECTIN1/STRA6/TWIST1/TFAP2A/BMP7/TUB/SOX8/SLC17A7/GRHL3/THY1/SLC4A5/MFAP5/BMPR1B/SLC44A4/RPGRIP1L/SOX2/ALDH1A3/FOXC1/NPHP1/COL5A2/TMEM231/WT1/COL5A1/PROM1	37
BP	GO:0044782	cilium organization	37/902	384/18800	4.60894e-05	0.00191714	0.00169057	ADAMTS16/FSIP2/CELSR2/CFAP54/ODAD1/TUB/IQUB/CFAP44/CCNO/CFAP69/RPGRIP1L/DYNLT2B/LCA5L/IQCG/RFX3/TMEM231/TTC30B/CCDC65/DNAH7/CFAP126/CFAP206/RSPH4A/CFAP161/TTC26/DNAI4/CCDC39/ODAD4/DNAAF8/NME5/KIF19/CFAP53/CCDC113/UBXN10/DNAI3/MNS1/CFAP58/DNAAF11	37
BP	GO:0001655	urogenital system development	37/902	352/18800	6.75999e-06	0.000417767	0.000368394	RET/SULF1/SIX4/GFRA1/OSR2/ADAMTS16/SMO/PDGFD/SFRP1/CD24/SIX2/TP63/SPRY1/SERPINF1/SERPINB5/WNT4/WNT5A/GDF6/LGR4/STRA6/GREM1/FGF1/TFAP2A/BMP7/SOX8/OSR1/DCHS2/CRLF1/RPGRIP1L/DACT2/SIX1/FOXC1/EYA1/WT1/TP73/CITED1/PROM1	37
BP	GO:0099177	regulation of trans-synaptic signaling	36/902	430/18800	0.000876754	0.0197544	0.0174197	GRIN2A/PLPPR4/SYNGR1/ATP1A2/HTR2A/MPP2/SHANK1/NPTX2/SNAP25/EPHB1/ASIC1/RASGRF2/NSG1/BRSK1/DNM1/SORCS2/SYT7/RAB26/CALB2/BCHE/SNCAIP/CEL/TACR1/SYT12/CDH2/BEGAIN/NTF4/SHISA6/KCNB1/DLGAP2/GRIK2/MAP1A/CACNA1A/RIMS1/SLC4A8/CLSTN2	36
BP	GO:0050804	modulation of chemical synaptic transmission	36/902	429/18800	0.000840918	0.0192477	0.0169729	GRIN2A/PLPPR4/SYNGR1/ATP1A2/HTR2A/MPP2/SHANK1/NPTX2/SNAP25/EPHB1/ASIC1/RASGRF2/NSG1/BRSK1/DNM1/SORCS2/SYT7/RAB26/CALB2/BCHE/SNCAIP/CEL/TACR1/SYT12/CDH2/BEGAIN/NTF4/SHISA6/KCNB1/DLGAP2/GRIK2/MAP1A/CACNA1A/RIMS1/SLC4A8/CLSTN2	36
BP	GO:0042391	regulation of membrane potential	36/902	425/18800	0.000710136	0.0167871	0.0148032	GRIN2A/KCNH1/ATP1B2/GABRP/ATP1A2/INSYN1/MPP2/SHANK1/SLC4A3/SLC4A11/NALCN/ASIC1/ATP1A4/CACNA1G/RNF207/SCN4A/PKP2/KCNH8/GABRD/SCN3A/RGS7BP/KCNMB2/TACR1/KCNE4/KCND2/MLLT11/KCNMA1/KCNB1/GABRB3/GRIA3/PLN/GRIK2/KCNA5/RIMS1/SLC4A8/STOX1	36
BP	GO:0050678	regulation of epithelial cell proliferation	36/902	382/18800	9.14995e-05	0.00335447	0.00295802	THBS4/SULF1/SFRP2/NGFR/SIX4/DLX5/OSR2/CXCL12/SMO/MDK/FZD7/VASH2/SFRP1/SCG2/CCL24/CDH3/IGF1/TP63/SERPINF1/SERPINB5/XDH/FUT2/WNT5A/TACR1/TWIST1/FGF1/OSR1/TGM1/APLNR/CLDN1/PGF/HTR2B/SOX2/SIX1/EYA1/STOX1	36
BP	GO:0198738	cell-cell signaling by wnt	35/902	454/18800	0.00403024	0.0607485	0.053569	IGFBP2/SULF1/SFRP2/WNT10A/SFRP4/DLX5/FOXL1/HECW1/LGR6/MDK/FZD7/TNN/LEF1/SFRP1/CTHRC1/CDH3/CELSR2/FERMT1/CD24/CPE/FRZB/WNT4/WNT5A/LGR4/WNK2/GREM1/CDH2/COL1A1/GRHL3/SHISA6/SFRP5/CXXC4/SOX2/CITED1/CPZ	35
BP	GO:0016055	Wnt signaling pathway	35/902	452/18800	0.00375934	0.0579022	0.0510591	IGFBP2/SULF1/SFRP2/WNT10A/SFRP4/DLX5/FOXL1/HECW1/LGR6/MDK/FZD7/TNN/LEF1/SFRP1/CTHRC1/CDH3/CELSR2/FERMT1/CD24/CPE/FRZB/WNT4/WNT5A/LGR4/WNK2/GREM1/CDH2/COL1A1/GRHL3/SHISA6/SFRP5/CXXC4/SOX2/CITED1/CPZ	35
BP	GO:0048732	gland development	35/902	431/18800	0.00173068	0.032411	0.0285805	BAAT/SULF1/WNT10A/SIX4/SMO/MDK/LEF1/NTN1/SFRP1/TP63/HOXD9/FRZB/IGFBP5/SERPINF1/SERPINB5/XDH/WNT4/TFCP2L1/WNT5A/EDAR/CIT/STRA6/FGF1/PCSK1/BMP7/INHBB/CLDN1/RPGRIP1L/SOX2/GDF7/ALDH1A3/SIX1/FOXC1/WT1/CCDC39	35
BP	GO:0150063	visual system development	35/902	383/18800	0.000207175	0.00613863	0.00541314	RET/OSR2/SLITRK6/EPHB1/MFAP2/SPRY1/AQP5/RD3/NHS/SERPINF1/SMOC1/WNT5A/NECTIN1/STRA6/TWIST1/TFAP2A/BMP7/TUB/SOX8/SLC17A7/GRHL3/THY1/SLC4A5/MFAP5/BMPR1B/RPGRIP1L/SOX2/ALDH1A3/FOXC1/NPHP1/COL5A2/TMEM231/WT1/COL5A1/PROM1	35
BP	GO:0001654	eye development	35/902	379/18800	0.000169311	0.00530406	0.00467721	RET/OSR2/SLITRK6/EPHB1/MFAP2/SPRY1/AQP5/RD3/NHS/SERPINF1/SMOC1/WNT5A/NECTIN1/STRA6/TWIST1/TFAP2A/BMP7/TUB/SOX8/SLC17A7/GRHL3/THY1/SLC4A5/MFAP5/BMPR1B/RPGRIP1L/SOX2/ALDH1A3/FOXC1/NPHP1/COL5A2/TMEM231/WT1/COL5A1/PROM1	35
BP	GO:0072001	renal system development	35/902	312/18800	2.81063e-06	0.000196109	0.000172932	RET/SULF1/SIX4/GFRA1/OSR2/ADAMTS16/SMO/PDGFD/SFRP1/CD24/SIX2/SPRY1/SERPINF1/WNT4/WNT5A/GDF6/LGR4/STRA6/GREM1/FGF1/TFAP2A/BMP7/SOX8/OSR1/DCHS2/CRLF1/RPGRIP1L/DACT2/SIX1/FOXC1/EYA1/WT1/TP73/CITED1/PROM1	35
BP	GO:0001822	kidney development	35/902	303/18800	1.43467e-06	0.000107007	9.43601e-05	RET/SULF1/SIX4/GFRA1/OSR2/ADAMTS16/SMO/PDGFD/SFRP1/CD24/SIX2/SPRY1/SERPINF1/WNT4/WNT5A/GDF6/LGR4/STRA6/GREM1/FGF1/TFAP2A/BMP7/SOX8/OSR1/DCHS2/CRLF1/RPGRIP1L/DACT2/SIX1/FOXC1/EYA1/WT1/TP73/CITED1/PROM1	35
BP	GO:0048562	embryonic organ morphogenesis	35/902	294/18800	7.07347e-07	5.77356e-05	5.09122e-05	MMP16/SIX4/DLX5/OSR2/HOXD4/SMO/SLITRK6/NTN1/CTHRC1/RNF207/SIX2/MFAP2/HOXD9/FRZB/WNT5A/ATP6V1B1/STRA6/TWIST1/TFAP2A/BMP7/OSR1/GRHL3/APLNR/HOXC4/MFAP5/SLC44A4/WHRN/ALDH1A3/COL11A1/SIX1/ASB2/TBX15/EYA1/CCDC39/STOX1	35
BP	GO:0023061	signal release	34/902	451/18800	0.00636793	0.0824408	0.0726976	SCG5/C1QTNF3/CXCL12/SYT8/IL11/MYRIP/HTR2A/TRPV6/CADPS/NRXN2/SNAP25/SFRP1/VSNL1/ASIC1/BRSK1/CPE/ABCA12/SYT7/ADRA2B/DOC2B/SNCAIP/TACR1/SYT12/INHBB/SPP1/KCNB1/BLK/SLC44A4/KCNA5/TRPV4/RFX3/RIMS1/SLC4A8/FAM3D	34
BP	GO:0010975	regulation of neuron projection development	34/902	431/18800	0.00318259	0.052579	0.046365	CRABP2/EPHA3/RET/SFRP2/ATP1B2/FBXO31/CXCL12/HECW1/ISLR2/MDK/SNAP25/PAK3/NTN1/SFRP1/RGMA/BRSK1/PLXNA4/SERPINF1/WNT5A/NGEF/PPFIA2/SEMA3D/CDH2/BMP7/SPP1/BCL11A/THY1/RND2/MAP6/EFNB3/SLIT1/EFHC2/TRPV4/LPAR3	34
BP	GO:0060562	epithelial tube morphogenesis	34/902	328/18800	2.11588e-05	0.00105329	0.000928807	RET/SFRP2/SIX4/ADAMTS16/SMO/MDK/LEF1/NTN1/SFRP1/CTHRC1/SALL4/RGMA/RNF207/SIX2/SPRY1/WNT4/WNT5A/LGR4/GREM1/TWIST1/FGF1/BMP7/SOX8/OSR1/GRHL3/APLNR/GDF7/SIX1/ASB2/EYA1/WT1/CCDC39/STOX1/CITED1	34
BP	GO:0090596	sensory organ morphogenesis	34/902	266/18800	1.90539e-07	1.79189e-05	1.58012e-05	SIX4/DLX5/OSR2/SLITRK6/EPHB1/NTN1/CTHRC1/SIX2/MFAP2/FRZB/AQP5/WNT5A/ATP6V1B1/NECTIN1/STRA6/TWIST1/TFAP2A/BMP7/SOX8/OSR1/GRHL3/THY1/MFAP5/SLC44A4/RPGRIP1L/WHRN/ALDH1A3/COL11A1/SIX1/COL5A2/EYA1/COL5A1/STOX1/PROM1	34
BP	GO:0007178	transmembrane receptor protein serine/threonine kinase signaling pathway	33/902	368/18800	0.000435868	0.0114974	0.0101386	SULF1/GREM2/SFRP2/SFRP4/IL17RD/DLX5/ASPN/LDLRAD4/LEF1/LTBP1/COMP/SFRP1/RGMA/FERMT1/SPRY1/WNT5A/GDF6/FST/GREM1/RNF165/RASL11B/CILP/BMP7/INHBB/LOX/SFRP5/COL1A2/BMPR1B/DACT2/GDF7/COL3A1/MIR17HG/CITED1	33
BP	GO:0060485	mesenchyme development	33/902	301/18800	8.75309e-06	0.000496446	0.000437774	MEOX1/EPHA3/RET/SFRP2/WNT10A/SIX4/IL17RD/LDLRAD4/SMO/MDK/LEF1/SFRP1/SIX2/FRZB/SPRY1/WNT4/WNT5A/ACTC1/GREM1/TWIST1/SEMA3D/CDH2/BMP7/SOX8/OSR1/COL1A1/APLNR/RBM24/SERPINB3/HTR2B/SIX1/FOXC1/WT1	33
BP	GO:0043588	skin development	33/902	296/18800	6.13436e-06	0.000390253	0.000344132	WNT10A/NGFR/KRT6C/KRT6B/SMO/ITGB4/KRT6A/COMP/CDH3/FERMT1/KRT5/KRT17/ABCA12/TP63/GJB3/IGFBP5/WNT5A/EDAR/LGR4/TNFRSF19/FST/CNFN/COL1A1/GRHL3/TGM1/CLDN1/SPINK5/COL1A2/DACT2/FOXC1/COL5A2/COL3A1/COL5A1	33
BP	GO:0001558	regulation of cell growth	32/902	415/18800	0.00577715	0.0771356	0.0680195	CRABP2/SFRP2/AVPR1A/CXCL12/ISLR2/PAPPA2/MEG3/ESR2/NTN1/SFRP1/SCGB3A1/PLXNA4/KRT17/IGF1/FRZB/IGFBP5/PI16/CDKN2A/CPNE5/WNT5A/GREM1/SEMA3D/SPP1/BCL11A/RND2/SLC44A4/SLIT1/MUC12/BDKRB1/RIMS1/WT1/LPAR3	32
BP	GO:0009410	response to xenobiotic stimulus	32/902	411/18800	0.00501891	0.0708599	0.0624854	ABCB1/IGFBP2/GRIN2A/RET/SFRP2/CYP2F1/HTR2A/MDK/DPEP1/SFRP1/CDH3/CYP2A6/ALDH3A1/GSTA2/FMO1/BCHE/GSTA1/PPM1E/CYP2A7/PCSK1/LOX/COL1A1/CYP2J2/PGF/CYP2C8/CCNO/HTR2B/CYP4F12/SCGB1A1/TP73/SRD5A2/GSTA3	32
BP	GO:0060271	cilium assembly	32/902	355/18800	0.000483426	0.0124037	0.0109378	ADAMTS16/FSIP2/CELSR2/CFAP54/ODAD1/IQUB/CFAP44/CCNO/CFAP69/RPGRIP1L/DYNLT2B/IQCG/RFX3/TMEM231/CCDC65/DNAH7/CFAP206/RSPH4A/CFAP161/TTC26/DNAI4/CCDC39/ODAD4/DNAAF8/NME5/CFAP53/CCDC113/UBXN10/DNAI3/MNS1/CFAP58/DNAAF11	32
BP	GO:0042692	muscle cell differentiation	31/902	387/18800	0.00377449	0.0579022	0.0510591	PTGFRN/KCNH1/FHL2/AVPR1A/SIX4/SMO/PGM5/FZD7/COMP/SCGB3A1/FLNC/IGF1/IGFBP5/ADAMTS5/PI16/WNT4/ADAM12/ACTC1/GREM1/CDH2/LOX/DNER/APLNR/RBM24/LDB3/MYLK3/SIX1/ASB2/BARX2/FHOD3/WT1	31
BP	GO:0050900	leukocyte migration	30/902	384/18800	0.00615726	0.080239	0.0707561	THBS4/RET/PODXL2/CXCL12/MDK/PDGFD/ADD2/SCG2/CCL24/CCL14/WNT5A/PLVAP/CXCL13/GREM1/TACR1/ARTN/VCAM1/XG/CXCL6/THY1/PGF/TNFRSF18/CCL16/CCL17/TRPV4/BDKRB1/SELE/ASB2/TRIM55/CHST4	30
BP	GO:0060249	anatomical structure homeostasis	30/902	319/18800	0.00035434	0.00964072	0.00850134	IGKC/JCHAIN/ATP1B2/IGHA1/CYTL1/IGHA2/SMO/IGHG3/COMP/CRACD/CDH3/ABCA12/CALB2/TFF3/CUBN/CDHR1/SPP1/TUB/CTSK/LOX/CLDN1/INAVA/MUC4/MAP1A/WHRN/FOXC1/MUC6/COL3A1/NELL2/PROM1	30
BP	GO:0061448	connective tissue development	30/902	260/18800	8.14771e-06	0.00046996	0.000414418	SULF1/SFRP2/OSR2/CYTL1/MDK/PDGFD/COMP/PTHLH/SIX2/FRZB/WNT5A/GDF6/GREM1/BMP7/SOX8/OSR1/CTSK/LOX/COL1A1/EBF2/HOXC4/BMPR1B/FGFR3/GDF7/TRPV4/COL11A1/COL3A1/BARX2/WT1/COL5A1	30
BP	GO:0048705	skeletal system morphogenesis	30/902	228/18800	5.31419e-07	4.50769e-05	3.97495e-05	MMP16/SFRP2/SFRP4/SIX4/DLX5/OSR2/HOXD4/PAPPA2/COMP/SFRP1/HOXD8/SIX2/HOXD9/GREM1/TWIST1/TFAP2A/BMP7/OSR1/COL1A1/HOXC4/BMPR1B/FGFR3/TRPV4/COL11A1/SIX1/FOXC1/TBX15/COL3A1/BARX2/EYA1	30
BP	GO:0031589	cell-substrate adhesion	29/902	364/18800	0.00536487	0.0734444	0.0647644	EPHA3/ST6GAL1/COL17A1/ATP1B2/FAT2/MDK/ITGB4/FZD7/TNN/ECM2/EPHB1/SFRP1/FERMT1/FBLN2/CDKN2A/VWA2/WNT4/GREM1/PPFIA2/LYPD3/ITGBL1/VCAM1/COL1A1/THY1/EGFLAM/CCDC80/MUC4/COL3A1/ITGA11	29
BP	GO:0043010	camera-type eye development	29/902	330/18800	0.00129155	0.0262848	0.0231784	RET/OSR2/SLITRK6/EPHB1/SPRY1/AQP5/RD3/NHS/SERPINF1/WNT5A/NECTIN1/STRA6/TWIST1/TFAP2A/BMP7/TUB/SOX8/SLC17A7/GRHL3/THY1/SLC4A5/BMPR1B/RPGRIP1L/ALDH1A3/FOXC1/NPHP1/TMEM231/WT1/PROM1	29
BP	GO:0001649	osteoblast differentiation	29/902	241/18800	5.05375e-06	0.000331251	0.000292102	SFRP2/FHL2/DLX5/SMO/TNN/LEF1/SFRP1/CTHRC1/PTHLH/IGF1/TP63/IGFBP5/WNT4/SMOC1/LGR4/GREM1/PENK/TWIST1/BMP7/SPP1/SOX8/LOX/COL1A1/BMPR1B/SOX2/ITGA11/CYP24A1/CITED1/DNAI3	29
BP	GO:0030111	regulation of Wnt signaling pathway	28/902	336/18800	0.003333	0.0537999	0.0474416	IGFBP2/SULF1/SFRP2/SFRP4/DLX5/FOXL1/HECW1/LGR6/MDK/FZD7/TNN/LEF1/SFRP1/CTHRC1/CDH3/FERMT1/FRZB/WNT5A/LGR4/WNK2/GREM1/CDH2/COL1A1/SHISA6/SFRP5/CXXC4/SOX2/CITED1	28
BP	GO:0090287	regulation of cellular response to growth factor stimulus	28/902	314/18800	0.00124769	0.0262848	0.0231784	SULF1/GREM2/SFRP2/NGFR/SFRP4/IL17RD/ASPN/LDLRAD4/LTBP1/SFRP1/RGMA/FERMT1/SPRY1/DOK5/XDH/WNT4/WNT5A/CXCL13/FST/GREM1/RNF165/FGF1/RASL11B/LOX/SMOC2/SFRP5/MIR17HG/CITED1	28
BP	GO:0097485	neuron projection guidance	28/902	235/18800	8.83641e-06	0.000496446	0.000437774	EPHA3/RET/BOC/NGFR/DLX5/CXCL12/LGR6/SMO/KIF5C/EPHB1/NTN1/NCAM1/PLXNA4/GFRA3/IGSF9/NTN5/WNT5A/NECTIN1/FLRT2/SEMA3D/RNF165/ARTN/BMP7/BMPR1B/EPHA10/EFNB3/SLIT1/GDF7	28
BP	GO:0007411	axon guidance	28/902	234/18800	8.14757e-06	0.00046996	0.000414418	EPHA3/RET/BOC/NGFR/DLX5/CXCL12/LGR6/SMO/KIF5C/EPHB1/NTN1/NCAM1/PLXNA4/GFRA3/IGSF9/NTN5/WNT5A/NECTIN1/FLRT2/SEMA3D/RNF165/ARTN/BMP7/BMPR1B/EPHA10/EFNB3/SLIT1/GDF7	28
BP	GO:0003341	cilium movement	28/902	187/18800	8.41798e-08	8.67052e-06	7.64581e-06	FSIP2/CELSR2/CFAP54/ATP1A4/ZBBX/NEK10/ODAD1/TACR1/CATSPERD/CFAP44/CFAP69/SPA17/IQCG/RFX3/CCDC65/DNAH7/CFAP206/RSPH4A/DNAI4/CCDC39/ODAD4/NME5/CFAP251/CFAP53/DNAI3/MNS1/CFAP58/DNAAF11	28
BP	GO:0051146	striated muscle cell differentiation	27/902	281/18800	0.000491168	0.0124988	0.0110216	PTGFRN/KCNH1/FHL2/AVPR1A/SIX4/SMO/PGM5/FZD7/SCGB3A1/FLNC/IGF1/IGFBP5/ADAMTS5/PI16/ADAM12/ACTC1/GREM1/CDH2/DNER/RBM24/LDB3/MYLK3/SIX1/ASB2/BARX2/FHOD3/WT1	27
BP	GO:0090092	regulation of transmembrane receptor protein serine/threonine kinase signaling pathway	27/902	267/18800	0.000217744	0.00633483	0.00558616	SULF1/GREM2/SFRP2/SFRP4/IL17RD/ASPN/LDLRAD4/LTBP1/SFRP1/RGMA/FERMT1/SPRY1/WNT5A/GDF6/FST/GREM1/RNF165/RASL11B/CILP/BMP7/INHBB/LOX/SFRP5/DACT2/GDF7/MIR17HG/CITED1	27
BP	GO:0048762	mesenchymal cell differentiation	27/902	244/18800	4.77219e-05	0.00196614	0.00173378	EPHA3/RET/SFRP2/WNT10A/IL17RD/LDLRAD4/SMO/MDK/LEF1/SFRP1/SIX2/FRZB/SPRY1/WNT4/WNT5A/GREM1/TWIST1/SEMA3D/CDH2/BMP7/SOX8/OSR1/COL1A1/SERPINB3/HTR2B/SIX1/FOXC1	27
BP	GO:0043583	ear development	27/902	219/18800	6.75093e-06	0.000417767	0.000368394	PLPPR4/SIX4/DLX5/OSR2/CYTL1/SLITRK6/NTN1/CTHRC1/SIX2/FRZB/WNT5A/ATP6V1B1/STRA6/TWIST1/EYA4/TFAP2A/OSR1/GRHL3/SLC44A4/RPGRIP1L/SOX2/WHRN/ALDH1A3/COL11A1/SIX1/EYA1/STOX1	27
BP	GO:0060070	canonical Wnt signaling pathway	26/902	313/18800	0.00476253	0.0689053	0.0607618	IGFBP2/SFRP2/WNT10A/SFRP4/DLX5/HECW1/LGR6/MDK/FZD7/TNN/LEF1/SFRP1/CTHRC1/CDH3/FERMT1/FRZB/WNT4/WNT5A/LGR4/WNK2/GREM1/CDH2/COL1A1/SHISA6/SFRP5/SOX2	26
BP	GO:0001894	tissue homeostasis	26/902	272/18800	0.000669188	0.0160303	0.0141358	IGKC/JCHAIN/ATP1B2/IGHA1/CYTL1/IGHA2/SMO/IGHG3/COMP/CRACD/CDH3/ABCA12/TFF3/CUBN/CDHR1/SPP1/TUB/CTSK/CLDN1/INAVA/MUC4/WHRN/FOXC1/MUC6/COL3A1/PROM1	26
BP	GO:0014706	striated muscle tissue development	26/902	248/18800	0.000159236	0.00502813	0.00443389	FHL2/TENM4/PGM5/FZD7/LEF1/EYA2/CACNA1G/IGF1/PKP2/PI16/WNT5A/TNNI3/ACTC1/GREM1/BMP7/LOX/PLN/MYLK3/COL11A1/FOXC1/ASB2/MIR17HG/EYA1/FHOD3/WT1/TP73	26
BP	GO:0050679	positive regulation of epithelial cell proliferation	26/902	211/18800	1.00375e-05	0.000536079	0.000472723	THBS4/DLX5/OSR2/CXCL12/SMO/MDK/FZD7/VASH2/SFRP1/SCG2/CCL24/CDH3/IGF1/TP63/WNT5A/TACR1/TWIST1/FGF1/OSR1/TGM1/APLNR/CLDN1/PGF/HTR2B/EYA1/STOX1	26
BP	GO:0051962	positive regulation of nervous system development	25/902	270/18800	0.00132157	0.0262848	0.0231784	CRABP2/FBXO31/CXCL12/TENM4/ISLR2/SMO/MDK/SLITRK6/PAK3/EPHB1/NTN1/LRRN1/PLXNA4/SERPINF1/PTPRZ1/SLITRK3/FLRT2/SOX8/SLITRK5/RND2/MAP6/RASSF10/TP73/CLSTN2/LPAR3	25
BP	GO:0001763	morphogenesis of a branching structure	24/902	199/18800	3.10825e-05	0.0014154	0.00124812	SULF1/SFRP2/SIX4/ADAMTS16/SMO/MDK/LEF1/SFRP1/SIX2/TP63/SPRY1/WNT4/WNT5A/LGR4/GREM1/FGF1/BMP7/SOX8/BCL11A/GDF7/SIX1/EYA1/WT1/CITED1	24
BP	GO:2000027	regulation of animal organ morphogenesis	24/902	129/18800	9.93022e-09	1.19328e-06	1.05226e-06	SULF1/SFRP2/WNT10A/NGFR/SIX4/SMO/FZD7/SFRP1/CTHRC1/CELSR2/SIX2/SPRY1/WNT4/WNT5A/PAX9/LGR4/GREM1/FGF1/BMP7/SOX8/GRHL3/SIX1/WT1/STOX1	24
BP	GO:0060828	regulation of canonical Wnt signaling pathway	23/902	261/18800	0.00376852	0.0579022	0.0510591	IGFBP2/SFRP2/SFRP4/DLX5/HECW1/LGR6/MDK/FZD7/TNN/SFRP1/CTHRC1/CDH3/FERMT1/FRZB/WNT5A/LGR4/WNK2/GREM1/CDH2/COL1A1/SHISA6/SFRP5/SOX2	23
BP	GO:0071559	response to transforming growth factor beta	23/902	258/18800	0.00326625	0.0531196	0.0468417	WNT10A/PDE2A/IL17RD/ASPN/LDLRAD4/PDGFD/LTBP1/SFRP1/FERMT1/SPRY1/WNT4/WNT5A/PENK/RASL11B/CILP/MXRA5/LOX/COL1A1/CLDN1/COL1A2/COL3A1/MIR17HG/CITED1	23
BP	GO:0003007	heart morphogenesis	23/902	254/18800	0.00268513	0.0457318	0.040327	SFRP2/FHL2/SMO/RNF207/CPE/PKP2/SPRY1/WNT5A/TNNI3/ACTC1/FLRT2/TWIST1/BMP7/APLNR/HTR2B/COL11A1/SIX1/FOXC1/ASB2/MIR17HG/EYA1/CCDC39/COL5A1	23
BP	GO:0051216	cartilage development	23/902	195/18800	6.39686e-05	0.00250456	0.00220856	SULF1/SFRP2/OSR2/CYTL1/MDK/COMP/PTHLH/SIX2/FRZB/WNT5A/GDF6/GREM1/BMP7/OSR1/CTSK/COL1A1/HOXC4/BMPR1B/FGFR3/TRPV4/COL11A1/COL3A1/BARX2	23
BP	GO:0061138	morphogenesis of a branching epithelium	23/902	185/18800	2.7808e-05	0.00130758	0.00115304	SULF1/SFRP2/SIX4/ADAMTS16/SMO/MDK/LEF1/SFRP1/SIX2/TP63/SPRY1/WNT4/WNT5A/LGR4/GREM1/FGF1/BMP7/SOX8/GDF7/SIX1/EYA1/WT1/CITED1	23
BP	GO:0003018	vascular process in circulatory system	22/902	263/18800	0.00826362	0.0987525	0.0870815	ABCB1/AVPR1A/ATP1B2/PDE2A/ATP1A2/HTR2A/SLC4A3/COMP/BDKRB2/ATP1A4/ADRA2B/PLVAP/KCNMB2/TACR1/KCNMA1/MYLK3/HTR2B/KCNA5/TRPV4/FOXC1/SLCO1C1/SLC4A8	22
BP	GO:0071560	cellular response to transforming growth factor beta stimulus	22/902	252/18800	0.00507079	0.0708599	0.0624854	WNT10A/PDE2A/IL17RD/ASPN/LDLRAD4/PDGFD/LTBP1/SFRP1/FERMT1/SPRY1/WNT4/WNT5A/PENK/RASL11B/CILP/LOX/COL1A1/CLDN1/COL1A2/COL3A1/MIR17HG/CITED1	22
BP	GO:0006814	sodium ion transport	22/902	249/18800	0.00440496	0.065484	0.0577449	ATP1B2/HECW1/ATP1A2/ATP12A/SLC38A11/SLC4A11/NALCN/ASIC1/ATP1A4/CACNA1G/SCN4A/PKP2/SCN3A/ATP6V1B1/WNK2/FGF14/FGF11/OSR1/SLC17A7/SLC4A5/SLC4A8/SLC23A1	22
BP	GO:0045926	negative regulation of growth	22/902	245/18800	0.00363178	0.0567187	0.0500155	SFRP2/MEG3/ESR2/NTN1/SFRP1/SCGB3A1/FRZB/IGFBP5/TMPRSS4/PI16/CDKN2A/WNT5A/GREM1/SEMA3D/SPP1/BCL11A/FGFR3/SLIT1/BDKRB1/MIR17HG/WT1/TP73	22
BP	GO:0006813	potassium ion transport	22/902	243/18800	0.00328997	0.053305	0.0470052	KCNH1/ATP1B2/ATP1A2/HTR2A/ATP12A/SNAP25/NALCN/ATP1A4/RNF207/KCNH8/KCNMB2/WNK2/KCNE4/DPP10/KCND2/KCNMA1/KCNB1/KCNQ5/KCNA5/KCNJ16/KCNN3/KCNRG	22
BP	GO:0060560	developmental growth involved in morphogenesis	22/902	234/18800	0.00206656	0.0367899	0.032442	CRABP2/SFRP2/SIX4/CXCL12/ISLR2/TNN/NTN1/SFRP1/PLXNA4/SPRY1/CPNE5/DCLK1/WNT5A/SEMA3D/FGF1/SPP1/BCL11A/RND2/SLIT1/SIX1/RIMS1/LPAR3	22
BP	GO:0060348	bone development	22/902	225/18800	0.00125327	0.0262848	0.0231784	MMP16/SULF1/SFRP2/SFRP4/DLX5/OSR2/PAPPA2/COMP/IGF1/TRIM45/LRRC17/GREM1/TWIST1/TFAP2A/LOX/COL1A1/BMPR1B/FGFR3/TRPV4/FOXC1/COL3A1/SRD5A2	22
BP	GO:1901888	regulation of cell junction assembly	22/902	201/18800	0.000271248	0.00766939	0.00676299	EPHA3/SIX4/SLITRK6/EPHB1/NTN1/SFRP1/LRRN1/WNT4/WNT5A/NECTIN1/SLITRK3/FLRT2/GREM1/SLITRK5/THY1/APLNR/CLDN1/CNTNAP2/SLIT1/SIX1/NPHP1/CLSTN2	22
BP	GO:0048839	inner ear development	22/902	192/18800	0.000140335	0.00463425	0.00408656	PLPPR4/SIX4/DLX5/CYTL1/SLITRK6/NTN1/CTHRC1/FRZB/WNT5A/ATP6V1B1/EYA4/TFAP2A/GRHL3/SLC44A4/RPGRIP1L/SOX2/WHRN/ALDH1A3/COL11A1/SIX1/EYA1/STOX1	22
BP	GO:0110148	biomineralization	22/902	172/18800	2.65249e-05	0.00126095	0.00111193	OSR2/ASPN/FBLN7/COMP/PTHLH/IGF1/WNT4/NECTIN1/LGR4/GREM1/TWIST1/TFAP2A/BMP7/SPP1/OSR1/LOX/COL1A1/ENAM/COL1A2/OMD/BMPR1B/FGFR3	22
BP	GO:0001539	cilium or flagellum-dependent cell motility	22/902	151/18800	3.19567e-06	0.000212684	0.000187548	FSIP2/CFAP54/ATP1A4/TACR1/DNAH3/CATSPERD/CFAP44/CFAP69/EFHC2/IQCG/RFX3/EFHC1/CCDC65/DNAH7/CFAP206/RSPH4A/CCDC39/CFAP251/DNAI3/MNS1/CFAP58/DNAAF11	22
BP	GO:0060285	cilium-dependent cell motility	22/902	151/18800	3.19567e-06	0.000212684	0.000187548	FSIP2/CFAP54/ATP1A4/TACR1/DNAH3/CATSPERD/CFAP44/CFAP69/EFHC2/IQCG/RFX3/EFHC1/CCDC65/DNAH7/CFAP206/RSPH4A/CCDC39/CFAP251/DNAI3/MNS1/CFAP58/DNAAF11	22
BP	GO:0072006	nephron development	22/902	145/18800	1.60397e-06	0.000115646	0.000101979	RET/SULF1/SIX4/ADAMTS16/SMO/PDGFD/CD24/SIX2/WNT4/LGR4/GREM1/FGF1/BMP7/SOX8/OSR1/DCHS2/SIX1/FOXC1/EYA1/WT1/CITED1/PROM1	22
BP	GO:0072073	kidney epithelium development	22/902	140/18800	8.73406e-07	6.86974e-05	6.05784e-05	RET/SIX4/ADAMTS16/SMO/SFRP1/CD24/SIX2/SPRY1/WNT4/LGR4/GREM1/FGF1/BMP7/SOX8/OSR1/CRLF1/SIX1/FOXC1/EYA1/WT1/CITED1/PROM1	22
BP	GO:0042476	odontogenesis	22/902	130/18800	2.33958e-07	2.15341e-05	1.89891e-05	WNT10A/NGFR/OSR2/ASPN/SSUH2/SMO/LEF1/TP63/AQP5/ADAMTS5/EDAR/NECTIN1/PAX9/FST/TWIST1/TFAP2A/BMP7/OSR1/COL1A1/ENAM/COL1A2/FOXC1	22
BP	GO:0048738	cardiac muscle tissue development	21/902	234/18800	0.00445296	0.0659709	0.0581742	FHL2/TENM4/FZD7/CACNA1G/IGF1/PKP2/PI16/WNT5A/TNNI3/ACTC1/GREM1/BMP7/PLN/MYLK3/COL11A1/FOXC1/ASB2/MIR17HG/FHOD3/WT1/TP73	21
BP	GO:0071805	potassium ion transmembrane transport	21/902	219/18800	0.00203181	0.0363207	0.0320282	KCNH1/ATP1B2/ATP1A2/ATP12A/SNAP25/NALCN/ATP1A4/RNF207/KCNH8/KCNMB2/WNK2/KCNE4/DPP10/KCND2/KCNMA1/KCNB1/KCNQ5/KCNA5/KCNJ16/KCNN3/KCNRG	21
BP	GO:0007416	synapse assembly	21/902	180/18800	0.000153064	0.00494147	0.00435747	CBLN4/SIX4/SPTBN2/SLITRK6/ADD2/NRXN2/EPHB1/NTN1/LRRN1/WNT5A/NECTIN1/SLITRK3/FLRT2/CEL/CDH2/DNER/SLITRK5/GABRB3/SLIT1/SIX1/CLSTN2	21
BP	GO:0048736	appendage development	21/902	177/18800	0.000120543	0.00410606	0.00362079	CRABP2/SFRP2/DLX5/OSR2/ITGB4/LEF1/COMP/SALL4/TP63/HOXD9/SMOC1/WNT5A/GREM1/TWIST1/RNF165/TFAP2A/BMP7/OSR1/RPGRIP1L/COL3A1/TMEM231	21
BP	GO:0060173	limb development	21/902	177/18800	0.000120543	0.00410606	0.00362079	CRABP2/SFRP2/DLX5/OSR2/ITGB4/LEF1/COMP/SALL4/TP63/HOXD9/SMOC1/WNT5A/GREM1/TWIST1/RNF165/TFAP2A/BMP7/OSR1/RPGRIP1L/COL3A1/TMEM231	21
BP	GO:0031214	biomineral tissue development	21/902	170/18800	6.72228e-05	0.0025735	0.00226936	OSR2/ASPN/COMP/PTHLH/IGF1/WNT4/NECTIN1/LGR4/GREM1/TWIST1/TFAP2A/BMP7/SPP1/OSR1/LOX/COL1A1/ENAM/COL1A2/OMD/BMPR1B/FGFR3	21
BP	GO:0016331	morphogenesis of embryonic epithelium	21/902	150/18800	1.00248e-05	0.000536079	0.000472723	RET/SULF1/SFRP2/SIX4/SFRP1/CTHRC1/SALL4/RGMA/TP63/WNT4/WNT5A/GREM1/TWIST1/TFAP2A/BMP7/SOX8/OSR1/GRHL3/GDF7/ALDH1A3/SIX1	21
BP	GO:0042471	ear morphogenesis	21/902	123/18800	3.75862e-07	3.31832e-05	2.92615e-05	SIX4/DLX5/OSR2/SLITRK6/NTN1/CTHRC1/SIX2/FRZB/WNT5A/ATP6V1B1/TWIST1/TFAP2A/OSR1/GRHL3/SLC44A4/WHRN/ALDH1A3/COL11A1/SIX1/EYA1/STOX1	21
BP	GO:0001823	mesonephros development	21/902	99/18800	7.31364e-09	9.03965e-07	7.97131e-07	RET/SIX4/OSR2/ADAMTS16/SMO/SFRP1/SIX2/SPRY1/WNT4/LGR4/GREM1/FGF1/BMP7/SOX8/OSR1/CRLF1/SIX1/FOXC1/EYA1/WT1/CITED1	21
BP	GO:0060541	respiratory system development	20/902	203/18800	0.00186494	0.0341852	0.0301451	SIX4/DLX5/LEF1/ABCA12/SPRY1/IGFBP5/WNT5A/STRA6/FGF1/LOX/SPDEF/RPGRIP1L/ALDH1A3/SIX1/COL3A1/MIR17HG/WT1/CCDC39/ODAD4/SLC23A1	20
BP	GO:0048754	branching morphogenesis of an epithelial tube	20/902	153/18800	4.4468e-05	0.00186766	0.00164693	SFRP2/SIX4/ADAMTS16/SMO/MDK/LEF1/SIX2/SPRY1/WNT4/WNT5A/LGR4/GREM1/FGF1/BMP7/SOX8/GDF7/SIX1/EYA1/WT1/CITED1	20
BP	GO:0001578	microtubule bundle formation	20/902	118/18800	7.99383e-07	6.40395e-05	5.64711e-05	CAPN6/FSIP2/ODAD1/CFAP44/CFAP69/IQCG/CCDC65/DNAH7/CFAP206/RSPH4A/TTC26/DNAI4/CCDC39/ODAD4/DNAAF8/DNAI3/MNS1/CFAP58/TPPP3/DNAAF11	20
BP	GO:0072163	mesonephric epithelium development	20/902	95/18800	1.90503e-08	2.11312e-06	1.86338e-06	RET/SIX4/ADAMTS16/SMO/SFRP1/SIX2/SPRY1/WNT4/LGR4/GREM1/FGF1/BMP7/SOX8/OSR1/CRLF1/SIX1/FOXC1/EYA1/WT1/CITED1	20
BP	GO:0072164	mesonephric tubule development	20/902	95/18800	1.90503e-08	2.11312e-06	1.86338e-06	RET/SIX4/ADAMTS16/SMO/SFRP1/SIX2/SPRY1/WNT4/LGR4/GREM1/FGF1/BMP7/SOX8/OSR1/CRLF1/SIX1/FOXC1/EYA1/WT1/CITED1	20
BP	GO:0001657	ureteric bud development	20/902	94/18800	1.57399e-08	1.84029e-06	1.6228e-06	RET/SIX4/ADAMTS16/SMO/SFRP1/SIX2/SPRY1/WNT4/LGR4/GREM1/FGF1/BMP7/SOX8/OSR1/CRLF1/SIX1/FOXC1/EYA1/WT1/CITED1	20
BP	GO:0050803	regulation of synapse structure or activity	19/902	215/18800	0.00775936	0.0942893	0.0831458	SIX4/SLITRK6/PAK3/EPHB1/NTN1/LRRN1/IGSF9/WNT5A/NECTIN1/NGEF/SLITRK3/FLRT2/PPFIA2/CDH2/SLC17A7/SLITRK5/SLIT1/SIX1/CLSTN2	19
BP	GO:0048863	stem cell differentiation	19/902	211/18800	0.00638411	0.0824408	0.0726976	MEOX1/RET/WNT10A/SMO/SLC4A11/SFRP1/TP63/FRZB/TWIST1/SEMA3D/CDH2/BMP7/SOX8/OSR1/RBM24/SHC4/HTR2B/SIX1/FOXC1	19
BP	GO:0009612	response to mechanical stimulus	19/902	201/18800	0.00379441	0.0579695	0.0511184	IGFBP2/PDE2A/CXCL12/ATP1A2/HTR2A/MDK/SLITRK6/NRXN2/STRA6/TACR1/CDH2/COL1A1/CNTNAP2/ANO3/KCNA5/WHRN/TRPV4/COL11A1/BDKRB1	19
BP	GO:0007369	gastrulation	19/902	190/18800	0.00201873	0.0362366	0.031954	SFRP2/COL7A1/TENM4/ITGB4/FZD7/LEF1/SFRP1/EYA2/SIX2/WNT5A/BMP7/OSR1/APLNR/SOX2/COL11A1/FOXC1/COL5A2/EYA1/COL5A1	19
BP	GO:0035725	sodium ion transmembrane transport	19/902	177/18800	0.000875119	0.0197544	0.0174197	ATP1B2/HECW1/ATP1A2/ATP12A/SLC4A11/NALCN/ASIC1/ATP1A4/CACNA1G/SCN4A/SCN3A/WNK2/FGF14/FGF11/OSR1/SLC17A7/SLC4A5/SLC4A8/SLC23A1	19
BP	GO:0070302	regulation of stress-activated protein kinase signaling cascade	18/902	201/18800	0.00824234	0.0987525	0.0870815	SFRP2/TPD52L1/FZD7/EPHB1/SFRP1/XDH/CD27/EDA2R/WNT5A/GDF6/EDAR/TNFRSF19/INAVA/SERPINB3/GRIK2/KLHL31/TRPV4/DUSP19	18
BP	GO:0032872	regulation of stress-activated MAPK cascade	18/902	198/18800	0.00709394	0.0894706	0.0788966	SFRP2/TPD52L1/FZD7/EPHB1/SFRP1/XDH/CD27/EDA2R/WNT5A/GDF6/EDAR/TNFRSF19/INAVA/SERPINB3/GRIK2/KLHL31/TRPV4/DUSP19	18
BP	GO:0099111	microtubule-based transport	18/902	198/18800	0.00709394	0.0894706	0.0788966	KIF5C/CFAP54/DLG2/NEK10/SYBU/TUB/MAP1A/SPA17/DYNLT2B/LCA5L/RFX3/TTC30B/TTC26/CCDC39/ODAD4/NME5/CFAP53/DNAAF11	18
BP	GO:0030178	negative regulation of Wnt signaling pathway	18/902	174/18800	0.00179785	0.0335236	0.0295617	IGFBP2/SFRP2/SFRP4/HECW1/MDK/TNN/SFRP1/CTHRC1/FERMT1/FRZB/WNT5A/GREM1/CDH2/SHISA6/SFRP5/CXXC4/SOX2/CITED1	18
BP	GO:0071772	response to BMP	18/902	173/18800	0.00168537	0.0316996	0.0279532	SULF1/GREM2/SFRP2/SFRP4/DLX5/LEF1/COMP/SFRP1/RGMA/WNT5A/GDF6/FST/GREM1/RNF165/BMP7/SFRP5/BMPR1B/GDF7	18
BP	GO:0071773	cellular response to BMP stimulus	18/902	173/18800	0.00168537	0.0316996	0.0279532	SULF1/GREM2/SFRP2/SFRP4/DLX5/LEF1/COMP/SFRP1/RGMA/WNT5A/GDF6/FST/GREM1/RNF165/BMP7/SFRP5/BMPR1B/GDF7	18
BP	GO:0035637	multicellular organismal signaling	18/902	164/18800	0.000913908	0.0204848	0.0180638	AVPR1A/ATP1B2/ATP1A2/SLC4A3/CACNA1G/RNF207/SCN4A/PKP2/SCN3A/KCNMB2/KCNE4/KCND2/CNTNAP2/PLN/GRIK2/HRC/KCNA5/CORIN	18
BP	GO:0030509	BMP signaling pathway	18/902	162/18800	0.000791443	0.018309	0.0161452	SULF1/GREM2/SFRP2/SFRP4/DLX5/LEF1/COMP/SFRP1/RGMA/WNT5A/GDF6/FST/GREM1/RNF165/BMP7/SFRP5/BMPR1B/GDF7	18
BP	GO:0050770	regulation of axonogenesis	18/902	154/18800	0.000431496	0.0114518	0.0100984	CRABP2/RET/CXCL12/ISLR2/PAK3/NTN1/BRSK1/PLXNA4/WNT5A/SEMA3D/CDH2/SPP1/THY1/RND2/MAP6/EFNB3/SLIT1/LPAR3	18
BP	GO:0035148	tube formation	18/902	152/18800	0.000367746	0.00982017	0.00865958	RET/SFRP2/SIX4/SFRP1/CTHRC1/SALL4/RGMA/WNT4/WNT5A/EDAR/GREM1/TWIST1/BMP7/SOX8/OSR1/GRHL3/GDF7/SIX1	18
BP	GO:0035107	appendage morphogenesis	18/902	142/18800	0.000156627	0.00498212	0.00439331	CRABP2/SFRP2/DLX5/OSR2/LEF1/SALL4/TP63/HOXD9/WNT5A/GREM1/TWIST1/RNF165/TFAP2A/BMP7/OSR1/RPGRIP1L/COL3A1/TMEM231	18
BP	GO:0035108	limb morphogenesis	18/902	142/18800	0.000156627	0.00498212	0.00439331	CRABP2/SFRP2/DLX5/OSR2/LEF1/SALL4/TP63/HOXD9/WNT5A/GREM1/TWIST1/RNF165/TFAP2A/BMP7/OSR1/RPGRIP1L/COL3A1/TMEM231	18
BP	GO:0048706	embryonic skeletal system development	18/902	127/18800	3.58435e-05	0.00158308	0.00139599	MMP16/SULF1/SIX4/OSR2/HOXD4/SIX2/HOXD9/WNT5A/TWIST1/TFAP2A/BMP7/OSR1/COL1A1/HOXC4/COL11A1/SIX1/TBX15/EYA1	18
BP	GO:0035082	axoneme assembly	18/902	87/18800	1.28825e-07	1.29604e-05	1.14287e-05	FSIP2/ODAD1/CFAP44/CFAP69/IQCG/CCDC65/DNAH7/CFAP206/RSPH4A/TTC26/DNAI4/CCDC39/ODAD4/DNAAF8/DNAI3/MNS1/CFAP58/DNAAF11	18
BP	GO:0030308	negative regulation of cell growth	17/902	186/18800	0.00828676	0.0987563	0.0870849	SFRP2/MEG3/ESR2/NTN1/SFRP1/SCGB3A1/FRZB/PI16/CDKN2A/WNT5A/GREM1/SEMA3D/SPP1/BCL11A/SLIT1/BDKRB1/WT1	17
BP	GO:0048592	eye morphogenesis	17/902	154/18800	0.00117549	0.0254258	0.0224209	EPHB1/MFAP2/AQP5/WNT5A/NECTIN1/STRA6/TWIST1/TFAP2A/BMP7/SOX8/THY1/MFAP5/RPGRIP1L/ALDH1A3/COL5A2/COL5A1/PROM1	17
BP	GO:0072175	epithelial tube formation	17/902	136/18800	0.000279537	0.00780179	0.00687974	RET/SFRP2/SIX4/SFRP1/CTHRC1/SALL4/RGMA/WNT4/WNT5A/GREM1/TWIST1/BMP7/SOX8/OSR1/GRHL3/GDF7/SIX1	17
BP	GO:0001838	embryonic epithelial tube formation	17/902	124/18800	8.95056e-05	0.00333794	0.00294345	RET/SFRP2/SIX4/SFRP1/CTHRC1/SALL4/RGMA/WNT4/WNT5A/GREM1/TWIST1/BMP7/SOX8/OSR1/GRHL3/GDF7/SIX1	17
BP	GO:0030282	bone mineralization	17/902	121/18800	6.55354e-05	0.0025313	0.00223214	OSR2/ASPN/COMP/PTHLH/IGF1/WNT4/LGR4/GREM1/TWIST1/TFAP2A/BMP7/OSR1/LOX/COL1A2/OMD/BMPR1B/FGFR3	17
BP	GO:0072009	nephron epithelium development	17/902	111/18800	2.11826e-05	0.00105329	0.000928807	SIX4/ADAMTS16/SMO/CD24/SIX2/WNT4/LGR4/GREM1/FGF1/SOX8/OSR1/SIX1/FOXC1/EYA1/WT1/CITED1/PROM1	17
BP	GO:0042472	inner ear morphogenesis	17/902	103/18800	7.65339e-06	0.000453542	0.000399941	SIX4/DLX5/SLITRK6/NTN1/CTHRC1/FRZB/WNT5A/ATP6V1B1/TFAP2A/GRHL3/SLC44A4/WHRN/ALDH1A3/COL11A1/SIX1/EYA1/STOX1	17
BP	GO:0001656	metanephros development	17/902	89/18800	9.48621e-07	7.32809e-05	6.46203e-05	RET/SIX4/OSR2/SMO/SIX2/SPRY1/WNT4/GDF6/LGR4/GREM1/BMP7/SOX8/OSR1/SIX1/EYA1/WT1/CITED1	17
BP	GO:0060402	calcium ion transport into cytosol	16/902	171/18800	0.00825602	0.0987525	0.0870815	GRIN2A/RYR3/ATP1A2/HTR2A/JSRP1/TRPV6/NALF1/TRPV3/THY1/APLNR/PLN/HRC/HTR2B/TRPV4/CACNA1A/BDKRB1	16
BP	GO:0001837	epithelial to mesenchymal transition	16/902	162/18800	0.0049574	0.0707402	0.0623798	EPHA3/SFRP2/IL17RD/LDLRAD4/MDK/LEF1/SFRP1/SPRY1/WNT4/WNT5A/GREM1/TWIST1/BMP7/COL1A1/SERPINB3/FOXC1	16
BP	GO:0097553	calcium ion transmembrane import into cytosol	16/902	154/18800	0.00301276	0.0509109	0.0448941	GRIN2A/RYR3/ATP1A2/HTR2A/JSRP1/TRPV6/NALF1/TRPV3/THY1/APLNR/PLN/HRC/HTR2B/TRPV4/CACNA1A/BDKRB1	16
BP	GO:0051592	response to calcium ion	16/902	144/18800	0.00151202	0.0292009	0.0257499	KCNH1/RYR3/SYT8/TRPV6/DPEP1/MTTP/SYT7/CPNE5/WNT5A/KCNMB2/PENK/SYT12/PCSK1/INHBB/CPNE4/KCNMA1	16
BP	GO:0090090	negative regulation of canonical Wnt signaling pathway	16/902	142/18800	0.00130442	0.0262848	0.0231784	IGFBP2/SFRP2/SFRP4/HECW1/MDK/TNN/SFRP1/CTHRC1/FERMT1/FRZB/WNT5A/GREM1/CDH2/SHISA6/SFRP5/SOX2	16
BP	GO:0060294	cilium movement involved in cell motility	16/902	138/18800	0.000960561	0.0213097	0.0187912	FSIP2/CFAP54/ATP1A4/TACR1/CATSPERD/CFAP44/CFAP69/IQCG/CFAP206/RSPH4A/CCDC39/CFAP251/DNAI3/MNS1/CFAP58/DNAAF11	16
BP	GO:0030326	embryonic limb morphogenesis	16/902	119/18800	0.000179924	0.00552022	0.00486782	CRABP2/SFRP2/DLX5/OSR2/LEF1/SALL4/TP63/HOXD9/WNT5A/GREM1/TWIST1/TFAP2A/BMP7/OSR1/RPGRIP1L/TMEM231	16
BP	GO:0035113	embryonic appendage morphogenesis	16/902	119/18800	0.000179924	0.00552022	0.00486782	CRABP2/SFRP2/DLX5/OSR2/LEF1/SALL4/TP63/HOXD9/WNT5A/GREM1/TWIST1/TFAP2A/BMP7/OSR1/RPGRIP1L/TMEM231	16
BP	GO:0042303	molting cycle	16/902	114/18800	0.000107823	0.0038233	0.00337145	WNT10A/NGFR/SMO/CDH3/KRT14/FERMT1/KRT17/TP63/IGFBP5/WNT5A/TRPV3/EDAR/LGR4/TNFRSF19/FST/SPINK5	16
BP	GO:0042633	hair cycle	16/902	114/18800	0.000107823	0.0038233	0.00337145	WNT10A/NGFR/SMO/CDH3/KRT14/FERMT1/KRT17/TP63/IGFBP5/WNT5A/TRPV3/EDAR/LGR4/TNFRSF19/FST/SPINK5	16
BP	GO:0061326	renal tubule development	16/902	94/18800	9.39833e-06	0.000521246	0.000459643	SIX4/ADAMTS16/SMO/CD24/SIX2/WNT4/LGR4/GREM1/FGF1/SOX8/OSR1/SIX1/EYA1/WT1/CITED1/PROM1	16
BP	GO:0072080	nephron tubule development	16/902	91/18800	6.10301e-06	0.000390253	0.000344132	SIX4/ADAMTS16/SMO/CD24/SIX2/WNT4/LGR4/GREM1/FGF1/SOX8/OSR1/SIX1/EYA1/WT1/CITED1/PROM1	16
BP	GO:1905330	regulation of morphogenesis of an epithelium	16/902	65/18800	4.89415e-08	5.16392e-06	4.55363e-06	SULF1/SIX4/SMO/MDK/SFRP1/RNF207/SIX2/WNT4/WNT5A/LGR4/GREM1/FGF1/BMP7/SOX8/SIX1/STOX1	16
BP	GO:0035051	cardiocyte differentiation	15/902	153/18800	0.00683476	0.0869623	0.0766848	FHL2/TENM4/FZD7/IGF1/SPRY1/PI16/ACTC1/GREM1/TWIST1/BMP7/VCAM1/MYLK3/ASB2/FHOD3/WT1	15
BP	GO:0002687	positive regulation of leukocyte migration	15/902	141/18800	0.00319655	0.052579	0.046365	THBS4/CXCL12/MDK/PDGFD/CCL24/WNT5A/PLVAP/CXCL13/TACR1/XG/THY1/PGF/TNFRSF18/TRPV4/BDKRB1	15
BP	GO:0046328	regulation of JNK cascade	15/902	141/18800	0.00319655	0.052579	0.046365	SFRP2/TPD52L1/FZD7/EPHB1/SFRP1/CD27/EDA2R/WNT5A/EDAR/TNFRSF19/SERPINB3/GRIK2/KLHL31/TRPV4/DUSP19	15
BP	GO:0045667	regulation of osteoblast differentiation	15/902	136/18800	0.00225144	0.0389589	0.0343546	SFRP2/TNN/SFRP1/CTHRC1/IGF1/TP63/IGFBP5/WNT4/SMOC1/GREM1/TWIST1/BMP7/BMPR1B/CITED1/DNAI3	15
BP	GO:0090101	negative regulation of transmembrane receptor protein serine/threonine kinase signaling pathway	15/902	135/18800	0.00209353	0.0371173	0.0327306	GREM2/SFRP2/IL17RD/ASPN/LDLRAD4/LTBP1/SFRP1/SPRY1/WNT5A/FST/GREM1/RASL11B/CILP/DACT2/MIR17HG	15
BP	GO:0001704	formation of primary germ layer	15/902	123/18800	0.000811553	0.0186744	0.0164673	SFRP2/COL7A1/ITGB4/FZD7/LEF1/EYA2/SIX2/WNT5A/BMP7/SOX2/COL11A1/FOXC1/COL5A2/EYA1/COL5A1	15
BP	GO:0030278	regulation of ossification	15/902	118/18800	0.000522594	0.0132207	0.0116582	OSR2/MDK/COMP/SFRP1/SIX2/WNT4/WNT5A/GREM1/TACR1/TWIST1/TFAP2A/BMP7/OSR1/OMD/BMPR1B	15
BP	GO:0002062	chondrocyte differentiation	15/902	110/18800	0.000242335	0.00689699	0.00608188	SULF1/SFRP2/OSR2/CYTL1/MDK/COMP/PTHLH/SIX2/GDF6/GREM1/OSR1/BMPR1B/FGFR3/COL11A1/COL3A1	15
BP	GO:0060349	bone morphogenesis	15/902	98/18800	6.4264e-05	0.00250456	0.00220856	MMP16/SFRP2/SFRP4/DLX5/OSR2/PAPPA2/COMP/TWIST1/TFAP2A/COL1A1/BMPR1B/FGFR3/TRPV4/FOXC1/COL3A1	15
BP	GO:0048704	embryonic skeletal system morphogenesis	15/902	94/18800	3.90806e-05	0.00167389	0.00147606	MMP16/SIX4/OSR2/HOXD4/SIX2/HOXD9/TWIST1/TFAP2A/BMP7/OSR1/HOXC4/COL11A1/SIX1/TBX15/EYA1	15
BP	GO:0060993	kidney morphogenesis	15/902	93/18800	3.43441e-05	0.00154763	0.00136473	SIX4/ADAMTS16/SMO/SIX2/WNT4/LGR4/GREM1/FGF1/BMP7/SOX8/OSR1/SIX1/EYA1/WT1/CITED1	15
BP	GO:0072028	nephron morphogenesis	15/902	77/18800	3.1731e-06	0.000212684	0.000187548	SIX4/ADAMTS16/SMO/SIX2/WNT4/LGR4/GREM1/FGF1/BMP7/SOX8/OSR1/SIX1/EYA1/WT1/CITED1	15
BP	GO:0030199	collagen fibril organization	15/902	62/18800	1.64079e-07	1.57735e-05	1.39093e-05	COL14A1/SFRP2/DPT/COMP/MMP11/ADAMTS14/GREM1/LOX/COL1A1/COL1A2/COL11A1/FOXC1/COL5A2/COL3A1/COL5A1	15
BP	GO:0055123	digestive system development	14/902	142/18800	0.00838157	0.0993635	0.0876204	RET/SFRP2/FOXL1/SMO/SFRP1/SIX2/TP63/WNT5A/LGR4/STRA6/SFRP5/SPDEF/COL3A1/CCDC39	14
BP	GO:0009799	specification of symmetry	14/902	139/18800	0.00698205	0.0885758	0.0781076	GREM2/SMO/RNF207/WNT5A/GREM1/APLNR/RPGRIP1L/ASB2/RFX3/CCDC39/ODAD4/CFAP53/PIERCE1/DNAAF11	14
BP	GO:0009855	determination of bilateral symmetry	14/902	138/18800	0.00655938	0.084452	0.0744712	GREM2/SMO/RNF207/WNT5A/GREM1/APLNR/RPGRIP1L/ASB2/RFX3/CCDC39/ODAD4/CFAP53/PIERCE1/DNAAF11	14
BP	GO:0048565	digestive tract development	14/902	130/18800	0.00386359	0.0586452	0.0517143	RET/SFRP2/FOXL1/SMO/SFRP1/SIX2/TP63/WNT5A/LGR4/STRA6/SFRP5/SPDEF/COL3A1/CCDC39	14
BP	GO:0010717	regulation of epithelial to mesenchymal transition	14/902	102/18800	0.000360838	0.00975616	0.00860314	EPHA3/SFRP2/IL17RD/LDLRAD4/MDK/LEF1/SFRP1/SPRY1/GREM1/TWIST1/BMP7/COL1A1/SERPINB3/FOXC1	14
BP	GO:0098773	skin epidermis development	14/902	93/18800	0.000134126	0.0044979	0.00396632	WNT10A/NGFR/SMO/CDH3/FERMT1/KRT17/TP63/IGFBP5/WNT5A/EDAR/LGR4/TNFRSF19/FST/SPINK5	14
BP	GO:0022404	molting cycle process	14/902	92/18800	0.000119105	0.00410606	0.00362079	WNT10A/NGFR/SMO/CDH3/FERMT1/KRT17/TP63/IGFBP5/WNT5A/EDAR/LGR4/TNFRSF19/FST/SPINK5	14
BP	GO:0022405	hair cycle process	14/902	92/18800	0.000119105	0.00410606	0.00362079	WNT10A/NGFR/SMO/CDH3/FERMT1/KRT17/TP63/IGFBP5/WNT5A/EDAR/LGR4/TNFRSF19/FST/SPINK5	14
BP	GO:0001942	hair follicle development	14/902	89/18800	8.24344e-05	0.00310097	0.00273448	WNT10A/NGFR/SMO/CDH3/FERMT1/KRT17/TP63/IGFBP5/WNT5A/EDAR/LGR4/TNFRSF19/FST/SPINK5	14
BP	GO:0061333	renal tubule morphogenesis	14/902	76/18800	1.32365e-05	0.000698309	0.00061578	SIX4/ADAMTS16/SMO/SIX2/WNT4/LGR4/GREM1/FGF1/SOX8/OSR1/SIX1/EYA1/WT1/CITED1	14
BP	GO:0072088	nephron epithelium morphogenesis	14/902	74/18800	9.6016e-06	0.000525779	0.00046364	SIX4/ADAMTS16/SMO/SIX2/WNT4/LGR4/GREM1/FGF1/SOX8/OSR1/SIX1/EYA1/WT1/CITED1	14
BP	GO:0072078	nephron tubule morphogenesis	14/902	72/18800	6.87913e-06	0.000419143	0.000369607	SIX4/ADAMTS16/SMO/SIX2/WNT4/LGR4/GREM1/FGF1/SOX8/OSR1/SIX1/EYA1/WT1/CITED1	14
BP	GO:0072171	mesonephric tubule morphogenesis	14/902	64/18800	1.57471e-06	0.000115461	0.000101815	SIX4/ADAMTS16/SMO/SIX2/WNT4/LGR4/GREM1/FGF1/SOX8/OSR1/SIX1/EYA1/WT1/CITED1	14
BP	GO:0022612	gland morphogenesis	13/902	123/18800	0.00615796	0.080239	0.0707561	SULF1/MDK/NTN1/SFRP1/TP63/IGFBP5/SERPINB5/WNT4/WNT5A/EDAR/FGF1/BMP7/GDF7	13
BP	GO:0014902	myotube differentiation	13/902	122/18800	0.00575222	0.0771109	0.0679976	PTGFRN/KCNH1/AVPR1A/SIX4/SMO/SCGB3A1/IGF1/ADAMTS5/ADAM12/DNER/RBM24/SIX1/BARX2	13
BP	GO:0019730	antimicrobial humoral response	13/902	122/18800	0.00575222	0.0771109	0.0679976	JCHAIN/IGHA1/IGHA2/CXCL14/IGKV3-20/COLEC11/KRT6A/IGHM/KLK7/CXCL13/CXCL6/WFDC2/SPINK5	13
BP	GO:0030317	flagellated sperm motility	13/902	122/18800	0.00575222	0.0771109	0.0679976	FSIP2/ATP1A4/TACR1/CATSPERD/CFAP44/CFAP69/IQCG/CFAP206/CCDC39/CFAP251/MNS1/CFAP58/DNAAF11	13
BP	GO:0048593	camera-type eye morphogenesis	13/902	122/18800	0.00575222	0.0771109	0.0679976	EPHB1/AQP5/WNT5A/NECTIN1/STRA6/TWIST1/TFAP2A/BMP7/SOX8/THY1/RPGRIP1L/ALDH1A3/PROM1	13
BP	GO:0097722	sperm motility	13/902	122/18800	0.00575222	0.0771109	0.0679976	FSIP2/ATP1A4/TACR1/CATSPERD/CFAP44/CFAP69/IQCG/CFAP206/CCDC39/CFAP251/MNS1/CFAP58/DNAAF11	13
BP	GO:0071774	response to fibroblast growth factor	13/902	119/18800	0.00466145	0.0682092	0.060148	SULF1/NGFR/SFRP1/SPRY1/WNT4/WNT5A/CXCL13/FLRT2/FGF1/COL1A1/SMOC2/FGFR3/SCGB1A1	13
BP	GO:0003014	renal system process	13/902	114/18800	0.00321737	0.052721	0.0464902	SULF1/JCHAIN/AVPR1A/IGHA1/IGHA2/IGKV3-20/ATP6V1B1/TACR1/KCNMA1/SLC4A5/TMEM63C/CYP4F12/CORIN	13
BP	GO:1901890	positive regulation of cell junction assembly	13/902	105/18800	0.00153703	0.0294211	0.025944	SLITRK6/EPHB1/SFRP1/LRRN1/WNT4/SLITRK3/FLRT2/SLITRK5/THY1/CLDN1/CNTNAP2/NPHP1/CLSTN2	13
BP	GO:0051963	regulation of synapse assembly	13/902	103/18800	0.00128642	0.0262848	0.0231784	SIX4/SLITRK6/EPHB1/NTN1/LRRN1/WNT5A/NECTIN1/SLITRK3/FLRT2/SLITRK5/SLIT1/SIX1/CLSTN2	13
BP	GO:0110149	regulation of biomineralization	13/902	103/18800	0.00128642	0.0262848	0.0231784	OSR2/ASPN/FBLN7/COMP/WNT4/GREM1/TWIST1/TFAP2A/BMP7/OSR1/ENAM/OMD/BMPR1B	13
BP	GO:0014033	neural crest cell differentiation	13/902	95/18800	0.000596052	0.0147418	0.0129996	RET/WNT10A/SMO/SFRP1/FRZB/TWIST1/SEMA3D/CDH2/BMP7/SOX8/HTR2B/SIX1/FOXC1	13
BP	GO:0060675	ureteric bud morphogenesis	13/902	63/18800	7.36127e-06	0.00044229	0.000390018	SIX4/ADAMTS16/SMO/SIX2/WNT4/LGR4/GREM1/FGF1/SOX8/SIX1/EYA1/WT1/CITED1	13
BP	GO:0001658	branching involved in ureteric bud morphogenesis	13/902	57/18800	2.24803e-06	0.000159426	0.000140585	SIX4/ADAMTS16/SMO/SIX2/WNT4/LGR4/GREM1/FGF1/SOX8/SIX1/EYA1/WT1/CITED1	13
BP	GO:0060688	regulation of morphogenesis of a branching structure	13/902	51/18800	5.71258e-07	4.75242e-05	4.19076e-05	SULF1/SIX4/SMO/MDK/SFRP1/SIX2/WNT5A/LGR4/GREM1/BMP7/SOX8/BCL11A/SIX1	13
BP	GO:0044344	cellular response to fibroblast growth factor stimulus	12/902	113/18800	0.00800776	0.0965216	0.0851143	SULF1/NGFR/SFRP1/SPRY1/WNT4/WNT5A/CXCL13/FLRT2/FGF1/COL1A1/SMOC2/FGFR3	12
BP	GO:0070167	regulation of biomineral tissue development	12/902	101/18800	0.00324953	0.053047	0.0467777	OSR2/ASPN/COMP/WNT4/GREM1/TWIST1/TFAP2A/BMP7/OSR1/ENAM/OMD/BMPR1B	12
BP	GO:1902414	protein localization to cell junction	12/902	96/18800	0.00211667	0.0372183	0.0328197	GRIN2A/NRXN2/SHANK1/SNAP25/GRIP1/KIF5C/NSG1/DLG2/WNT5A/NECTIN1/SLITRK3/MAP1A	12
BP	GO:0021675	nerve development	12/902	81/18800	0.000461499	0.0119548	0.0105419	RET/SULF1/NGFR/SIX4/SLITRK6/EPHB1/PLXNA4/RNF165/TFAP2A/VCAM1/NTF4/SIX1	12
BP	GO:0045123	cellular extravasation	12/902	73/18800	0.000170426	0.00530406	0.00467721	PODXL2/CXCL12/MDK/PDGFD/ADD2/PLVAP/VCAM1/XG/THY1/SELE/TRIM55/CHST4	12
BP	GO:0061337	cardiac conduction	11/902	98/18800	0.0072618	0.0910567	0.0802953	ATP1B2/ATP1A2/SLC4A3/CACNA1G/RNF207/PKP2/KCNE4/PLN/HRC/KCNA5/CORIN	11
BP	GO:0001708	cell fate specification	11/902	96/18800	0.00622896	0.0809204	0.0713569	SFRP2/TENM4/SMO/FZD7/EYA2/SIX2/WNT5A/SOX2/SIX1/TBX15/EYA1	11
BP	GO:0001738	morphogenesis of a polarized epithelium	11/902	94/18800	0.00531507	0.0729937	0.064367	SFRP2/FZD7/SFRP1/CTHRC1/CELSR2/BRSK1/TP63/WNT5A/GRHL3/RPGRIP1L/NPHP1	11
BP	GO:0042475	odontogenesis of dentin-containing tooth	11/902	90/18800	0.00380567	0.0579695	0.0511184	WNT10A/NGFR/SMO/LEF1/TP63/EDAR/NECTIN1/FST/BMP7/ENAM/FOXC1	11
BP	GO:0045103	intermediate filament-based process	11/902	89/18800	0.00348789	0.0558838	0.0492792	KRT6C/KRT6B/KRT15/KRT6A/KRT14/KRT5/KRT17/PKP2/KRT13/PKP1/DES	11
BP	GO:0045104	intermediate filament cytoskeleton organization	11/902	88/18800	0.00319172	0.052579	0.046365	KRT6C/KRT6B/KRT15/KRT6A/KRT14/KRT5/KRT17/PKP2/KRT13/PKP1/DES	11
BP	GO:0061053	somite development	11/902	84/18800	0.00220201	0.0382566	0.0337353	MEOX1/SFRP2/SIX4/SMO/LEF1/SFRP1/FRZB/WNT4/WNT5A/SIX1/FOXC1	11
BP	GO:0001895	retina homeostasis	11/902	80/18800	0.00147719	0.0287851	0.0253832	IGKC/JCHAIN/ATP1B2/IGHA1/IGHA2/IGHG3/CDH3/CDHR1/TUB/WHRN/PROM1	11
BP	GO:0001736	establishment of planar polarity	11/902	72/18800	0.000603167	0.0147418	0.0129996	SFRP2/FZD7/SFRP1/CTHRC1/CELSR2/BRSK1/TP63/WNT5A/GRHL3/RPGRIP1L/NPHP1	11
BP	GO:0007164	establishment of tissue polarity	11/902	72/18800	0.000603167	0.0147418	0.0129996	SFRP2/FZD7/SFRP1/CTHRC1/CELSR2/BRSK1/TP63/WNT5A/GRHL3/RPGRIP1L/NPHP1	11
BP	GO:0035567	non-canonical Wnt signaling pathway	11/902	72/18800	0.000603167	0.0147418	0.0129996	SFRP2/SFRP4/FZD7/SFRP1/CTHRC1/CELSR2/FRZB/WNT4/WNT5A/GRHL3/SFRP5	11
BP	GO:0045109	intermediate filament organization	11/902	68/18800	0.000364188	0.00978558	0.00862908	KRT6C/KRT6B/KRT15/KRT6A/KRT14/KRT5/KRT17/PKP2/KRT13/PKP1/DES	11
BP	GO:0035418	protein localization to synapse	11/902	67/18800	0.00031888	0.0088428	0.00779772	GRIN2A/NRXN2/SHANK1/SNAP25/GRIP1/KIF5C/NSG1/DLG2/WNT5A/SLITRK3/MAP1A	11
BP	GO:0090183	regulation of kidney development	11/902	32/18800	1.48845e-07	1.46342e-05	1.29047e-05	RET/SIX4/SMO/SIX2/WNT4/LGR4/GREM1/SOX8/OSR1/SIX1/WT1	11
BP	GO:0071277	cellular response to calcium ion	10/902	84/18800	0.00682248	0.0869623	0.0766848	KCNH1/RYR3/SYT8/DPEP1/SYT7/CPNE5/WNT5A/SYT12/INHBB/CPNE4	10
BP	GO:0042310	vasoconstriction	10/902	82/18800	0.00575747	0.0771109	0.0679976	AVPR1A/ATP1A2/HTR2A/COMP/BDKRB2/ADRA2B/KCNMB2/TACR1/HTR2B/KCNA5	10
BP	GO:1901292	nucleoside phosphate catabolic process	10/902	82/18800	0.00575747	0.0771109	0.0679976	PDE7B/PDE2A/ENPP3/NUDT10/NT5E/XDH/NUDT11/PDE10A/ENTPD2/DPYS	10
BP	GO:0030500	regulation of bone mineralization	10/902	81/18800	0.0052761	0.0726892	0.0640985	OSR2/COMP/WNT4/GREM1/TWIST1/TFAP2A/BMP7/OSR1/OMD/BMPR1B	10
BP	GO:0006029	proteoglycan metabolic process	10/902	80/18800	0.0048268	0.0696025	0.0613766	SULF1/CYTL1/FOXL1/HS6ST2/IGF1/SPOCK3/EGFLAM/BMPR1B/COL11A1/CHST9	10
BP	GO:0032835	glomerulus development	10/902	66/18800	0.00112838	0.0245294	0.0216304	RET/SULF1/PDGFD/CD24/LGR4/BMP7/OSR1/FOXC1/WT1/PROM1	10
BP	GO:0017156	calcium-ion regulated exocytosis	10/902	65/18800	0.000999593	0.0218396	0.0192585	SYT8/TRPV6/CADPS/CACNA1G/SYT7/DOC2B/SYT12/SCAMP5/KCNB1/RIMS1	10
BP	GO:0048645	animal organ formation	10/902	65/18800	0.000999593	0.0218396	0.0192585	SULF1/TP63/SPRY1/WNT5A/FGF1/BMP7/NTF4/SIX1/EYA1/WT1	10
BP	GO:0001707	mesoderm formation	9/902	73/18800	0.00801	0.0965216	0.0851143	SFRP2/ITGB4/LEF1/EYA2/SIX2/WNT5A/BMP7/FOXC1/EYA1	9
BP	GO:0061035	regulation of cartilage development	9/902	70/18800	0.00609159	0.0798552	0.0704176	MDK/PTHLH/SIX2/FRZB/WNT5A/GDF6/GREM1/CTSK/BMPR1B	9
BP	GO:0071300	cellular response to retinoic acid	9/902	67/18800	0.00454797	0.0671486	0.0592127	EPHA3/RET/BRINP3/FZD7/GJB3/SERPINF1/WNT5A/OSR1/COL1A1	9
BP	GO:0061005	cell differentiation involved in kidney development	9/902	58/18800	0.00166104	0.0315852	0.0278523	SMO/CD24/SIX2/WNT4/LGR4/GREM1/OSR1/WT1/PROM1	9
BP	GO:0044458	motile cilium assembly	9/902	57/18800	0.00146447	0.0286665	0.0252786	FSIP2/CFAP44/CFAP69/IQCG/CFAP206/CCDC39/MNS1/CFAP58/DNAAF11	9
BP	GO:0060350	endochondral bone morphogenesis	9/902	57/18800	0.00146447	0.0286665	0.0252786	MMP16/DLX5/COMP/COL1A1/BMPR1B/FGFR3/TRPV4/FOXC1/COL3A1	9
BP	GO:0055078	sodium ion homeostasis	9/902	56/18800	0.00128704	0.0262848	0.0231784	AVPR1A/ATP1B2/ATP1A2/ATP12A/ATP1A4/ATP6V1B1/TACR1/CYP4F12/CORIN	9
BP	GO:0006858	extracellular transport	9/902	44/18800	0.000201428	0.00601095	0.00530055	CFAP54/NEK10/SPA17/RFX3/CCDC39/ODAD4/NME5/CFAP53/DNAAF11	9
BP	GO:0003351	epithelial cilium movement involved in extracellular fluid movement	9/902	41/18800	0.000113262	0.00398352	0.00351273	CFAP54/NEK10/SPA17/RFX3/CCDC39/ODAD4/NME5/CFAP53/DNAAF11	9
BP	GO:0072210	metanephric nephron development	9/902	40/18800	9.22917e-05	0.00335508	0.00295856	RET/SMO/SIX2/WNT4/LGR4/GREM1/SOX8/OSR1/WT1	9
BP	GO:0035136	forelimb morphogenesis	9/902	38/18800	5.99754e-05	0.0024248	0.00213823	CRABP2/OSR2/TP63/HOXD9/TWIST1/RNF165/TFAP2A/OSR1/RPGRIP1L	9
BP	GO:0070286	axonemal dynein complex assembly	9/902	38/18800	5.99754e-05	0.0024248	0.00213823	ODAD1/CCDC65/DNAH7/DNAI4/CCDC39/ODAD4/DNAAF8/DNAI3/DNAAF11	9
BP	GO:1905332	positive regulation of morphogenesis of an epithelium	9/902	36/18800	3.77603e-05	0.00163351	0.00144045	SIX4/SMO/MDK/WNT4/LGR4/GREM1/SOX8/SIX1/STOX1	9
BP	GO:0110110	positive regulation of animal organ morphogenesis	9/902	34/18800	2.29367e-05	0.00112755	0.000994289	NGFR/SIX4/SPRY1/WNT4/WNT5A/FGF1/SOX8/SIX1/STOX1	9
BP	GO:0019731	antibacterial humoral response	8/902	60/18800	0.00762842	0.0929592	0.081973	JCHAIN/IGHA1/IGHA2/IGKV3-20/IGHM/KLK7/WFDC2/SPINK5	8
BP	GO:0002067	glandular epithelial cell differentiation	8/902	54/18800	0.00398872	0.0603329	0.0532025	SMO/TP63/WNT4/WNT5A/CDH2/IL31RA/SPDEF/RFX3	8
BP	GO:0072132	mesenchyme morphogenesis	8/902	53/18800	0.00354359	0.056116	0.049484	LEF1/WNT5A/ACTC1/TWIST1/BMP7/OSR1/APLNR/FOXC1	8
BP	GO:0110151	positive regulation of biomineralization	8/902	53/18800	0.00354359	0.056116	0.049484	OSR2/FBLN7/WNT4/TFAP2A/BMP7/OSR1/ENAM/BMPR1B	8
BP	GO:0045778	positive regulation of ossification	8/902	51/18800	0.00276923	0.0469792	0.0414271	OSR2/WNT4/WNT5A/TACR1/TFAP2A/BMP7/OSR1/BMPR1B	8
BP	GO:0090102	cochlea development	8/902	49/18800	0.00213364	0.0372183	0.0328197	SLITRK6/CTHRC1/FRZB/WNT5A/GRHL3/RPGRIP1L/SIX1/EYA1	8
BP	GO:0048483	autonomic nervous system development	8/902	48/18800	0.00186218	0.0341852	0.0301451	RET/PLXNA4/TP63/GFRA3/TFAP2A/VCAM1/SOX8/SIX1	8
BP	GO:0060324	face development	8/902	48/18800	0.00186218	0.0341852	0.0301451	DLX5/LEF1/CRISPLD1/WNT5A/PAX9/STRA6/COL1A1/ALDH1A3	8
BP	GO:0009261	ribonucleotide catabolic process	8/902	46/18800	0.00140111	0.0276766	0.0244057	PDE7B/PDE2A/NUDT10/NT5E/XDH/NUDT11/PDE10A/DPYS	8
BP	GO:0017158	regulation of calcium ion-dependent exocytosis	8/902	40/18800	0.000532345	0.0133891	0.0118067	SYT8/TRPV6/CACNA1G/SYT7/DOC2B/SYT12/SCAMP5/KCNB1	8
BP	GO:0002691	regulation of cellular extravasation	8/902	39/18800	0.000444334	0.0115795	0.010211	CXCL12/MDK/PDGFD/PLVAP/XG/THY1/SELE/CHST4	8
BP	GO:0048048	embryonic eye morphogenesis	8/902	35/18800	0.000201477	0.00601095	0.00530055	MFAP2/WNT5A/STRA6/TWIST1/TFAP2A/BMP7/MFAP5/ALDH1A3	8
BP	GO:0035115	embryonic forelimb morphogenesis	8/902	31/18800	8.00793e-05	0.0030388	0.00267966	CRABP2/OSR2/TP63/HOXD9/TWIST1/TFAP2A/OSR1/RPGRIP1L	8
BP	GO:0042634	regulation of hair cycle	8/902	28/18800	3.58628e-05	0.00158308	0.00139599	NGFR/SMO/CDH3/FERMT1/KRT17/WNT5A/TRPV3/FST	8
BP	GO:0030850	prostate gland development	7/902	49/18800	0.00845256	0.0993635	0.0876204	SULF1/SFRP1/TP63/SERPINF1/SERPINB5/WNT5A/BMP7	7
BP	GO:0048546	digestive tract morphogenesis	7/902	49/18800	0.00845256	0.0993635	0.0876204	SFRP2/SFRP1/SIX2/TP63/WNT5A/STRA6/SFRP5	7
BP	GO:0070839	metal ion export	7/902	49/18800	0.00845256	0.0993635	0.0876204	ATP1B2/ATP1A2/ATP12A/ATP1A4/KCNE4/KCNB1/KCNA5	7
BP	GO:0035850	epithelial cell differentiation involved in kidney development	7/902	48/18800	0.00754986	0.0927515	0.0817898	SMO/CD24/SIX2/GREM1/OSR1/WT1/PROM1	7
BP	GO:0050919	negative chemotaxis	7/902	47/18800	0.0067204	0.0862685	0.0760729	LGR6/NTN1/PLXNA4/WNT5A/FLRT2/SEMA3D/SLIT1	7
BP	GO:0048701	embryonic cranial skeleton morphogenesis	7/902	46/18800	0.00596058	0.0788546	0.0695353	MMP16/SIX4/SIX2/TWIST1/TFAP2A/SIX1/TBX15	7
BP	GO:0006195	purine nucleotide catabolic process	7/902	45/18800	0.00526674	0.0726892	0.0640985	PDE7B/PDE2A/NUDT10/NT5E/XDH/NUDT11/PDE10A	7
BP	GO:0010171	body morphogenesis	7/902	45/18800	0.00526674	0.0726892	0.0640985	GREM2/DLX5/LEF1/CRISPLD1/PAX9/STRA6/COL1A1	7
BP	GO:0009154	purine ribonucleotide catabolic process	7/902	41/18800	0.0030794	0.0516337	0.0455314	PDE7B/PDE2A/NUDT10/NT5E/XDH/NUDT11/PDE10A	7
BP	GO:0010463	mesenchymal cell proliferation	7/902	41/18800	0.0030794	0.0516337	0.0455314	SMO/SIX2/WNT5A/BMP7/OSR1/DCHS2/SIX1	7
BP	GO:0048730	epidermis morphogenesis	7/902	34/18800	0.000986061	0.0217638	0.0191916	WNT10A/NGFR/SMO/KRT17/TP63/IGFBP5/FST	7
BP	GO:0003338	metanephros morphogenesis	7/902	32/18800	0.000670708	0.0160303	0.0141358	SMO/SIX2/WNT4/LGR4/GREM1/SOX8/WT1	7
BP	GO:0055075	potassium ion homeostasis	7/902	32/18800	0.000670708	0.0160303	0.0141358	ATP1B2/ATP1A2/ATP12A/ATP1A4/ATP6V1B1/KCNMA1/KCNA5	7
BP	GO:0120316	sperm flagellum assembly	7/902	32/18800	0.000670708	0.0160303	0.0141358	FSIP2/CFAP44/CFAP69/IQCG/CFAP206/MNS1/CFAP58	7
BP	GO:0031069	hair follicle morphogenesis	7/902	30/18800	0.00044108	0.0115643	0.0101976	WNT10A/NGFR/SMO/KRT17/TP63/IGFBP5/FST	7
BP	GO:0003156	regulation of animal organ formation	7/902	29/18800	0.000352629	0.00964072	0.00850134	SULF1/SPRY1/WNT5A/FGF1/BMP7/SIX1/WT1	7
BP	GO:0007288	sperm axoneme assembly	7/902	28/18800	0.000278966	0.00780179	0.00687974	FSIP2/CFAP44/CFAP69/IQCG/CFAP206/MNS1/CFAP58	7
BP	GO:0003401	axis elongation	7/902	27/18800	0.00021819	0.00633483	0.00558616	SFRP2/SIX4/SFRP1/SPRY1/WNT5A/FGF1/SIX1	7
BP	GO:0010996	response to auditory stimulus	7/902	27/18800	0.00021819	0.00633483	0.00558616	ATP1A2/MDK/SLITRK6/NRXN2/STRA6/TACR1/CNTNAP2	7
BP	GO:0072273	metanephric nephron morphogenesis	7/902	25/18800	0.00012846	0.00434156	0.00382846	SMO/SIX2/WNT4/LGR4/GREM1/SOX8/WT1	7
BP	GO:0090189	regulation of branching involved in ureteric bud morphogenesis	7/902	21/18800	3.67741e-05	0.00160692	0.00141701	SIX4/SMO/SIX2/LGR4/GREM1/SOX8/SIX1	7
BP	GO:0060231	mesenchymal to epithelial transition	7/902	20/18800	2.55723e-05	0.00124247	0.00109563	SMO/FZD7/SIX2/WNT4/GREM1/WT1/CITED1	7
BP	GO:0051797	regulation of hair follicle development	7/902	19/18800	1.73387e-05	0.000882438	0.000778148	NGFR/SMO/CDH3/FERMT1/KRT17/WNT5A/FST	7
BP	GO:0072074	kidney mesenchyme development	7/902	19/18800	1.73387e-05	0.000882438	0.000778148	SIX4/SIX2/WNT4/BMP7/OSR1/SIX1/WT1	7
BP	GO:0031076	embryonic camera-type eye development	6/902	37/18800	0.00779709	0.0944824	0.0833161	WNT5A/STRA6/TWIST1/TFAP2A/BMP7/ALDH1A3	6
BP	GO:0140448	signaling receptor ligand precursor processing	6/902	36/18800	0.00680274	0.0869623	0.0766848	SCG5/CPE/BCHE/PCSK1/PCSK1N/CORIN	6
BP	GO:0019228	neuronal action potential	6/902	35/18800	0.00590356	0.0783398	0.0690813	CACNA1G/SCN4A/SCN3A/KCNMB2/KCND2/GRIK2	6
BP	GO:0035137	hindlimb morphogenesis	6/902	35/18800	0.00590356	0.0783398	0.0690813	OSR2/TP63/HOXD9/TWIST1/OSR1/RPGRIP1L	6
BP	GO:0016486	peptide hormone processing	6/902	34/18800	0.00509418	0.0708599	0.0624854	SCG5/CPE/BCHE/PCSK1/PCSK1N/CORIN	6
BP	GO:0031128	developmental induction	6/902	34/18800	0.00509418	0.0708599	0.0624854	SPRY1/WNT4/WNT5A/FGF1/SOX8/SIX1	6
BP	GO:0042573	retinoic acid metabolic process	6/902	34/18800	0.00509418	0.0708599	0.0624854	CRABP2/ADH6/ADH7/CYP27C1/CYP2C8/ALDH1A3	6
BP	GO:0060323	head morphogenesis	6/902	34/18800	0.00509418	0.0708599	0.0624854	DLX5/LEF1/CRISPLD1/PAX9/STRA6/COL1A1	6
BP	GO:0033687	osteoblast proliferation	6/902	33/18800	0.00436922	0.0651767	0.0574739	OSR2/TNN/SFRP1/CTHRC1/GREM1/SOX8	6
BP	GO:0050901	leukocyte tethering or rolling	6/902	33/18800	0.00436922	0.0651767	0.0574739	PODXL2/CXCL12/ADD2/VCAM1/SELE/CHST4	6
BP	GO:0002063	chondrocyte development	6/902	32/18800	0.00372326	0.0577305	0.0509077	SULF1/SFRP2/COMP/PTHLH/BMPR1B/COL11A1	6
BP	GO:0060795	cell fate commitment involved in formation of primary germ layer	6/902	32/18800	0.00372326	0.0577305	0.0509077	SFRP2/FZD7/EYA2/SIX2/SOX2/EYA1	6
BP	GO:0008045	motor neuron axon guidance	6/902	30/18800	0.0026468	0.0454368	0.0400669	KIF5C/NTN1/PLXNA4/NTN5/RNF165/SLIT1	6
BP	GO:0060325	face morphogenesis	6/902	30/18800	0.0026468	0.0454368	0.0400669	DLX5/LEF1/CRISPLD1/PAX9/STRA6/COL1A1	6
BP	GO:0060512	prostate gland morphogenesis	6/902	28/18800	0.00182227	0.0338333	0.0298347	SULF1/SFRP1/TP63/SERPINB5/WNT5A/BMP7	6
BP	GO:0097205	renal filtration	6/902	27/18800	0.00149156	0.028935	0.0255154	SULF1/JCHAIN/IGHA1/IGHA2/IGKV3-20/TMEM63C	6
BP	GO:0003094	glomerular filtration	6/902	26/18800	0.00120859	0.0257555	0.0227116	SULF1/JCHAIN/IGHA1/IGHA2/IGKV3-20/TMEM63C	6
BP	GO:0048596	embryonic camera-type eye morphogenesis	6/902	26/18800	0.00120859	0.0257555	0.0227116	WNT5A/STRA6/TWIST1/TFAP2A/BMP7/ALDH1A3	6
BP	GO:0060384	innervation	6/902	26/18800	0.00120859	0.0257555	0.0227116	RET/SULF1/SLITRK6/RNF165/VCAM1/NTF4	6
BP	GO:0016048	detection of temperature stimulus	6/902	24/18800	0.000766954	0.0178379	0.0157297	NGFR/CXCL12/HTR2A/EPHB1/GRIK2/ANO3	6
BP	GO:0072202	cell differentiation involved in metanephros development	6/902	24/18800	0.000766954	0.0178379	0.0157297	SMO/SIX2/WNT4/LGR4/GREM1/OSR1	6
BP	GO:0090103	cochlea morphogenesis	6/902	24/18800	0.000766954	0.0178379	0.0157297	CTHRC1/FRZB/WNT5A/GRHL3/SIX1/EYA1	6
BP	GO:0035988	chondrocyte proliferation	6/902	23/18800	0.000599331	0.0147418	0.0129996	MMP16/LEF1/COMP/SIX2/BMPR1B/FGFR3	6
BP	GO:0019373	epoxygenase P450 pathway	6/902	19/18800	0.000189923	0.00574551	0.00506648	CYP2F1/CYP2A6/CYP2A7/CYP2J2/CYP2C8/CYP4F12	6
BP	GO:0072087	renal vesicle development	6/902	19/18800	0.000189923	0.00574551	0.00506648	SMO/SIX2/WNT4/GREM1/SOX8/OSR1	6
BP	GO:0090190	positive regulation of branching involved in ureteric bud morphogenesis	6/902	18/18800	0.000135423	0.00450646	0.00397387	SIX4/SMO/LGR4/GREM1/SOX8/SIX1	6
BP	GO:0072075	metanephric mesenchyme development	6/902	15/18800	4.13332e-05	0.00175301	0.00154584	SIX4/WNT4/BMP7/OSR1/SIX1/WT1	6
BP	GO:0043584	nose development	6/902	14/18800	2.58489e-05	0.00124247	0.00109563	SIX4/DLX5/STRA6/RPGRIP1L/ALDH1A3/SIX1	6
BP	GO:0034505	tooth mineralization	5/902	27/18800	0.00841285	0.0993635	0.0876204	ASPN/NECTIN1/TFAP2A/COL1A1/ENAM	5
BP	GO:0060740	prostate gland epithelium morphogenesis	5/902	26/18800	0.00713113	0.0896781	0.0790796	SULF1/SFRP1/TP63/WNT5A/BMP7	5
BP	GO:0040037	negative regulation of fibroblast growth factor receptor signaling pathway	5/902	24/18800	0.00498746	0.0707402	0.0623798	SULF1/NGFR/SPRY1/WNT4/WNT5A	5
BP	GO:0043567	regulation of insulin-like growth factor receptor signaling pathway	5/902	24/18800	0.00498746	0.0707402	0.0623798	IGFBP2/CDH3/IGF1/IGFBP5/CILP	5
BP	GO:0048745	smooth muscle tissue development	5/902	24/18800	0.00498746	0.0707402	0.0623798	SMO/STRA6/OSR1/SIX1/COL3A1	5
BP	GO:0072207	metanephric epithelium development	5/902	24/18800	0.00498746	0.0707402	0.0623798	WNT4/LGR4/SOX8/OSR1/WT1	5
BP	GO:0060571	morphogenesis of an epithelial fold	5/902	23/18800	0.00410819	0.0617084	0.0544155	SULF1/TP63/WNT5A/BMP7/GDF7	5
BP	GO:0030277	maintenance of gastrointestinal epithelium	5/902	22/18800	0.00334539	0.0537999	0.0474416	CRACD/TFF3/INAVA/MUC4/MUC6	5
BP	GO:0042474	middle ear morphogenesis	5/902	20/18800	0.00213279	0.0372183	0.0328197	OSR2/SIX2/OSR1/SIX1/EYA1	5
BP	GO:0043586	tongue development	5/902	20/18800	0.00213279	0.0372183	0.0328197	WNT10A/SIX4/LEF1/NTF4/SIX1	5
BP	GO:0072079	nephron tubule formation	5/902	19/18800	0.00166468	0.0315852	0.0278523	SIX4/GREM1/SOX8/OSR1/SIX1	5
BP	GO:0002693	positive regulation of cellular extravasation	5/902	18/18800	0.00127659	0.0262848	0.0231784	MDK/PDGFD/PLVAP/XG/THY1	5
BP	GO:0060602	branch elongation of an epithelium	5/902	18/18800	0.00127659	0.0262848	0.0231784	SIX4/SPRY1/WNT5A/FGF1/SIX1	5
BP	GO:0072077	renal vesicle morphogenesis	5/902	18/18800	0.00127659	0.0262848	0.0231784	SMO/SIX2/WNT4/GREM1/SOX8	5
BP	GO:0045956	positive regulation of calcium ion-dependent exocytosis	5/902	17/18800	0.000959599	0.0213097	0.0187912	CACNA1G/SYT7/DOC2B/SCAMP5/KCNB1	5
BP	GO:0042249	establishment of planar polarity of embryonic epithelium	5/902	16/18800	0.000705037	0.0167582	0.0147776	SFRP2/SFRP1/CTHRC1/WNT5A/GRHL3	5
BP	GO:0030007	cellular potassium ion homeostasis	5/902	14/18800	0.000350139	0.00964072	0.00850134	ATP1B2/ATP1A2/ATP12A/ATP1A4/KCNMA1	5
BP	GO:0061029	eyelid development in camera-type eye	5/902	13/18800	0.000234321	0.00671306	0.00591969	OSR2/STRA6/TWIST1/TFAP2A/GRHL3	5
BP	GO:0090177	establishment of planar polarity involved in neural tube closure	5/902	13/18800	0.000234321	0.00671306	0.00591969	SFRP2/SFRP1/CTHRC1/WNT5A/GRHL3	5
BP	GO:0044848	biological phase	5/902	12/18800	0.000150119	0.00488282	0.00430575	CDH3/FERMT1/WNT5A/INHBB/SPINK5	5
BP	GO:0060287	epithelial cilium movement involved in determination of left/right asymmetry	5/902	12/18800	0.000150119	0.00488282	0.00430575	RFX3/CCDC39/ODAD4/CFAP53/DNAAF11	5
BP	GO:0060900	embryonic camera-type eye formation	5/902	11/18800	9.11701e-05	0.00335447	0.00295802	WNT5A/STRA6/TWIST1/TFAP2A/ALDH1A3	5
BP	GO:0001710	mesodermal cell fate commitment	4/902	17/18800	0.00758993	0.0927515	0.0817898	SFRP2/EYA2/SIX2/EYA1	4
BP	GO:0007158	neuron cell-cell adhesion	4/902	17/18800	0.00758993	0.0927515	0.0817898	RET/ASTN1/NRXN2/CEL	4
BP	GO:0035627	ceramide transport	4/902	17/18800	0.00758993	0.0927515	0.0817898	ABCB1/MTTP/ABCA12/ABCA13	4
BP	GO:0036159	inner dynein arm assembly	4/902	17/18800	0.00758993	0.0927515	0.0817898	DNAH7/CCDC39/DNAI3/DNAAF11	4
BP	GO:0038065	collagen-activated signaling pathway	4/902	17/18800	0.00758993	0.0927515	0.0817898	COL4A6/COL4A5/COL1A1/ITGA11	4
BP	GO:0048791	calcium ion-regulated exocytosis of neurotransmitter	4/902	17/18800	0.00758993	0.0927515	0.0817898	SYT8/SYT7/DOC2B/RIMS1	4
BP	GO:0070206	protein trimerization	4/902	17/18800	0.00758993	0.0927515	0.0817898	ASIC1/COL1A2/ITLN1/SCARA5	4
BP	GO:0098962	regulation of postsynaptic neurotransmitter receptor activity	4/902	17/18800	0.00758993	0.0927515	0.0817898	NPTX2/BEGAIN/SHISA6/DLGAP2	4
BP	GO:0043508	negative regulation of JUN kinase activity	4/902	16/18800	0.00602985	0.0792861	0.0699158	SFRP2/SFRP1/SERPINB3/DUSP19	4
BP	GO:0072224	metanephric glomerulus development	4/902	16/18800	0.00602985	0.0792861	0.0699158	RET/LGR4/OSR1/WT1	4
BP	GO:0036376	sodium ion export across plasma membrane	4/902	15/18800	0.00469865	0.0682092	0.060148	ATP1B2/ATP1A2/ATP12A/ATP1A4	4
BP	GO:0048820	hair follicle maturation	4/902	15/18800	0.00469865	0.0682092	0.060148	CDH3/FERMT1/WNT5A/SPINK5	4
BP	GO:0060026	convergent extension	4/902	15/18800	0.00469865	0.0682092	0.060148	SFRP2/SFRP1/FRZB/WNT5A	4
BP	GO:0060572	morphogenesis of an epithelial bud	4/902	15/18800	0.00469865	0.0682092	0.060148	SULF1/TP63/WNT5A/BMP7	4
BP	GO:0007638	mechanosensory behavior	4/902	14/18800	0.00358022	0.056116	0.049484	SLITRK6/NRXN2/STRA6/CNTNAP2	4
BP	GO:0010838	positive regulation of keratinocyte proliferation	4/902	14/18800	0.00358022	0.056116	0.049484	MDK/CDH3/TP63/TGM1	4
BP	GO:0050930	induction of positive chemotaxis	4/902	14/18800	0.00358022	0.056116	0.049484	CXCL12/SCG2/ARTN/PGF	4
BP	GO:0090660	cerebrospinal fluid circulation	4/902	14/18800	0.00358022	0.056116	0.049484	CFAP54/CCDC39/ODAD4/DNAAF11	4
BP	GO:0051451	myoblast migration	4/902	13/18800	0.00265734	0.0454373	0.0400674	THBS4/SIX4/SMO/SIX1	4
BP	GO:0007501	mesodermal cell fate specification	4/902	12/18800	0.0019118	0.0344601	0.0303875	SFRP2/EYA2/SIX2/EYA1	4
BP	GO:0031223	auditory behavior	4/902	12/18800	0.0019118	0.0344601	0.0303875	SLITRK6/NRXN2/STRA6/CNTNAP2	4
BP	GO:0048853	forebrain morphogenesis	4/902	12/18800	0.0019118	0.0344601	0.0303875	SMO/WNT5A/SLIT1/GDF7	4
BP	GO:0090178	regulation of establishment of planar polarity involved in neural tube closure	4/902	12/18800	0.0019118	0.0344601	0.0303875	SFRP2/SFRP1/WNT5A/GRHL3	4
BP	GO:0007494	midgut development	4/902	11/18800	0.00132457	0.0262848	0.0231784	RET/FOXL1/SMO/WNT5A	4
BP	GO:0043589	skin morphogenesis	4/902	11/18800	0.00132457	0.0262848	0.0231784	ITGB4/TP63/COL1A1/COL1A2	4
BP	GO:0060601	lateral sprouting from an epithelium	4/902	11/18800	0.00132457	0.0262848	0.0231784	SULF1/TP63/WNT5A/BMP7	4
BP	GO:0090179	planar cell polarity pathway involved in neural tube closure	4/902	11/18800	0.00132457	0.0262848	0.0231784	SFRP2/SFRP1/WNT5A/GRHL3	4
BP	GO:0035860	glial cell-derived neurotrophic factor receptor signaling pathway	4/902	10/18800	0.000876061	0.0197544	0.0174197	RET/SULF1/GFRA1/GFRA3	4
CC	GO:0097729	9+2 motile cilium	15/964	149/19594	0.00672854	0.0642949	0.0525692	FSIP2/ATP1A4/TACR1/CATSPERD/CFAP69/SPA17/IQCG/CCDC39/ODAD4/NME5/CFAP251/MNS1/PACRG/CFAP58/AK8	15
CC	GO:0031225	anchored component of membrane	17/964	169/19594	0.00411037	0.049028	0.0400865	GFRA1/DPEP1/NT5E/NCAM1/RGMA/CNTN3/CD24/PSCA/GFRA3/RAB26/RAB3C/CNTFR/RGS7BP/LYPD3/THY1/ITLN1/LYPD6B	17
CC	GO:0045177	apical part of cell	39/964	424/19594	0.000136456	0.00293379	0.00239875	ABCB1/IGFBP2/ATP1B2/PROM2/ATP12A/SPTBN2/PAPPA2/ENPP3/DPEP1/SLC4A11/ABCB4/SLC52A3/AQP5/NHS/F2RL2/CNTFR/MUC20/ATP6V1B1/EDAR/CUBN/KCNE4/CDH2/VCAM1/CTSK/KCNMA1/THY1/SLC4A5/PTPRH/CLDN1/ECRG4/SLC44A4/KCNA5/CYP4F12/TRPV4/CFAP126/SLC23A1/AQP10/PROM1/DNAAF11	39
CC	GO:0016324	apical plasma membrane	36/964	358/19594	4.02652e-05	0.000961891	0.000786467	ABCB1/IGFBP2/ATP1B2/PROM2/ATP12A/SPTBN2/PAPPA2/ENPP3/DPEP1/SLC4A11/ABCB4/SLC52A3/AQP5/NHS/F2RL2/CNTFR/MUC20/ATP6V1B1/CUBN/KCNE4/CDH2/CTSK/KCNMA1/THY1/SLC4A5/PTPRH/CLDN1/ECRG4/SLC44A4/KCNA5/CYP4F12/TRPV4/CFAP126/SLC23A1/AQP10/PROM1	36
CC	GO:0032279	asymmetric synapse	27/964	323/19594	0.00523026	0.0537968	0.0439856	GRIN2A/PLPPR4/KCNH1/NGFR/INSYN1/MPP2/ADD2/SHANK1/PAK3/GRIP1/PSD3/SORCS2/DLG2/DCLK1/SLITRK3/RGS7BP/PSD/CAP2/KCND2/CDH2/BCL11A/SHISA6/DLGAP2/GRIK2/EFNB3/SLC4A8/CLSTN2	27
CC	GO:0098533	ATPase dependent transmembrane transport complex	5/964	24/19594	0.00554759	0.0554759	0.0453585	ATP1B2/ATP1A2/ATP12A/ATP1A4/PLN	5
CC	GO:0005858	axonemal dynein complex	7/964	23/19594	8.35808e-05	0.00189157	0.00154659	ODAD1/DNAH3/DNAI7/CCDC65/DNAH7/DNAI4/DNAI3	7
CC	GO:0005930	axoneme	24/964	131/19594	2.21422e-08	1.19014e-06	9.73092e-07	CFAP54/ODAD1/DNAH3/RPGRIP1L/EFHC2/DYNLT2B/LCA5L/EFHC1/TTC30B/DNAI7/CCDC65/DNAH7/CFAP206/RSPH4A/DNAI4/CCDC39/AKAP14/ODAD4/KIF19/CFAP251/CCDC113/DNAI3/MNS1/AK8	24
CC	GO:0098643	banded collagen fibril	6/964	12/19594	9.99117e-06	0.000286413	0.000234179	COL1A1/COL1A2/COL11A1/COL5A2/COL3A1/COL5A1	6
CC	GO:0005604	basement membrane	19/964	95/19594	1.52248e-07	5.95151e-06	4.8661e-06	THBS4/COL17A1/COL7A1/COL4A6/ITGB4/COL4A5/NTN1/SERPINF1/COL9A3/VWA2/SMOC1/NTN5/COL15A1/SMOC2/EGFLAM/ENTPD2/CCDC80/COL28A1/COL5A1	19
CC	GO:0072562	blood microparticle	37/964	147/19594	8.95208e-17	9.62349e-15	7.86841e-15	IGKV1-5/IGKC/IGKV2D-28/IGLV3-21/IGLC1/IGHG2/JCHAIN/IGHG4/IGKV3-15/IGKV1D-33/IGHA1/IGKV1-17/IGKV2-40/IGLC2/IGKV4-1/IGKV3D-11/IGHA2/IGHG1/IGLC3/IGLV3-25/IGKV3-20/IGKV2-30/IGKV1D-12/IGHG3/IGHV3-13/IGHM/IGHV3-23/IGHD/CFH/IGKV1-39/IGHV3-7/BCHE/ACTC1/CFHR1/IGLV1-47/CFHR3/CP	37
CC	GO:0034703	cation channel complex	21/964	221/19594	0.00305658	0.0398282	0.0325645	GRIN2A/KCNH1/RYR3/TRPV6/CACNA1G/SCN4A/SCN3A/KCNMB2/DPP10/KCND2/CATSPERD/KCNMA1/SHISA6/KCNB1/GRIA3/CNTNAP2/GRIK2/KCNQ5/KCNA5/CACNA1A/KCNJ16	21
CC	GO:0090533	cation-transporting ATPase complex	5/964	18/19594	0.0014287	0.0208521	0.0170492	ATP1B2/ATP1A2/ATP12A/ATP1A4/PLN	5
CC	GO:0097014	ciliary plasm	24/964	132/19594	2.5821e-08	1.23367e-06	1.00868e-06	CFAP54/ODAD1/DNAH3/RPGRIP1L/EFHC2/DYNLT2B/LCA5L/EFHC1/TTC30B/DNAI7/CCDC65/DNAH7/CFAP206/RSPH4A/DNAI4/CCDC39/AKAP14/ODAD4/KIF19/CFAP251/CCDC113/DNAI3/MNS1/AK8	24
CC	GO:0005581	collagen trimer	22/964	86/19594	1.1105e-10	7.9586e-09	6.50715e-09	COL25A1/COL14A1/C1QTNF3/COL17A1/COL7A1/COL4A6/COLEC11/COL4A5/CTHRC1/COL10A1/COL22A1/COL24A1/COL9A3/COL15A1/LOX/COL1A1/COL1A2/COL11A1/COL28A1/COL5A2/COL3A1/COL5A1	22
CC	GO:0062023	collagen-containing extracellular matrix	64/964	429/19594	1.6353e-15	1.40636e-13	1.14987e-13	POSTN/COL25A1/COL14A1/SSC5D/CBLN4/THBS4/SULF1/COCH/SFRP2/COL17A1/COL7A1/ASPN/CXCL12/COL4A6/MDK/DPT/ITGB4/TNN/ECM2/COL4A5/ACAN/LTBP1/COMP/NTN1/SFRP1/CTHRC1/NCAM1/COL10A1/MFAP2/COL24A1/FBLN2/ADAMTS5/SERPINF1/COL9A3/VWA2/SMOC1/MATN2/PTPRZ1/NTN5/WNT5A/COL15A1/GREM1/CDH2/CILP/BMP7/MXRA5/OGN/LOX/COL1A1/SMOC2/EGFLAM/ENTPD2/CCDC80/COL1A2/MFAP5/OMD/HAPLN1/SERPINA5/HMCN2/COL11A1/COL28A1/COL5A2/COL3A1/COL5A1	64
CC	GO:0098644	complex of collagen trimers	10/964	22/19594	2.98723e-08	1.28451e-06	1.05025e-06	COL7A1/COL4A6/COL4A5/COL10A1/COL1A1/COL1A2/COL11A1/COL5A2/COL3A1/COL5A1	10
CC	GO:0099568	cytoplasmic region	30/964	259/19594	1.23409e-05	0.00033166	0.000271174	KIF5C/CFAP54/DLG2/SYBU/ODAD1/DNAH3/GRIK2/MAP1A/RPGRIP1L/EFHC2/DYNLT2B/LCA5L/RIMS1/EFHC1/TTC30B/DNAI7/CCDC65/DNAH7/CFAP206/RSPH4A/DNAI4/CCDC39/AKAP14/ODAD4/KIF19/CFAP251/CCDC113/DNAI3/MNS1/AK8	30
CC	GO:0031045	dense core granule	6/964	26/19594	0.0013765	0.0208521	0.0170492	SYT8/MYRIP/CADPS/SCG2/SYT7/PENK	6
CC	GO:0030286	dynein complex	8/964	54/19594	0.00464189	0.050521	0.0413073	ODAD1/DNAH3/DYNLT2B/DNAI7/CCDC65/DNAH7/DNAI4/DNAI3	8
CC	GO:0005788	endoplasmic reticulum lumen	42/964	311/19594	2.84676e-09	1.74872e-07	1.4298e-07	COL25A1/COL14A1/ADAMTSL1/COL17A1/COL7A1/MZB1/COL4A6/PDGFD/COL4A5/GOLM1/LTBP1/MTTP/SCG2/COL10A1/COL22A1/FMO1/COL24A1/IGFBP5/ADAMTS5/COL9A3/WNT4/BCHE/WNT5A/COL15A1/PENK/P4HA3/CDH2/SPP1/PDIA2/COL1A1/ENAM/SLC27A2/CERCAM/COL1A2/HRC/SERPIND1/COL11A1/COL28A1/COL5A2/COL3A1/COL5A1/CP	42
CC	GO:0009897	external side of plasma membrane	93/964	455/19594	1.07061e-32	1.53453e-30	1.25467e-30	ABCB1/IGLL5/IGKC/IGLC1/IGLC6/IGHG2/IGHG4/IGLL1/ATP1B2/IGHV3-33/IGHA1/GFRA1/IGHV3-30/IGLC2/IGHV5-51/IGHV3-9/CXCL12/IGHV1-18/IGHA2/IGHG1/IGHV3-43/IGLC7/IGHV4-28/IGHV3-20/IGLC3/ASTN1/IGHV1-24/IGHV2-5/IGHV2-70D/IGHV3-11/ENPP3/IGHV2-70/IGHG3/IGHV3-13/SLC4A3/IGHV4-39/IGHV3-15/IGHV3-16/IGHV1-69/IGHV3-48/NT5E/IGHM/IGHV3-74/IGHV1-69D/NCAM1/IGHV3-72/IGHV3-23/IGHV4-34/IGHV3-21/CD24/IGHV3-64/IGHD/RAET1E/IGHV…	93
CC	GO:0005583	fibrillar collagen trimer	6/964	12/19594	9.99117e-06	0.000286413	0.000234179	COL1A1/COL1A2/COL11A1/COL5A2/COL3A1/COL5A1	6
CC	GO:0005796	Golgi lumen	14/964	104/19594	0.000567643	0.0101703	0.00831547	MMP16/PODXL2/MUC5AC/ACAN/MMP11/MUC16/WNT4/WNT5A/MUC20/OGN/MUC4/OMD/MUC12/MUC6	14
CC	GO:0031674	I band	15/964	139/19594	0.00353023	0.044647	0.0365046	FHL2/RYR3/PGM5/PDLIM4/FLNC/FBXO32/FBXL22/ACTC1/LDB3/HRC/KCNA5/ASB2/DES/FHOD3/KY	15
CC	GO:0019814	immunoglobulin complex	118/964	167/19594	2.2062e-116	9.48667e-114	7.75654e-114	IGKV1-13/IGKV1D-13/IGLV1-50/IGKV1-5/IGLL5/IGKC/IGKV2D-28/IGKV2-28/IGLV3-21/IGLC1/IGKV1-9/IGKV1D-17/IGLC6/IGKV1-6/IGHG2/JCHAIN/IGKV1-8/IGLV3-1/IGLV1-40/IGHG4/IGKV3-15/IGLL1/IGKV1D-33/IGKV3D-15/IGKV3D-7/IGHV3-33/IGHA1/IGLV1-51/IGKV3-7/IGKV1-17/IGLV2-8/IGHV3-30/IGKV2-40/IGLC2/IGHV5-51/IGHV3-9/IGHV1-18/IGKV4-1/IGLJ1/IGLV2-18/IGKV3D-11/IGHA2/IGHG1/IGHV3-43/IGLC7/IGHV4-28/IGHV3-20/IGLC3/IGLV2-14/IGHV1-…	118
CC	GO:0042571	immunoglobulin complex, circulating	58/964	77/19594	5.37682e-60	1.15602e-57	9.45189e-58	IGLL5/IGKC/IGLC1/IGLC6/IGHG2/JCHAIN/IGHG4/IGLL1/IGHV3-33/IGHA1/IGHV3-30/IGLC2/IGHV5-51/IGHV3-9/IGHV1-18/IGHA2/IGHG1/IGHV3-43/IGLC7/IGHV4-28/IGHV3-20/IGLC3/IGHV1-24/IGHV2-5/IGHV2-70D/IGHV3-11/IGKV3-20/IGHV2-70/IGHG3/IGHV3-13/IGHV4-39/IGHV3-15/IGHV3-16/IGHV1-69/IGHV3-48/IGHM/IGHV3-74/IGHV1-69D/IGHV3-72/IGHV3-23/IGHV4-34/IGHV3-21/IGHV3-64/IGHD/IGHV2-26/IGHV3-7/IGHV3-53/IGHV7-4-1/IGHV3-66/IGHV1OR15-1…	58
CC	GO:0005614	interstitial matrix	4/964	11/19594	0.0014548	0.0208521	0.0170492	COL14A1/ECM2/EGFLAM/CCDC80	4
CC	GO:0098948	intrinsic component of postsynaptic specialization membrane	10/964	80/19594	0.00574742	0.056168	0.0459244	GRIN2A/PLPPR4/SLITRK3/RGS7BP/CEL/KCND2/CDH2/SHISA6/EFNB3/CLSTN2	10
CC	GO:0034702	ion channel complex	26/964	294/19594	0.00289291	0.0388735	0.031784	GRIN2A/KCNH1/RYR3/GABRP/TRPV6/CACNA1G/SCN4A/GABRD/SCN3A/KCNMB2/DPP10/KCND2/CATSPERD/KCNMA1/SHISA6/KCNB1/GABRB3/BEST4/GRIA3/CNTNAP2/GRIK2/KCNQ5/CLIC6/KCNA5/CACNA1A/KCNJ16	26
CC	GO:0031528	microvillus membrane	6/964	26/19594	0.0013765	0.0208521	0.0170492	PROM2/DPEP1/MTTP/MUC20/PTPRH/PROM1	6
CC	GO:0031514	motile cilium	30/964	227/19594	8.22363e-07	2.9468e-05	2.40938e-05	FSIP2/ATP1A4/ZBBX/SPAG4/TACR1/CATSPERD/IQUB/CFAP44/CFAP300/CFAP69/SPA17/IQCD/NPHP1/IQCG/IQCA1/CCDC65/CFAP206/RSPH4A/CFAP161/AK7/DNAI4/CCDC39/ODAD4/NME5/CFAP251/MNS1/PACRG/CFAP58/AK8/DNAAF11	30
CC	GO:0098984	neuron to neuron synapse	32/964	347/19594	0.000502935	0.0094027	0.00768788	GRIN2A/PLPPR4/KCNH1/NGFR/ATP1B2/INSYN1/MPP2/ADD2/SHANK1/PAK3/GRIP1/PSD3/SORCS2/SYT7/DLG2/DCLK1/NECTIN1/SLITRK3/RGS7BP/PSD/PENK/CAP2/SYT12/KCND2/CDH2/BCL11A/SHISA6/DLGAP2/GRIK2/EFNB3/SLC4A8/CLSTN2	32
CC	GO:0043025	neuronal cell body	40/964	482/19594	0.000902634	0.0149282	0.0122057	RET/KCNH1/BRINP3/PDE1A/NGFR/PLXDC1/FBXO31/GFRA1/ATP1A2/HTR2A/ASTN1/SPTBN2/TNN/GRIP1/KIF5C/SORCS2/DLG2/SERPINF1/CPNE5/GABRD/KLHL14/CIT/SNCAIP/PNOC/RGS7BP/PENK/KCND2/PCSK1/DNER/THY1/KCNB1/CNTNAP2/GRIK2/MAP1A/WHRN/CACNA1A/KCNN3/EFHC1/SLC4A8/SRD5A2	40
CC	GO:0032838	plasma membrane bounded cell projection cytoplasm	29/964	220/19594	1.317e-06	4.35622e-05	3.56175e-05	KIF5C/CFAP54/DLG2/SYBU/ODAD1/DNAH3/GRIK2/MAP1A/RPGRIP1L/EFHC2/DYNLT2B/LCA5L/EFHC1/TTC30B/DNAI7/CCDC65/DNAH7/CFAP206/RSPH4A/DNAI4/CCDC39/AKAP14/ODAD4/KIF19/CFAP251/CCDC113/DNAI3/MNS1/AK8	29
CC	GO:0014069	postsynaptic density	26/964	318/19594	0.00800165	0.0732066	0.0598555	GRIN2A/PLPPR4/KCNH1/NGFR/INSYN1/MPP2/ADD2/SHANK1/PAK3/GRIP1/PSD3/SORCS2/DLG2/DCLK1/SLITRK3/RGS7BP/PSD/CAP2/KCND2/CDH2/BCL11A/SHISA6/DLGAP2/GRIK2/EFNB3/CLSTN2	26
CC	GO:0045211	postsynaptic membrane	28/964	271/19594	0.000177768	0.00364002	0.00297617	GRIN2A/PLPPR4/KCNH1/GABRP/SSPN/HTR2A/PDLIM4/SHANK1/GRIP1/FAIM2/NSG1/SORCS2/DLG2/GABRD/SLITRK3/RGS7BP/CEL/KCND2/CDH2/KCNMA1/SHISA6/KCNB1/GABRB3/GRIA3/GRIK2/SHC4/EFNB3/CLSTN2	28
CC	GO:0099572	postsynaptic specialization	27/964	341/19594	0.0104452	0.0916617	0.0749449	GRIN2A/PLPPR4/KCNH1/NGFR/INSYN1/MPP2/ADD2/SHANK1/PAK3/GRIP1/PSD3/SORCS2/DLG2/DCLK1/SLITRK3/RGS7BP/PSD/CEL/CAP2/KCND2/CDH2/BCL11A/SHISA6/DLGAP2/GRIK2/EFNB3/CLSTN2	27
CC	GO:0099634	postsynaptic specialization membrane	13/964	116/19594	0.00462508	0.050521	0.0413073	GRIN2A/PLPPR4/KCNH1/SORCS2/DLG2/SLITRK3/RGS7BP/CEL/KCND2/CDH2/SHISA6/EFNB3/CLSTN2	13
CC	GO:0034705	potassium channel complex	11/964	89/19594	0.00421869	0.049028	0.0400865	KCNH1/KCNMB2/DPP10/KCND2/KCNMA1/KCNB1/CNTNAP2/GRIK2/KCNQ5/KCNA5/KCNJ16	11
CC	GO:0098793	presynapse	43/964	492/19594	0.000198092	0.00387179	0.00316568	GRIN2A/LAMP5/KCNH1/SYNGR1/PDE2A/SYT8/HTR2A/SPTBN2/CADPS/TNN/NRXN2/NTS/SNAP25/ADAM23/BRSK1/DNM1/SYT7/RAB26/RAB3C/CALB2/DOC2B/ATP6V1B1/SNCAIP/PNOC/NECTIN1/RGS7BP/CEL/PPFIA2/PENK/SYT12/PCSK1/CDH2/IL31RA/SCAMP5/NTF4/SLC17A7/EGFLAM/GRIK2/EFNB3/RIMS1/SLC4A8/PRSS12/GAD1	43
CC	GO:0042734	presynaptic membrane	17/964	143/19594	0.000672458	0.0115663	0.00945688	GRIN2A/KCNH1/PDE2A/HTR2A/SNAP25/ADAM23/DNM1/SYT7/SNCAIP/NECTIN1/RGS7BP/CDH2/IL31RA/GRIK2/EFNB3/RIMS1/SLC4A8	17
CC	GO:0030017	sarcomere	19/964	209/19594	0.0074917	0.0700311	0.0572592	FHL2/RYR3/MYOM3/PGM5/PDLIM4/FLNC/FBXO32/MYOM1/FBXL22/TNNI3/ACTC1/LDB3/HRC/KCNA5/TNNI2/ASB2/DES/FHOD3/KY	19
CC	GO:0097225	sperm midpiece	6/964	38/19594	0.0100016	0.0895975	0.0732572	FSIP2/ATP1A4/TACR1/CFAP69/PACRG/CFAP58	6
CC	GO:0097060	synaptic membrane	38/964	373/19594	1.85786e-05	0.00046993	0.000384227	GRIN2A/PLPPR4/KCNH1/PDE2A/GABRP/SSPN/HTR2A/PDLIM4/SHANK1/SNAP25/GRIP1/FAIM2/ADAM23/NSG1/DNM1/SORCS2/SYT7/DLG2/GABRD/SNCAIP/NECTIN1/SLITRK3/RGS7BP/CEL/KCND2/CDH2/IL31RA/KCNMA1/SHISA6/KCNB1/GABRB3/GRIA3/GRIK2/SHC4/EFNB3/RIMS1/SLC4A8/CLSTN2	38
CC	GO:1902495	transmembrane transporter complex	32/964	377/19594	0.00197946	0.027457	0.0224495	GRIN2A/KCNH1/RYR3/ATP1B2/GABRP/ATP1A2/ATP12A/TRPV6/ATP1A4/CACNA1G/SCN4A/GABRD/SCN3A/KCNMB2/DPP10/KCND2/CATSPERD/KCNMA1/SHISA6/KCNB1/GABRB3/BEST4/GRIA3/CNTNAP2/PLN/ND6/GRIK2/KCNQ5/CLIC6/KCNA5/CACNA1A/KCNJ16	32
CC	GO:1990351	transporter complex	32/964	399/19594	0.00469963	0.050521	0.0413073	GRIN2A/KCNH1/RYR3/ATP1B2/GABRP/ATP1A2/ATP12A/TRPV6/ATP1A4/CACNA1G/SCN4A/GABRD/SCN3A/KCNMB2/DPP10/KCND2/CATSPERD/KCNMA1/SHISA6/KCNB1/GABRB3/BEST4/GRIA3/CNTNAP2/PLN/ND6/GRIK2/KCNQ5/CLIC6/KCNA5/CACNA1A/KCNJ16	32
CC	GO:0008076	voltage-gated potassium channel complex	10/964	79/19594	0.00525457	0.0537968	0.0439856	KCNH1/KCNMB2/DPP10/KCND2/KCNMA1/KCNB1/CNTNAP2/KCNQ5/KCNA5/KCNJ16	10
CC	GO:0030018	Z disc	14/964	127/19594	0.00390921	0.0480275	0.0392685	FHL2/RYR3/PGM5/PDLIM4/FLNC/FBXO32/FBXL22/LDB3/HRC/KCNA5/ASB2/DES/FHOD3/KY	14
KEGG	hsa04060	Cytokine-cytokine receptor interaction	25/331	295/8164	0.000369683	0.0326553	0.0291855	NGFR/CXCL12/IL11/CXCL14/CCL24/TNFRSF17/CCL14/CD27/EDA2R/CNTFR/GDF6/EDAR/CXCL13/TNFRSF19/BMP7/IL31RA/INHBB/CXCL6/IL13RA2/TNFRSF18/BMPR1B/TNFRSF13B/CCL16/CCL17/GDF7	25
KEGG	hsa04020	Calcium signaling pathway	21/331	240/8164	0.00071604	0.0355688	0.0317894	GRIN2A/RET/AVPR1A/PDE1A/RYR3/HTR2A/PDGFD/BDKRB2/CACNA1G/PLCB4/LOC102723407/TACR1/FGF1/ADCY2/PLN/FGFR3/MYLK3/HRC/HTR2B/CACNA1A/BDKRB1	21
KEGG	hsa04974	Protein digestion and absorption	21/331	103/8164	6.11879e-10	1.62148e-07	1.44919e-07	COL25A1/COL14A1/COL17A1/ATP1B2/COL7A1/COL4A6/ATP1A2/COL4A5/COL10A1/ATP1A4/COL22A1/COL24A1/COL9A3/COL15A1/COL1A1/COL1A2/COL11A1/COL28A1/COL5A2/COL3A1/COL5A1	21
KEGG	hsa04360	Axon guidance	19/331	182/8164	0.000138283	0.0183225	0.0163756	EPHA3/BOC/CXCL12/SMO/PAK3/EPHB1/NTN1/RGMA/PLXNA4/WNT4/WNT5A/NGEF/SEMA3D/BMP7/BMPR1B/EFNB3/SRGAP3/SLIT1/GDF7	19
KEGG	hsa04510	Focal adhesion	18/331	201/8164	0.00130438	0.0420037	0.0375406	THBS4/COL4A6/PDGFD/ITGB4/TNN/COL4A5/COMP/PAK3/FLNC/IGF1/COL9A3/SPP1/COL1A1/PGF/COL1A2/SHC4/MYLK3/ITGA11	18
KEGG	hsa04310	Wnt signaling pathway	16/331	170/8164	0.00142654	0.0420037	0.0375406	SFRP2/WNT10A/SFRP4/LGR6/FZD7/LEF1/SFRP1/PLCB4/FRZB/SERPINF1/WNT4/MMP7/WNT5A/LGR4/SFRP5/CXXC4	16
KEGG	hsa04390	Hippo signaling pathway	14/331	157/8164	0.00454568	0.0677467	0.0605482	WNT10A/FZD7/LEF1/RASSF6/DLG2/WNT4/WNT5A/GDF6/FGF1/BMP7/BMPR1B/SOX2/GDF7/TP73	14
KEGG	hsa04514	Cell adhesion molecules	14/331	157/8164	0.00454568	0.0677467	0.0605482	CLDN2/SLITRK6/NRXN2/CLDN16/NCAM1/CDH3/NECTIN1/SLITRK3/CDH2/VCAM1/SLITRK5/CLDN1/CNTNAP2/SELE	14
KEGG	hsa00230	Purine metabolism	12/331	128/8164	0.00562796	0.0784953	0.0701547	PDE7B/PDE1A/PDE2A/AMPD1/ENPP3/NT5E/XDH/PDE10A/ADCY2/ENTPD2/AK7/AK8	12
KEGG	hsa05146	Amoebiasis	11/331	102/8164	0.00270941	0.0652722	0.0583366	COL4A6/COL4A5/PLCB4/LOC102723407/CD1A/CD1E/COL1A1/SERPINB3/COL1A2/CD1C/COL3A1	11
KEGG	hsa04750	Inflammatory mediator regulation of TRP channels	11/331	98/8164	0.00196721	0.0521311	0.0465918	HTR2A/BDKRB2/ASIC1/PLCB4/IGF1/TRPV3/ADCY2/CYP2J2/HTR2B/TRPV4/BDKRB1	11
KEGG	hsa04512	ECM-receptor interaction	11/331	88/8164	0.000805332	0.0355688	0.0317894	THBS4/COL4A6/ITGB4/TNN/COL4A5/COMP/COL9A3/SPP1/COL1A1/COL1A2/ITGA11	11
KEGG	hsa05032	Morphine addiction	10/331	91/8164	0.00363957	0.0677467	0.0605482	PDE7B/PDE1A/PDE2A/GABRP/GNAO1/GABRD/PDE10A/ADCY2/GABRB3/CACNA1A	10
KEGG	hsa04970	Salivary secretion	10/331	92/8164	0.00394061	0.0677467	0.0605482	RYR3/CST5/ATP1B2/ATP1A2/TRPV6/ATP1A4/PLCB4/AQP5/ADCY2/KCNMA1	10
KEGG	hsa04350	TGF-beta signaling pathway	10/331	94/8164	0.00460166	0.0677467	0.0605482	GREM2/LTBP1/RGMA/GDF6/FST/GREM1/BMP7/INHBB/BMPR1B/GDF7	10
KEGG	hsa00982	Drug metabolism - cytochrome P450	10/331	72/8164	0.000598752	0.0355688	0.0317894	ADH6/CYP2A6/ALDH3A1/GSTA2/FMO1/ADH7/GSTA1/CYP2A7/CYP2C8/GSTA3	10
KEGG	hsa00980	Metabolism of xenobiotics by cytochrome P450	9/331	78/8164	0.00411296	0.0677467	0.0605482	CYP2F1/ADH6/CYP2A6/ALDH3A1/GSTA2/ADH7/GSTA1/CYP2A7/GSTA3	9
KEGG	hsa05033	Nicotine addiction	7/331	40/8164	0.000992169	0.0375607	0.0335696	GRIN2A/GABRP/GABRD/SLC17A7/GABRB3/GRIA3/CACNA1A	7
KEGG	hsa00430	Taurine and hypotaurine metabolism	4/331	16/8164	0.00327812	0.0677467	0.0605482	BAAT/GGT6/FMO1/GAD1	4
MF	GO:0003823	antigen binding	88/892	174/18410	9.22617e-69	6.75356e-66	6.1087e-66	IGKV1-5/IGLL5/IGKC/IGKV2D-28/IGLV3-21/IGLC1/IGLC6/IGHG2/JCHAIN/IGLV3-1/IGLV1-40/IGHG4/IGKV3-15/IGLL1/IGKV1D-33/IGHV3-33/IGHA1/IGLV1-51/IGKV1-17/IGLV2-8/IGHV3-30/IGKV2-40/IGLC2/IGHV5-51/IGHV3-9/IGHV1-18/IGKV4-1/IGKV3D-11/IGHA2/IGHG1/IGHV3-43/IGLC7/IGHV4-28/IGHV3-20/IGLC3/IGLV2-14/IGHV1-24/IGLV2-23/IGHV2-5/IGHV2-70D/IGKV1-16/IGLV3-25/IGHV3-11/IGKV3-20/IGKV2-30/IGKV1D-12/IGLV3-19/IGHV2-70/IGHG3/IGLV…	88
MF	GO:0034987	immunoglobulin receptor binding	57/892	80/18410	4.82826e-57	1.76714e-54	1.59841e-54	IGLL5/IGKC/IGLC1/IGLC6/IGHG2/JCHAIN/IGHG4/IGLL1/IGHV3-33/IGHA1/IGHV3-30/IGLC2/IGHV5-51/IGHV3-9/IGHV1-18/IGHA2/IGHG1/IGHV3-43/IGLC7/IGHV4-28/IGHV3-20/IGLC3/IGHV1-24/IGHV2-5/IGHV2-70D/IGHV3-11/IGHV2-70/IGHG3/IGHV3-13/IGHV4-39/IGHV3-15/IGHV3-16/IGHV1-69/IGHV3-48/IGHM/IGHV3-74/IGHV1-69D/IGHV3-72/IGHV3-23/IGHV4-34/IGHV3-21/IGHV3-64/IGHD/IGHV2-26/IGHV3-7/IGHV3-53/IGHV7-4-1/IGHV3-66/IGHV1OR15-1/IGHV3-49…	57
MF	GO:0030546	signaling receptor activator activity	48/892	496/18410	4.11726e-06	0.000301383	0.000272606	THBS4/GREM2/SFRP2/WNT10A/CXCL12/IL11/UCN2/CXCL14/MDK/PDGFD/NTS/SCG2/BTC/CCL24/PTHLH/SCGB3A1/IGF1/CCL14/NRG2/WNT4/WNT5A/GDF6/PNOC/CXCL13/FLRT2/GREM1/FGF14/PENK/SEMA3D/FGF1/TAFA5/ARTN/BMP7/FNDC5/INHBB/SPP1/FGF11/OGN/NTF4/CXCL6/CLEC11A/PGF/CRLF1/CGB7/CCL16/CCL17/GDF7/FAM3D	48
MF	GO:0048018	receptor ligand activity	48/892	489/18410	2.7829e-06	0.000226343	0.00020473	THBS4/GREM2/SFRP2/WNT10A/CXCL12/IL11/UCN2/CXCL14/MDK/PDGFD/NTS/SCG2/BTC/CCL24/PTHLH/SCGB3A1/IGF1/CCL14/NRG2/WNT4/WNT5A/GDF6/PNOC/CXCL13/FLRT2/GREM1/FGF14/PENK/SEMA3D/FGF1/TAFA5/ARTN/BMP7/FNDC5/INHBB/SPP1/FGF11/OGN/NTF4/CXCL6/CLEC11A/PGF/CRLF1/CGB7/CCL16/CCL17/GDF7/FAM3D	48
MF	GO:0015267	channel activity	40/892	489/18410	0.00088092	0.0299606	0.0270998	GRIN2A/CLCA2/KCNH1/RYR3/GABRP/TRPV6/GJB5/SNAP25/SLC4A11/NALCN/ASIC1/NALF1/CACNA1G/SCN4A/KCNH8/GJB3/AQP5/GABRD/SCN3A/TRPV3/KCNMB2/KCNE4/KCND2/AQP7/KCNMA1/KCNB1/GABRB3/BEST4/GRIA3/TMEM63C/GRIK2/ANO3/KCNQ5/CLIC6/KCNA5/TRPV4/CACNA1A/KCNJ16/KCNN3/AQP10	40
MF	GO:0022803	passive transmembrane transporter activity	40/892	490/18410	0.000915874	0.0299606	0.0270998	GRIN2A/CLCA2/KCNH1/RYR3/GABRP/TRPV6/GJB5/SNAP25/SLC4A11/NALCN/ASIC1/NALF1/CACNA1G/SCN4A/KCNH8/GJB3/AQP5/GABRD/SCN3A/TRPV3/KCNMB2/KCNE4/KCND2/AQP7/KCNMA1/KCNB1/GABRB3/BEST4/GRIA3/TMEM63C/GRIK2/ANO3/KCNQ5/CLIC6/KCNA5/TRPV4/CACNA1A/KCNJ16/KCNN3/AQP10	40
MF	GO:0005539	glycosaminoglycan binding	38/892	234/18410	4.9052e-11	7.18121e-09	6.49551e-09	POSTN/COL25A1/THBS4/SULF1/GREM2/JCHAIN/PODXL2/LGR6/MDK/ECM2/FBLN7/ACAN/COMP/SFRP1/IGHM/CFH/ADAMTS5/SMOC1/CXCL13/SPOCK3/CEL/FGF1/STAB2/BMP7/CXCL6/SMOC2/EGFLAM/PGF/CCDC80/HAPLN1/SERPINA5/PLA2G2D/SLIT1/SERPIND1/COL11A1/NELL2/COL5A1/HABP2	38
MF	GO:0005201	extracellular matrix structural constituent	38/892	172/18410	2.09834e-15	5.11995e-13	4.63108e-13	POSTN/COL25A1/COL14A1/COL17A1/COL7A1/ASPN/COL4A6/DPT/MUC5AC/COL4A5/ACAN/LTBP1/COMP/CTHRC1/COL10A1/MFAP2/COL22A1/COL24A1/FBLN2/COL9A3/MATN2/COL15A1/CILP/MXRA5/OGN/COL1A1/ENAM/MUC4/COL1A2/MFAP5/HAPLN1/HMCN2/COL11A1/COL28A1/COL5A2/MUC6/COL3A1/COL5A1	38
MF	GO:0005216	ion channel activity	35/892	442/18410	0.00306614	0.0801575	0.0725037	GRIN2A/CLCA2/KCNH1/RYR3/GABRP/TRPV6/SNAP25/SLC4A11/NALCN/ASIC1/NALF1/CACNA1G/SCN4A/KCNH8/GABRD/SCN3A/TRPV3/KCNMB2/KCNE4/KCND2/KCNMA1/KCNB1/GABRB3/BEST4/GRIA3/TMEM63C/GRIK2/ANO3/KCNQ5/CLIC6/KCNA5/TRPV4/CACNA1A/KCNJ16/KCNN3	35
MF	GO:0046873	metal ion transmembrane transporter activity	34/892	428/18410	0.00331561	0.0809008	0.073176	GRIN2A/KCNH1/RYR3/ATP1A2/ATP12A/TRPV6/SNAP25/SLC4A11/NALCN/CLDN16/ASIC1/NALF1/ATP1A4/CACNA1G/SCN4A/KCNH8/SCN3A/TRPV3/KCNMB2/KCNE4/KCND2/KCNMA1/SLC17A7/KCNB1/SLC4A5/GRIK2/KCNQ5/KCNA5/TRPV4/CACNA1A/KCNJ16/KCNN3/SLC4A8/SLC23A1	34
MF	GO:1901681	sulfur compound binding	32/892	267/18410	2.22514e-06	0.000203601	0.00018416	HPSE2/POSTN/COL25A1/THBS4/GREM2/LGR6/MDK/ECM2/FBLN7/COMP/SFRP1/ACBD7/CFH/OGDHL/ADAMTS5/SMOC1/CXCL13/FST/CEL/FGF1/BMP7/CXCL6/SMOC2/PGF/CCDC80/SERPINA5/PLA2G2D/SLIT1/SERPIND1/COL11A1/NELL2/COL5A1	32
MF	GO:0022836	gated channel activity	31/892	340/18410	0.00056962	0.0208481	0.0188574	GRIN2A/CLCA2/KCNH1/RYR3/GABRP/SNAP25/NALCN/ASIC1/NALF1/CACNA1G/SCN4A/KCNH8/GABRD/SCN3A/KCNMB2/KCNE4/KCND2/KCNMA1/KCNB1/GABRB3/GRIA3/TMEM63C/GRIK2/ANO3/KCNQ5/CLIC6/KCNA5/TRPV4/CACNA1A/KCNJ16/KCNN3	31
MF	GO:0001664	G protein-coupled receptor binding	30/892	288/18410	6.90499e-05	0.00388804	0.00351679	WNT10A/AVPR1A/CXCL12/UCN2/CXCL14/ITGB4/FZD7/NTS/SHANK1/GNAO1/SFRP1/CTHRC1/BDKRB2/CCL24/CCL14/WNT4/WNT5A/PNOC/CXCL13/PENK/REEP2/TAFA5/TUB/CXCL6/MRAP2/CCL16/RPGRIP1L/CLIC6/CCL17/PACRG	30
MF	GO:0008201	heparin binding	28/892	168/18410	9.54559e-09	1.16456e-06	1.05336e-06	POSTN/COL25A1/THBS4/GREM2/LGR6/MDK/ECM2/FBLN7/COMP/SFRP1/CFH/ADAMTS5/SMOC1/CXCL13/CEL/FGF1/BMP7/CXCL6/SMOC2/PGF/CCDC80/SERPINA5/PLA2G2D/SLIT1/SERPIND1/COL11A1/NELL2/COL5A1	28
MF	GO:0005125	cytokine activity	24/892	235/18410	0.000473967	0.0182602	0.0165166	GREM2/WNT10A/CXCL12/IL11/CXCL14/SCG2/CCL24/SCGB3A1/CCL14/WNT4/WNT5A/GDF6/CXCL13/GREM1/TAFA5/BMP7/INHBB/SPP1/CXCL6/CRLF1/CCL16/CCL17/GDF7/FAM3D	24
MF	GO:0005178	integrin binding	23/892	156/18410	1.83463e-06	0.00019185	0.000173531	THBS4/SFRP2/GFRA1/CXCL12/ITGB4/TNN/ECM2/COMP/ADAM23/FERMT1/IGF1/ADAMTS5/PTPRZ1/FGF1/ITGBL1/SPP1/VCAM1/THY1/TSPAN8/CDH26/COL3A1/ITGA11/COL5A1	23
MF	GO:0008237	metallopeptidase activity	22/892	189/18410	0.000127904	0.0058516	0.00529286	MMP16/CLCA2/CPXM2/ADAMTS16/ECEL1/PAPPA2/DPEP1/VASH2/ADAM23/MMP11/CPE/ADAMTS5/KLK7/MMP7/ADAM12/ADAMTS14/NAALADL2/MMP1/ADAM28/CPXM1/LVRN/CPZ	22
MF	GO:0008083	growth factor activity	20/892	162/18410	0.000114157	0.00557084	0.00503891	THBS4/CXCL12/IL11/MDK/PDGFD/BTC/IGF1/NRG2/GDF6/FGF14/FGF1/ARTN/BMP7/INHBB/FGF11/OGN/NTF4/CLEC11A/PGF/GDF7	20
MF	GO:0030414	peptidase inhibitor activity	18/892	187/18410	0.00435179	0.098926	0.0894801	CST5/COL7A1/DPEP1/SERPINF1/PI16/SERPINB5/CD27/OVOS2/SPOCK3/LOC408186/PI15/WFDC2/SPINK5/SERPINB3/PCSK1N/SERPINA5/SERPIND1/COL28A1	18
MF	GO:0030020	extracellular matrix structural constituent conferring tensile strength	17/892	41/18410	1.94507e-12	3.55948e-10	3.2196e-10	COL25A1/COL14A1/COL17A1/COL7A1/COL4A6/COL4A5/COL10A1/COL24A1/COL9A3/COL15A1/COL1A1/COL1A2/COL11A1/COL28A1/COL5A2/COL3A1/COL5A1	17
MF	GO:0015079	potassium ion transmembrane transporter activity	16/892	154/18410	0.00331306	0.0809008	0.073176	KCNH1/ATP1A2/ATP12A/SNAP25/ATP1A4/KCNH8/KCNMB2/KCNE4/KCND2/KCNMA1/KCNB1/GRIK2/KCNQ5/KCNA5/KCNJ16/KCNN3	16
MF	GO:0004222	metalloendopeptidase activity	14/892	111/18410	0.000941385	0.0299606	0.0270998	MMP16/CLCA2/ADAMTS16/ECEL1/PAPPA2/ADAM23/MMP11/ADAMTS5/KLK7/MMP7/ADAM12/ADAMTS14/MMP1/ADAM28	14
MF	GO:0004867	serine-type endopeptidase inhibitor activity	12/892	98/18410	0.0027324	0.0746638	0.0675345	COL7A1/SERPINF1/SERPINB5/OVOS2/LOC408186/WFDC2/SPINK5/SERPINB3/PCSK1N/SERPINA5/SERPIND1/COL28A1	12
MF	GO:0005249	voltage-gated potassium channel activity	11/892	91/18410	0.00445978	0.098926	0.0894801	KCNH1/SNAP25/KCNH8/KCNE4/KCND2/KCNMA1/KCNB1/KCNQ5/KCNA5/KCNJ16/KCNN3	11
MF	GO:0043394	proteoglycan binding	9/892	36/18410	4.07533e-05	0.00248595	0.00224858	HPSE2/FBLN7/COMP/CFH/FST/CTSK/PLA2G2D/SLIT1/COL5A1	9
MF	GO:0050840	extracellular matrix binding	8/892	55/18410	0.00474534	0.0993957	0.089905	SSC5D/FBLN2/ADAMTS5/SMOC1/LYPD3/SPP1/SMOC2/COL11A1	8
MF	GO:0008009	chemokine activity	8/892	49/18410	0.00226768	0.0663976	0.0600577	CXCL12/CXCL14/CCL24/CCL14/CXCL13/CXCL6/CCL16/CCL17	8
MF	GO:0022839	ion gated channel activity	7/892	44/18410	0.00488831	0.0993957	0.089905	CLCA2/ASIC1/KCNMB2/KCNMA1/TMEM63C/ANO3/KCNN3	7
MF	GO:0017147	Wnt-protein binding	7/892	30/18410	0.000467807	0.0182602	0.0165166	SFRP2/SFRP4/FZD7/SFRP1/CTHRC1/FRZB/SFRP5	7
MF	GO:0043395	heparan sulfate proteoglycan binding	7/892	18/18410	1.2176e-05	0.000810258	0.00073289	HPSE2/FBLN7/COMP/CFH/FST/PLA2G2D/SLIT1	7
MF	GO:0008391	arachidonic acid monooxygenase activity	6/892	21/18410	0.000368661	0.0158741	0.0143584	CYP2F1/CYP2A6/CYP2A7/CYP2J2/CYP2C8/CYP4F12	6
MF	GO:0008392	arachidonic acid epoxygenase activity	6/892	17/18410	9.93268e-05	0.00519337	0.00469748	CYP2F1/CYP2A6/CYP2A7/CYP2J2/CYP2C8/CYP4F12	6
MF	GO:0030021	extracellular matrix structural constituent conferring compression resistance	5/892	22/18410	0.00348956	0.0823986	0.0745308	ASPN/ACAN/OGN/ENAM/HAPLN1	5
MF	GO:0005452	inorganic anion exchanger activity	4/892	15/18410	0.00486588	0.0993957	0.089905	SLC4A3/SLC4A11/SLC4A5/SLC4A8	4
MF	GO:0005035	death receptor activity	4/892	13/18410	0.00275399	0.0746638	0.0675345	NGFR/EDA2R/TNFRSF19/TNFRSF18	4
MF	GO:0048407	platelet-derived growth factor binding	4/892	11/18410	0.00137379	0.0419006	0.0378998	COL1A1/COL1A2/COL3A1/COL5A1	4

## Sheet: Sheet2
GO:0042742
GO:0006959
GO:0042113
GO:0002764
GO:0050867
GO:0002696
GO:0002443
GO:0002253
GO:0019814
GO:0009897
GO:0062023
GO:0042571
GO:0098793
GO:0005788
GO:0043025
GO:0045177
hsa04060
hsa04020
hsa04974
hsa04360
hsa04510
hsa04310
hsa04390
hsa04514
GO:0003823
GO:0034987
GO:0030546
GO:0048018
GO:0015267
GO:0022803
