# Supplementary material for: Immunological Features and Potential Biomarkers of Systemic Sclerosis–Associated Interstitial Lung Disease and Idiopathic Pulmonary Fibrosis
Source: Clin Respir J. 2025 Mar 31;19(4):e70072. doi: 10.1111/crj.70072 (PMC11959098; doi:10.1111/crj.70072)
Supplement: Supplementary file 14 — Supplementary Files 14 The original data of Q‐PCR. [file CRJ-19-e70072-s003.xlsx]

## Sheet: Sheet1
well			sample	gene			CT	CT mean
A1	FALSE	No Flag	con1	SPA17	UNKNOWN	SYBR-None	26.941	26.9358	0.280594	NaN	12.1576	0.239907	0		1	0.630213	1.58676	78.0876
A2	FALSE	No Flag	con2	SPA17	UNKNOWN	SYBR-None	27.288	27.401	0.0989322	NaN	13.0948	0.180271	0.93726		0.522224	0.369137	0.738799	77.8972
A3	FALSE	No Flag	con3	SPA17	UNKNOWN	SYBR-None	26.363	26.1524	0.183167	NaN	10.0366	1.5045	-2.12095		4.34979	0.240447	78.6896	77.7068
A4	FALSE	No Flag	con4	SPA17	UNKNOWN	SYBR-None	26.531	26.6814	0.139434	NaN	12.6441	0.507803	0.486505		0.713752	0.268614	1.89656	78.278
A5	FALSE	One Flag	con5	SPA17	UNKNOWN	SYBR-None	26.464	25.6952	1.46845	NaN	11.7374	0.850653	-0.420172		1.33809	0.260324	6.87788	78.278
A6	FALSE	No Flag	con6	SPA17	UNKNOWN	SYBR-None	26.932	26.996	0.0938138	NaN	11.9578	0.0555543	-0.199764		1.14851	1.03206	1.27811	78.278
A7	FALSE	No Flag	IPF1	SPA17	UNKNOWN	SYBR-None	26.046	26.0836	0.112358	NaN	12.2452	0.0848906	0.0876563		0.94105	0.799212	1.10806	78.278
A8	FALSE	No Flag	IPF2	SPA17	UNKNOWN	SYBR-None	26.998	26.7557	0.213152	NaN	12.6324	0.159801	0.474859		0.719537	0.529045	0.978619	78.278
A9	FALSE	2 Flags	IPF3	SPA17	UNKNOWN	SYBR-None	26.946	26.2949	0.564126	NaN	13.4412	0.81004	1.28358		0.410774	0.0864124	1.95267	78.0876
A10	FALSE	No Flag	IPF4	SPA17	UNKNOWN	SYBR-None	25.9	25.9047	0.00503816	NaN	11.9297	0.0335799	-0.227909		1.17114	1.09785	1.24932	80.5627
A11	FALSE	No Flag	IPF5	SPA17	UNKNOWN	SYBR-None	26.698	26.654	0.104178	NaN	11.7768	0.126168	-0.380772		1.30204	1.02135	1.65987	78.0876
A12	FALSE	No Flag	IPF6	SPA17	UNKNOWN	SYBR-None	27.194	27.2788	0.105556	NaN	12.6013	0.0739884	0.443736		0.735228	0.637651	0.847737	78.278
B1	FALSE	No Flag	con1	SPA17	UNKNOWN	SYBR-None	26.652	26.9358	0.280594	NaN	12.1576	0.239907	0		1	0.630213	1.58676	78.0876
B2	FALSE	No Flag	con2	SPA17	UNKNOWN	SYBR-None	27.472	27.401	0.0989322	NaN	13.0948	0.180271	0.93726		0.522224	0.369137	0.738799	78.0876
B3	FALSE	No Flag	con3	SPA17	UNKNOWN	SYBR-None	26.068	26.1524	0.183167	NaN	10.0366	1.5045	-2.12095		4.34979	0.240447	78.6896	77.7068
B4	FALSE	No Flag	con4	SPA17	UNKNOWN	SYBR-None	26.706	26.6814	0.139434	NaN	12.6441	0.507803	0.486505		0.713752	0.268614	1.89656	78.4684
B5	FALSE	One Flag	con5	SPA17	UNKNOWN	SYBR-None	26.619	25.6952	1.46845	NaN	11.7374	0.850653	-0.420172		1.33809	0.260324	6.87788	78.4684
B6	FALSE	No Flag	con6	SPA17	UNKNOWN	SYBR-None	27.104	26.996	0.0938138	NaN	11.9578	0.0555543	-0.199764		1.14851	1.03206	1.27811	78.4684
B7	FALSE	No Flag	IPF1	SPA17	UNKNOWN	SYBR-None	25.995	26.0836	0.112358	NaN	12.2452	0.0848906	0.0876563		0.94105	0.799212	1.10806	78.4684
B8	FALSE	No Flag	IPF2	SPA17	UNKNOWN	SYBR-None	26.596	26.7557	0.213152	NaN	12.6324	0.159801	0.474859		0.719537	0.529045	0.978619	78.4684
B9	FALSE	One Flag	IPF3	SPA17	UNKNOWN	SYBR-None	25.977	26.2949	0.564126	NaN	13.4412	0.81004	1.28358		0.410774	0.0864124	1.95267	78.4684
B10	FALSE	No Flag	IPF4	SPA17	UNKNOWN	SYBR-None	25.91	25.9047	0.00503816	NaN	11.9297	0.0335799	-0.227909		1.17114	1.09785	1.24932	78.278
B11	FALSE	No Flag	IPF5	SPA17	UNKNOWN	SYBR-None	26.535	26.654	0.104178	NaN	11.7768	0.126168	-0.380772		1.30204	1.02135	1.65987	78.278
B12	FALSE	No Flag	IPF6	SPA17	UNKNOWN	SYBR-None	27.245	27.2788	0.105556	NaN	12.6013	0.0739884	0.443736		0.735228	0.637651	0.847737	78.278
G1	FALSE	No Flag	con1	gapdh	UNKNOWN	SYBR-None	19.798	19.7535	0.0624272	NaN	4.97526	0.182372	0		1	0.668784	1.49525	81.8955
G2	FALSE	One Flag	con2	gapdh	UNKNOWN	SYBR-None	20.744	20.4794	0.374175	NaN	6.17328	0.315022	1.19802		0.435873	0.217554	0.873282	81.7051
G3	FALSE	No Flag	con3	gapdh	UNKNOWN	SYBR-None	20.072	19.895	0.250783	NaN	3.77925	1.51122	-1.19601		2.29105	0.0817094	64.2389	81.5147
G4	FALSE	No Flag	con4	gapdh	UNKNOWN	SYBR-None	20.798	20.5412	0.362447	NaN	6.50394	0.563088	1.52868		0.346594	0.100087	1.20023	82.2763
G5	FALSE	No Flag	con5	gapdh	UNKNOWN	SYBR-None	20.271	20.2038	0.0951844	NaN	6.24592	0.0967648	1.27067		0.414468	0.334803	0.513089	82.2763
G6	FALSE	One Flag	con6	gapdh	UNKNOWN	SYBR-None	21.425	20.9842	0.623135	NaN	5.94598	0.440796	0.970725		0.510249	0.192972	1.34918	82.2763
G7	FALSE	No Flag	IPF1	gapdh	UNKNOWN	SYBR-None	19.83	19.846	0.0232759	NaN	6.00757	0.0571769	1.03231		0.488927	0.43099	0.554651	82.2763
G8	FALSE	No Flag	IPF2	gapdh	UNKNOWN	SYBR-None	20.99	21.1103	0.170362	NaN	6.9871	0.157808	2.01184		0.247957	0.175063	0.351203	82.2763
G9	FALSE	No Flag	IPF3	gapdh	UNKNOWN	SYBR-None	20.058	20.0477	0.0152673	NaN	7.19398	0.741756	2.21873		0.214831	0.0418298	1.10334	82.0859
G10	FALSE	No Flag	IPF4	gapdh	UNKNOWN	SYBR-None	19.756	19.7563	NaN	NaN	5.78119	NaN	0.805935		0.571991	NaN	NaN	82.0859
G11	FALSE	No Flag	IPF5	gapdh	UNKNOWN	SYBR-None	21.079	20.5425	0.758138	NaN	5.66534	0.547437	0.690084		0.619818	0.185274	2.07355	81.8955
G12	FALSE	No Flag	IPF6	gapdh	UNKNOWN	SYBR-None	19.993	20.0819	0.125479	NaN	5.40448	0.0981465	0.429225		0.74266	0.598088	0.92218	82.2763
H1	FALSE	No Flag	con1	gapdh	UNKNOWN	SYBR-None	19.709	19.7535	0.0624272	NaN	4.97526	0.182372	0		1	0.668784	1.49525	81.7051
H2	FALSE	One Flag	con2	gapdh	UNKNOWN	SYBR-None	20.215	20.4794	0.374175	NaN	6.17328	0.315022	1.19802		0.435873	0.217554	0.873282	81.5147
H3	FALSE	No Flag	con3	gapdh	UNKNOWN	SYBR-None	19.718	19.895	0.250783	NaN	3.77925	1.51122	-1.19601		2.29105	0.0817094	64.2389	81.3243
H4	FALSE	No Flag	con4	gapdh	UNKNOWN	SYBR-None	20.285	20.5412	0.362447	NaN	6.50394	0.563088	1.52868		0.346594	0.100087	1.20023	81.8955
H5	FALSE	No Flag	con5	gapdh	UNKNOWN	SYBR-None	20.136	20.2038	0.0951844	NaN	6.24592	0.0967648	1.27067		0.414468	0.334803	0.513089	82.0859
H6	FALSE	One Flag	con6	gapdh	UNKNOWN	SYBR-None	20.544	20.9842	0.623135	NaN	5.94598	0.440796	0.970725		0.510249	0.192972	1.34918	82.0859
H7	FALSE	No Flag	IPF1	gapdh	UNKNOWN	SYBR-None	19.862	19.846	0.0232759	NaN	6.00757	0.0571769	1.03231		0.488927	0.43099	0.554651	82.0859
H8	FALSE	No Flag	IPF2	gapdh	UNKNOWN	SYBR-None	21.231	21.1103	0.170362	NaN	6.9871	0.157808	2.01184		0.247957	0.175063	0.351203	82.0859
H9	FALSE	No Flag	IPF3	gapdh	UNKNOWN	SYBR-None	20.037	20.0477	0.0152673	NaN	7.19398	0.741756	2.21873		0.214831	0.0418298	1.10334	81.8955
H10	FALSE	Omitted by Filtering	IPF4	gapdh	UNKNOWN	SYBR-None	Undetermined		NaN	NaN
H11	FALSE	No Flag	IPF5	gapdh	UNKNOWN	SYBR-None	20.006	20.5425	0.758138	NaN	5.66534	0.547437	0.690084		0.619818	0.185274	2.07355	81.8955
H12	FALSE	No Flag	IPF6	gapdh	UNKNOWN	SYBR-None	20.171	20.0819	0.125479	NaN	5.40448	0.0981465	0.429225		0.74266	0.598088	0.92218	81.7051
